# Supplementary material for: The domesticated transposase ALP2 mediates formation of a novel Polycomb protein complex by direct interaction with MSI1, a core subunit of Polycomb Repressive Complex 2 (PRC2)
Source: PLoS Genet. 2020 May 28;16(5):e1008681. doi: 10.1371/journal.pgen.1008681 (PMC7282668; doi:10.1371/journal.pgen.1008681)
Supplement: S3 Table — Excel sheet providing the sequences and rationale for the different primers described in materials and methods section. (XLSX) [file pgen.1008681.s012.xlsx]

## Sheet: Sheet1
Application	Primer name	Sequence 5' ->3'	Comments
qPCR (EiF4A))	EiF4A	TTCGCTCTTCTCTTTGCTCTC
qPCR (EiF4A)	EiF4A	GAACTCATCTTGTCCCTCAAGTA
qPCR (SEP3)	SEP3 Q PCR F	TATGACGCCTTACAGAGAACC
qPCR (SEP3)	SEP3 Q PCR R	ATACCCATCAGCTAACCTTAGTC
qPCR (FT)	FT Q RT F	CCTCAGGAACTTCTATACTTTGGTTATGG
qPCR (FT)	FT Q RT R	CTGTTTGCCTGCCAAGCTGTC
qPCR (AG)	AGQPCR1F	TCCGAGTATAAGTCTAATGCC
qPCR (AG)	AGQPCR1R	GCCTATATTACACTAACTGGAGAG
qPCR (AG)	AG fw	ACCAGATTCTTCGTGCAAAGATAGCTG	SD to LD shift experiment
qPCR (AG)	AG re	AAGCTGCTCGTAGTTAGATCCTCCTG	SD to LD shift experiment
qPCR (PI)	PI fw	ACAAAGTCCGAGACCACCAGATG	SD to LD shift experiment
qPCR (PI)	PI rev	CCTCTTGCGTTGCTTGCTATAGC	SD to LD shift experiment
qPCR (SEP3)	SEP3 fw	TCAGAGCTCTCAGGACACAGT	SD to LD shift experiment
qPCR (SEP3)	SEP3 re	TGTCTCAGTCAGCATGCGTT	SD to LD shift experiment
qPCR (PP2A)	PP2AA3 fw	AAGCGGTTGTGGAGAACATGATACG	SD to LD shift experiment
qPCR (PP2A)	PP2AA3 re	TGGAGAGCTTGATTTGCGAAATACCG	SD to LD shift experiment
qPCR (ALP1)	C342	AAACTCTTCTCCCTCAGTCCCCTCA
qPCR (ALP1)	C343	TCTCCATGTAACCTGAGAAACAGTG
qPCR (ALP2)	C348	AACATCAGTTTCAGACAATAATCCA
qPCR (ALP2)	C349	AACTTGGTTTGGTTTAGTGACTCTATTA
qPCR (CLF)	C340	TGGGGAGCTTTCTTAAAGAACAGTGTA
qPCR (CLF)	C341	GCAACCATGATGACCTTTGCGTAAC
Cloning (35S::GFP-ALP2)	SUP1-N-attB1-F	GGGGACAAGTTTGTACAAAAAAGCAGGCTTCCTAAGCTCCATCATCGACG	To make pDONR207 entry clone. Also used for Yeast two hybrid constructs.
Cloning (35S::GFP-ALP2)	SUP1-N-attB1-R	GGGGACCACTTTGTACAAGAAAGCTGGGTTTAGGCCAAAGACCGATAACC	To make pDONR207 entry clone. Also used for Yeast two hybrid constructs.
Cloning (genomic ALP2)	GWadaptorfw	GGGGACAAGTTTGTACAAAAAAGCAGGCT	To amplify products with attB half site tail
Cloning (genomic ALP2)	GWadaptorre	GGGGACCACTTTGTACAAGAAAGCTGGGT	To amplify products with attB half site tail
Cloning (genomic ALP2)	at5g24500FW	AAAAAAGCAGGCTTAATTAGGACTCAAACGAGCCA	Contains attB half site as 5'-tail
Cloning (genomic ALP2)	at5g24500RE	CAAGAAAGCTGGGTGAGTAGACTGCCTCTGCTCAC	Contains attB half site as 5'-tail
Yeast two hybrid, full length ALP1	SOP12 cDNA F	CACCATGGCTCCGGTGAAGC	To make pENTR-D TOPO entry clone
Yeast two hybrid, full length ALP1	SOP12 cDNA R	TCACCTAAGCAAATGCTCAG	To make pENTR-D TOPO entry clone
Yeast two hybrid, alp1-1	ALP1 QC F	GATTAGAGAATACGTTGTTGAAGGGATCAGTTACCCGCTTC	For site directed mutagenesis of ALP1
Yeast two hybrid, alp1-1	ALP1 QC R	GAAGCGGGTAACTGATCCCTTCAACAACGTATTCTCTAATC	For site directed mutagenesis of ALP1
Yeast two hybrid, N-ALP1 1-200	C330	CCCCATATGGCTCCGGTGAAGCAGAAGAAG	NdeI site introduced for cloning
Yeast two hybrid, N-ALP1 1-200	C331	CCCCGAATTCAGTCATCTCATGCTTGCACAG	EcoRI site introduced for cloning
Yeast two hybrid, N-ALP2 1-175	C332	CCCCATATGCTAAGCTCCATCATCGACG	NdeI site introduced for cloning
Yeast two hybrid, N-ALP2 1-175	C333	CCCGGATCCCTTCATCTCCTCTCCCTAATCTCCG	EcoRI site introduced for cloning
Yeast two hybrid, C-ALP1 190-396	C334	TATCATATGACTCTCCCGGCTGTGCAAGCA	NdeI site introduced for cloning
Yeast two hybrid, C-ALP1 190-396	C335	AAAAGAATTCACCTAAGCAAATGCTCAGTC	EcoRI site introduced for cloning
Yeast two hybrid, C-ALP2 171-334	C336	GGGCATATGATTAGGGAGAGGAGAAGAAGTGTAG	NdeI site introduced for cloning
Yeast two hybrid, C-ALP2 171-334	C337	GCGGGATCCTTAGGCCAAAGACCGATAACCTTG	BamHI site for cloning
Yeast two hybrid, C1-ALP2 171-261	C356	GCGGGATCCTTAATCATCATCAACATCATCACATTTC	BamHI site for cloning, used with C336
Yeast two hybrid, C2-ALP2 259 - 334	C355	GGGCATATGAAATGTGATGATGTTGATGATGATGAT	NdeI site for cloning, used with C337
BiFC, FIE	Hartwig 30	GGGGACAAGTTTGTACAAAAAAGCAGGCTTAATGtcgaagataaccttagGG	To make pDONR221 entry clone
BiFC, FIE	Hartwig 31	GGGGACCACTTTGTACAAGAAAGCTGGGTACTTGGTAATCACGTCCCA	To make pDONR221 entry clone
BiFC, ALP1	Hartwig 248	GGGGACAAGTTTGTACAAAAAAGCAGGCTTAATGGCTCCGGTGAAGCAGAA	To make pDONR221 entry clone
BiFC, ALP1	Hartwig 249	GGGGACCACTTTGTACAAGAAAGCTGGGTATCACCTAAGCAAATGCTCA	To make pDONR221 entry clone. Includes STOP for fusions at C terminus of YFP
BiFC ALP1	Hartwig 250	GGGGACCACTTTGTACAAGAAAGCTGGGTACCTAAGCAAATGCTCAGT	To make pDONR221 entry clone. No STOP, to fuse at N terminus
Cloning, 35S:ALP2	SUP1-C-attB1-F	GGGGACAAGTTTGTACAAAAAAGCAGGCTATGCTAAGCTCCATCATCGAC	Includes ATG, used with SUP1-N-attB1-R
Baculovirus, ALP1-SSF	C321	ACACCTGCAACACATGGCTCCGGTGAAGCAGAAGAAGA	AarI site leaves NcoI compatible sticky end.
Baculovirus, ALP1-SSF	C322	ACCGCTCGAGCCTAAGCAAATGCTCAGTCAGACAT	Contains XhoI site. Omits Stop codon.
Baculovirus, FSS-ALP2	C326	cgcggatctcggtccgaaaccatgGCATGGAGTCATCCTCAATTC	SSF Fw fragment 1 Gibson Assembly
Baculovirus, FSS-ALP2	C327	agcttagcatggagccCTTATCGTCGTCATCCTTG	SSF Rev fragment 1 Gibson Assembly
Baculovirus, FSS-ALP2	C328	cgacgataagggctccATGCTAAGCTCCATCATC	ALP2 CDS Fw fragment 2 Gibson Assembly
Baculovirus, FSS-ALP2	C329	tttaaacgggccctctagacTTAGGCCAAAGACCGATAAC	ALP2 CDS Rev fragment 2 Gibson Assembly
ChIP	AG_ex1-fw	GCAATCACGGCGTACCAATC
ChIP	AG_ex1-re	TCGTTGTGTTCTCGATCCGT
ChIP	AG_in1-fw	AGGAAGGACTATGAGGTCATATCTTC
ChIP	AG_in1-rev	CATGAGAGAGAAAGAGAGCTAGAGAT
ChIP	AG_in2-fw	CGTTGTGATGTTACTCGGACA
ChIP	AG_in2-re	GCCATGCTGGCAAAATTAGA
ChIP	AG_ex6-fw	TACGAGCAGCTTATGCCACC
ChIP	AG_ex6-re	CCGCGGATGAGTAATGGTGA
ChIP	SEP3_ex1-fw	GAGAACAAGATCAATAGGCAAGTGAC
ChIP	SEP3_ex1-re	ACTCGTACAGCTTTCCTCTATTTGAG
ChIP	SEP3_in1-fw	GGGATGGGATTCATCCTTTT
ChIP	SEP3_in1-re	CATGCTTCACACCACACAAA
ChIP	SEP3_ex2-fw	CGCCTTACAGAGAACCCAAA
ChIP	SEP3_ex2-re	GGTCCAAGATCTTCTCCCAAC
ChIP	SEP3_end_fw	TGTCTTGTGTGCATGTGTGTG
ChIP	SEP3_end_re	GAAACTGGATCAGGAAGTTTAGGA
ChIP	AP3_in1-re	CCCAAACATCGACATCAGAA
ChIP	AP3_in1-fw	CATGAGCTCACGGTTTTGTG
ChIP	FLC_TSS-fw	GAAAGAAATAAAGCGAGAAAAGGAA
ChIP	FLC_TSS-re	GGCTTTGTGCCCTAATTTGAT
ChIP	FLC_in1-fw	CAATCTTTTGTTGTGAAAATCGACAA
ChIP	FLC_in1-re	ACAAGGCTGTGTGAATGACAA
ChIP	FLC_in1.2-fw	CAATCTTTTGTTGTGAAAATCGACAA
ChIP	FLC_in1.2-re	ACAAGGCTGTGTGAATGACAA
ChIP	FLC_ex4_fw	AGCACGGTTGTTCTCAGCAA
ChIP	FLC_ex4_re	AACACCTTGAGACTGCCCTC
ChIP	FLC_end-fw	CTTAAGTAGACGGAACTAAGTCAA
ChIP	FLC_end-re	TACACTCAAGATCTCGATGCAA
ChIP	FT_end-fw	CAGGAATTCATCGTGTCGT
ChIP	FT_end-rev	AGATCTCAGCAAACTCGC
ChIP	ACT-fw	CGTTTCGCTTTCCTTAGTGTTAGCT
ChIP	ACT-re	AGCGAACGGATCTAGAGACTCACCTT
ChIP	TUB-fw	ATCCGTGAAGAGTACCCAGAT
ChIP	TUB-re	AAGAACCATGCACTCATCAGC
