# Supplementary material for: The domesticated transposase ALP2 mediates formation of a novel Polycomb protein complex by direct interaction with MSI1, a core subunit of Polycomb Repressive Complex 2 (PRC2)
Source: PLoS Genet. 2020 May 28;16(5):e1008681. doi: 10.1371/journal.pgen.1008681 (PMC7282668; doi:10.1371/journal.pgen.1008681)
Supplement: S1 Dataset — Excel sheet showing the identity of putative interacting proteins determined by Sanger sequence analysis of prey constructs retrieved from yeast colonies growing on -LWHA plates. Two colonies harbouring C terminal fragments of the ALP2 protein were found (rows 397 and 435). (XLSX) [file pgen.1008681.s014.xlsx]

## Sheet: Sheet1
Clone number	NCBI Ref sequence	Gene Name	At number	no. Hits
3-1	NM_116104	trichome birefringence-like 6 (TBL6)		1
3-2	NM_101960	ncharacterized protein	AT1G21065
3-3	NM_114279.3|	chaperone protein dnaJ 3 (ATJ3)	At3g44110	1
3-4		wall-associated kinase 1 like protein?	At1G21250/70?	1
3-5		DNA gyrase subunit B (GYRB1)?		1
3-6		putative carboxyvinyl-carboxyphosphonate phosphorylmutase?		1
40-1	NM_001202695.1	Beta-Galactosidase 8	AT2G28470	1
40-2	NM_105728.3	60S Ribosomal protein L27-a3	AT1G70600	1
40-3	NM_180322.2	chaperone protein dnaJ 3 (ATJ3)	AT3G44110	2
40-4	NM_119526.3	LL-diaminopimelate aminotransferase (AGD2). Presence of bit of pGADCg Y2H vector	AT4G33680	1
40-5	NM_103898.4	uncharacterized protein + bit of Y2H vector pGADCg	AT1G50120
54-1	NM_102998.3	MYC2 transcription factor	AT1G32640	1
54-2	NM_119528.3	CBS domain containing protein	AT4G33700	1
54-3	NM_100611.3	Arabidopsis thaliana proliferating cellular nuclear antigen 1 (PCNA1) + bit of Y2H vector pGADCg	AT1G07370	1
54-4	NM_001036758.1	40S ribosomal protein S17-4	AT5G04800	1
60-1	NM_001203726.1	PROLIFERA (PRL)	AT4G02060	1
60-2	NM_111093.2	E3 ubiquitin-protein ligase UBR4 (BIG)	AT3G02260	1
60-3	NM_104590.3	ATP phosphoribosyl transferase 1 (ATP-PRT1)	AT1G58080	1
60-4	AK226945.1	hypothetical protein
71-1	NM_101603.2	lipoxygenase 3 (LOX3) + bit of Y2H vector	AT1G17420	1
77-1	NM_180788.2	Luminal-binding protein 2 (BIP2)	AT5G42020	1
97-1	NM_147905.2	alanyl-tRNA synthetase (EMB1030)	AT5G22800	1
97-2	NM_001198225.1	minichromosome maintenance protein 2 (MCM2)	AT1G44900	1
98-1	NM_115135.2	Tubulin/FtsZ family protein (FTSZ2-2)	AT3G52750	1
98-2	NM_102762.4	elongation factor 1-delta 1	AT1G30230	1
98-3	NM_105657.3	uncharacterized protein	AT1G69890	1
104-1	NM_001203320.1	calnexin2	AT5G07340	1
104-2	NM_120328.4	heat shock 70kDa protein 1/8 (HSC70-1)	AT5G02500	1
106-1		Sequence poor
107-1	NM_001125072.1	protease Do-like 2 (DEGP2)	AT2G47940	1
107-2	NM_126012.3	proteasome subunit alpha type-7-B (PAD2)	AT5G66140	1
107-3	NM_125573.3	calnexin 1 (CNX1)	AT5G61790	2 (calnexin2)
110-1	NM_202708.1	phosphoribosylformylglycinamidine cyclo-ligase (PUR5) + bit of Y2H vector	AT3G55010	1
115-1	NM_115135.2	Tubulin/FtsZ family protein (FTSZ2-2)	AT3G52750	2
1-4A	NM_102998.3	transcription factor MYC2 (+ bit of vector)	AT1G32640	2
1-5B	NM_122737.3	Luminal-binding protein 1 (BIP1)	AT5G28540	2(bip2)
1-5C	NM_102998.3	transcription factor MYC2	AT1G32640	3
1-5D	NM_147905.2	alanyl-tRNA synthetase (EMB1030)	AT5G22800	2
1-5F	NM_115135.2	Tubulin/FtsZ family protein (FTSZ2-2)	AT3G52750	3
1-5H	NM_124445.3	squamosa promoter-binding-like protein	AT5G50670	1
1-6A	NM_128044.2	tyrosine aminotransferase 3 (TAT3)	AT2G24850	1
1-6C	NM_128044.2	tyrosine aminotransferase 3 (TAT3)	AT2G24850	2
1-6E	NM_201883.1	Tubulin/FtsZ-like protein (FTSZ2-1)	AT2G36250	4
1-6G	NM_118407.4	ACT domain repeat 7 protein (ACR7)	AT4G22780	1
1-6H	NM_124233.2	peptidylprolyl isomerase (ROF2)	AT5G48570	1
1-7A		Sequence poor, possibly two bands
1-7B	NM_116485.3	translocase of chloroplast 159 (TOC159)	AT4G02510	1
1-7C	NM_123542.2	putative crooked neck protein / cell cycle protein	AT5G41770	1
1-7D		Sequence poor, poly A, short sequence
1-7E		Sequence poor, multiple bands
1-7F	NM_001203713.1	fringe-related protein	AT4G00300	1
1-7G	NM_122737.3	Luminal-binding protein 1 (BIP1)	AT5G28540	3
1-8A		Sequence poor, poly A, short sequence
1-8B	NM_114279.3	chaperone protein dnaJ 3 (ATJ3)	AT3G44110	3
1-8C	NM_128044.2	tyrosine aminotransferase 3 (TAT3)	AT2G24850	3
1-8D	NM_001202918.1	heat shock protein 70-3	AT3G09440	1
1-8E		Sequence poor, poly A, short sequence
1-8F	NM_001203173.1	translation initiation factor eIF-3 subunit 8 (EIF3C)	AT3G56150	1
1-8G	NM_127716.2	RNA recognition motif-containing protein	AT2G21440	1
1-8H	NM_001202661.1	NADP-dependent glyceraldehyde-3-phosphate dehydrogenase	AT2G24270	1
1-9D	NM_001123772.1	L-ascorbate peroxidase (APX1)	AT1G07890	1
1-9E	NM_118602.3	ubiquitin-associated (UBA) zinc-finger and PB1 domain-containing protein	AT4G24690	1
1-9G	NM_127407.3	splicing factor 3B subunit 4 (emb2444)	AT2G18510	1
1-9H	NM_128044.2	tyrosine aminotransferase 3 (TAT3)	AT2G24850	4
1-10A	NM_102998.3	transcription factor MYC2 (MYC2)	AT1G32640	4
1-10E	NM_104952.2	elongation factor EF-G (SCO1)	AT1G62750	1 (other elongation factors)
1-10H	NM_118602.3	ubiquitin-associated (UBA) zinc-finger and PB1 domain-containing protein	AT4G24690	2
1-11A	NM_001125684.1	heat shock 70kDa protein 1/8 (HSC70-1)	AT5G02500	1
1-11B		No good hits
1-11F	NM_121085.2	geminivirus Rep-interacting motor protein (KAC1)	AT5G10470	1
1-11G	NM_202714.4	AP3-complex subunit beta-A (PAT2)	AT3G55480	1
1-12F	NM_112345.6	Leucine-rich repeat transmembrane protein kinase	AT3G14840	1
1-12G	NM_001198121.1	putative U5 small nuclear ribonucleoprotein helicase	AT1G20960	1
		tyrosine aminotransferase 3 (TAT3)
		transcription factor MYC2 (MYC2)
		chaperone protein dnaJ 3 (ATJ3)
		Luminal-binding protein 1 (BIP1)
		Tubulin/FtsZ-like protein (FTSZ2-1)
1-a1	NM_120283.3	Mitochondrial glycoprotein family protein	AT5G02050
1-a2	NM_104085.3	myrosinase-binding protein 1 (MBP1)	AT1G52040
1-a4	NM_100611.3	proliferating cellular nuclear antigen 1	AT1G07370
1-b1	NM_105657.3	uncharacterized protein	AT1G69890
1-b2	NM_001198121.1	putative U5 small nuclear ribonucleoprotein helicase	AT1G20960
1-b4	NM_118820.6	putative pyridoxal phosphate-dependent enzyme, YBL036C type	AT4G26860
1-b6	NM_104041.4	O-fucosyltransferase family protein	AT1G51630
1-c1	NM_127710.3	uncharacterized protein	AT2G21385
1-c2	NM_127407.3	splicing factor 3B subunit 4	AT2G18510
1-c5	NM_111184.4	PWWP domain-containing protein	AT3G03140
1-c6	NM_001125074.1	SNF1-related protein kinase catalytic subunit alpha KIN10	AT3G01090
1-d2	NM_127538.3	inositol oxygenase (MIOX2)	AT2G19800
1-d4	NM_120328.4	heat shock 70kDa protein 1/8 (HSC70-1)	AT5G02500
1-d5	NM_202722.1	putative galactinol--sucrose galactosyltransferase 2 (SIP2)	AT3G57520
1-d6	NM_105728.3	60S ribosomal protein L27a-3	AT1G70600
1-e2	NM_115026.1	patellin-6	AT3G51670
1-e4	NM_127659.3	THYLAKOID FORMATION 1 (PSB29)	AT2G20890
1-f1		no sequence
1-f4	NM_100611.3	proliferating cellular nuclear antigen 1	AT1G07370
1-f5	NM_120911.3	Porphobilinogen deaminase (HEMC)	AT5G08280
1-f6	NM_180322.2	chaperone protein dnaJ 3 (ATJ3)	AT3G44110	4
1-g1	NM_120328.4	heat shock 70kDa protein 1/8 (HSC70-1)	AT5G02500
1-g2	NM_180725.2	histone deacetylase HDT2 (HD2B)	AT5G22650
1-g4		sequence poor two bands
1-g5.1		short sequence no good hits
1-g5	NM_102998.3	transcription factor MYC2 (MYC2)	AT1G32640	5
1-g6.1	NM_111778.3	heat shock protein 70-3	AT3G09440
1-g6	NM_119526.3	LL-diaminopimelate aminotransferase	AT4G33680
1-H1	NM_001203447.1	pentatricopeptide repeat-containing protein-like protein	AT5G24060
1-H2	NM_122737.3	Luminal-binding protein 1 (BIP1)	AT5G28540
1-H5	NM_104116.3	nucleoporin 50 protein	AT1G52380
1-H6		sequence poor two bands
2-2a	NM_100611.3	proliferating cellular nuclear antigen 1 (PCNA)	AT1G07370
2-2c		sequence poor two bands
2-4d	NM_102998.3	transcription factor MYC2 (MYC2)	AT1G32640	6
2-4e	NM_124889.4	dihydrolipoyllysine-residue succinyltransferase component of 2-oxoglutarate dehydrogenase complex 1	AT5G55070
2-4h		no good sequence
2-5a	NM_120328.4	heat shock 70kDa protein 1/8 (HSC70-1)	AT5G02500
2-5d	NM_100611.3	proliferating cellular nuclear antigen 1 (PCNA)	AT1G07370
2-5f	NM_105728.3	60S ribosomal protein L27a-3	AT1G70600
2-6a	NM_128044.2	yrosine aminotransferase 3 (TAT3)	AT2G24850	5
2-6c	NM_120328.4	heat shock 70kDa protein 1/8 (HSC70-1)	AT5G02500
2-6g		short sequence no good hits
2-a1	NM_115977.3	alpha-1,4-galacturonosyltransferase 1 (GAUT1)	AT3G61130
2-b1		polyA very early not enough sequence
2-b2		not enough good sequence
2-c2		sequence poor
2-d2	NM_111093.2	E3 ubiquitin-protein ligase UBR4 (BIG)	AT3G02260
2-e1	NM_101915.2	RWP-RK domain-containing protein	AT1G20640
2-e2	NM_120328.4	heat shock 70kDa protein 1/8 (HSC70-1)	AT5G02500
2-g1		early polyA not enough good sequence
2-g2		not enough good sequence
3-1a	NM_120328.4	heat shock 70kDa protein 1/8 (HSC70-1)	AT5G02500
3-1b	NM_112826.3	Granulin repeat cysteine protease family protein	AT3G19390
3-1c	NM_102771.3	auxin response factor 6 (ARF6)	AT1G30330
3-1d	NM_111093.2	E3 ubiquitin-protein ligase UBR4 (BIG)	AT3G02260
3-1e	NM_124445.3	squamosa promoter-binding-like protein 13 (AT5G50670) mRNA, complete cds	AT5G50670
3-1f	NM_116564.3	Outer arm dynein light chain 1 protein	AT4G03260
3-1g	NM_179228.2	putative WRKY transcription factor 11	AT4G31550
3-1h	NM_103948.2	uncharacterized protein	AT1G50660
3-2a	NM_001202661.1	NADP-dependent glyceraldehyde-3-phosphate dehydrogenase	AT2G24270
3-2b	NM_120599.3	cellulose synthase A catalytic subunit 3	AT5G05170
3-2c		early polyA not enough good sequence
3-2e	NM_102869.3	hydroxyproline-rich glycoprotein-like protein	AT1G31310
3-2g		two bands
3-3a		no good hits, maybe two bands
3-3e		poor sequence maybe two bands
3-4a		sequence poor
3-4b	NM_122582.1	kinesin 4 (ATK4)	AT5G27000
3-4d	NM_120328.4	heat shock 70kDa protein 1/8 (HSC70-1)	AT5G02500
3-4f	NM_104590.3	ATP phosphoribosyl transferase 1 (ATP-PRT1)	AT1G58080
3-4h	NM_120583.5	coatomer subunit delta	AT5G05010
3-5a	NM_124142.4	uncharacterized protein	AT5G47680
3-5d	NM_111319.3	endoribonuclease	AT3G04480
3-5e	NM_120215.4	ALC-interacting protein 1	AT5G01370
3-5f	NM_122170.2	MORN (Membrane Occupation and Recognition Nexus) repeat-containing protein	AT5G22640
3-5h		too short sequence
3-6c	NM_103632.2	putative protein phosphatase 2C 12	AT1G47380
3-6e	NM_201826.2	UDP-XYL synthase 6 (UXS6)	AT2G28760
3-6g	NM_001123772.1	L-ascorbate peroxidase (APX1)	AT1G07890
3-6h	NM_124233.2	peptidylprolyl isomerase (ROF2)	AT5G48570
4-4d	NM_102005.3	uncharacterized protein	AT1G21560
4-7a		sequence poor, two bands
4-7b	NM_120328.4	heat shock 70kDa protein 1/8 (HSC70-1)	AT5G02500
4-7c	NM_120147.3	uncharacterized protein	AT4G39840
4-7e	NM_116485.3	translocase of chloroplast 159 (TOC159)	AT4G02510
4-7h	NM_179370.3	AP-1 complex subunit gamma-1 (GAMMA-ADAPTIN 1)	AT1G23900
4-8a	NM_122737.3	Luminal-binding protein 1 (BIP1)	AT5G28540
4-8b	NM_101960.2	uncharacterized protein	AT1G21065
4-8c	NM_121518.3	aldose 1-epimerase	AT5G15140
4-8d	NM_100605.2	calcium-dependent lipid-binding domain	AT1G07310)
4-8e	NM_202708.1	phosphoribosylformylglycinamidine cyclo-ligase (PUR5)	AT3G55010
4-8f	NM_120328.4	heat shock 70kDa protein 1/8 (HSC70-1)	AT5G02500
4-8g	NM_105146.5	putative alcohol dehydrogenase	AT1G64710
4-8h	NM_120328.4	heat shock 70kDa protein 1/8 (HSC70-1)	AT5G02500
4-9a		sequence poor, two bands
4-9b	NM_106257.2	thioredoxin-like protein CDSP32	AT1G76080
4-9c	NM_122737.3	Luminal-binding protein 1 (BIP1)	AT5G28540
4-9d	NM_101639.3	tetratricopeptide repeat-containing protein (CSTF77)	AT1G17760
4-9e	NM_126434.3	phosphoinositide 4-kinase gamma 7 (PI4K GAMMA 7)	AT2G03890
4-9f	NM_001198383.1	NDH-dependent cyclic electron flow 1 (NDF2)	AT1G64770
4-9g	NM_104590.3	ATP phosphoribosyl transferase 1 (ATP-PRT1)	AT1G58080
4-9h	NM_112696.2	transducin/WD40 domain-containing protein	AT3G18140
4-10a		sequence poor, two bands
4-10b		sequence poor, two bands
4-10c		sequence poor, two bands
4-10d	NM_114198.4	guanine nucleotide-exchange factor (ATMIN7)	AT3G43300
4-10e	NM_120328.4	heat shock 70kDa protein 1/8 (HSC70-1)	AT5G02500
4-10f		sequence poor, two bands
4-10g		sequence poor, two bands
4-10h	NM_113690.2	carbamoyl phosphate synthetase A (CARA)	AT3G27740
4-11a	NM_120328.4	heat shock 70kDa protein 1/8 (HSC70-1)	AT5G02500
4-11b	NM_116192.3	uncharacterized protein	AT3G63270
4-11d	NM_120270.3	protein kinase family protein (STN8)	AT5G01920
4-11e	NM_111862.6	DNA gyrase subunit B (GYRB1)	AT3G10270
4-11f	NM_111093.2	E3 ubiquitin-protein ligase UBR4 (BIG)	AT3G02260
4-11g	NM_102998.3	transcription factor MYC2 (MYC2)	AT1G32640	7
4-11h	NM_130361.4	protease Do-like 2 (DEGP2)	AT2G47940
4-12a	NM_129209.3	bifunctional enolase 2/transcriptional activator (LOS2) mRNA, complete cds	AT2G36530
4-12c	NM_130361.4	protease Do-like 2 (DEGP2)	AT2G47940
4-12e	NM_118561.2	chloroplast heat shock protein 70-1 (cpHsc70-1) mRNA, complete cds	AT4G24280
p4-6a	NM_112671.4	uncharacterized protein	AT3G17900
p4-6c	NM_201797.3	NADP-dependent glyceraldehyde-3-phosphate dehydrogenase
p4-6d	NM_129209.3	bifunctional enolase 2/transcriptional activator (LOS2)	AT2G36530
p4-6e		sequence poor, two bands
p5-7a		no clear hits
p5-7b		poor sequence, too short
p5-7e		poor sequence, too short
p5-7f		poor sequence, too short
p5-7g		poor sequence, too short
p5-7h	NM_123417.3	ribosomal RNA-processing protein 8	AT5G40530
p5-8a		poor sequence, too short
1-a1	NM_120283.3	Mitochondrial glycoprotein family protein	AT5G02050
1-a2	NM_104085.3	myrosinase-binding protein 1 (MBP1)	AT1G52040
1-a4	NM_100611.3	proliferating cellular nuclear antigen 1 (PCNA)	AT1G07370
1-b1	NM_105657.3	uncharacterized protein	AT1G69890
1-b2	NM_101949.4	putative U5 small nuclear ribonucleoprotein helicase	AT1G20960
1-b4	NM_118820.6	putative pyridoxal phosphate-dependent enzyme, YBL036C type	AT4G26860
1-b6	NM_104041.4	O-fucosyltransferase family protein	AT1G51630
1-c1	NM_127710.3	uncharacterized protein	AT2G21385
1-c2	NM_127407.3	splicing factor 3B subunit 4	AT2G18510
1-c5	NM_111184.4	PWWP domain-containing protein	AT3G03140
1-c6	NM_110974.4	SNF1-related protein kinase catalytic subunit alpha KIN10 (KIN10)	AT3G01090
1-d2	NM_127538.3	inositol oxygenase (MIOX2)	AT2G19800
1-d4	NM_120328.4	heat shock 70kDa protein 1/8 (HSC70-1)	AT5G02500
1-d5	NM_202722.1	putative galactinol--sucrose galactosyltransferase 2 (SIP2)	AT3G57520
1-d6	NM_105728.3	60S ribosomal protein L27a-3	AT1G70600
1-e2	NM_115026.1	patellin-6	AT3G51670
1-e4	NM_127659.3	protein THYLAKOID FORMATION 1 (PSB2)	AT2G20890
1-f1		no good sequence
1-f4	NM_100611.3	proliferating cellular nuclear antigen 1 (PCNA)	AT1G07370
1-f5	NM_120911.3	Porphobilinogen deaminase (HEMC)	AT5G08280
1-f6	NM_180322.2	chaperone protein dnaJ 3 (ATJ3)	AT3G44110	5
1-g1	NM_120328.4	heat shock 70kDa protein 1/8 (HSC70-1)	AT5G02500
1-g2	NM_180725.2	histone deacetylase HDT2 (HD2B)	AT5G22650
1-g4		no good sequence, possibly 2 bands
1-g5.1		sequence short, no good hits
1-g5	NM_102998.3	transcription factor MYC2 (MYC2)	AT1G32640	8
1-g6.1	NM_111778.3	protein heat shock protein 70-3	AT3G09440
1-g6	NM_119526.3	LL-diaminopimelate aminotransferase	AT4G33680
1-h1	NM_122311.3	pentatricopeptide repeat-containing protein-like protein	AT5G24060
1-h2	NM_122737.3	Luminal-binding protein 1 (BIP1)	AT5G28540
1-h5	NM_104116.3	nucleoporin 50 protein	AT1G52380
1-h6		sequence poor, two bands
2-2a	NM_100611.3	proliferating cellular nuclear antigen 1 (PCNA)	AT1G07370
2-2c		sequence poor, two bands
2-2g	NM_111978.2	DnaJ homolog subfamily C member 2	AT3G11450
2-4a	NM_119528.3	CBS domain-containing protein	AT4G33700
2-4c		sequence poor, two bands
2-4d	NM_102998.3	transcription factor MYC2 (MYC2)	AT1G32640	9
2-4e	NM_124889.4	dihydrolipoyllysine-residue succinyltransferase component of 2-oxoglutarate dehydrogenase complex 1	AT5G55070
2-4h		no good sequence
2-5a	NM_120328.4	heat shock 70kDa protein 1/8 (HSC70-1)	AT5G02500
2-5d	NM_100611.3	proliferating cellular nuclear antigen 1 (PCNA)	AT1G07370
2-5f	NM_105728.3	60S ribosomal protein L27a-3	AT1G70600
2-6a	NM_128044.2	tyrosine aminotransferase 3 (TAT3)	AT2G24850	6
2-6c	NM_120328.4	heat shock 70kDa protein 1/8 (HSC70-1)	AT5G02500
2-6g		sequence short, no good hits
2-a1	NM_115977.3	alpha-1,4-galacturonosyltransferase 1 (GAUT1)	AT3G61130
2-b1		early polyA
2-b2		sequence poor
2-c2		sequence poor
2-d2	NM_111093.2	E3 ubiquitin-protein ligase UBR4 (BIG)	AT3G02260
2-e1	NM_101915.2	RWP-RK domain-containing protein	AT1G20640
2-e2	NM_120328.4	heat shock 70kDa protein 1/8 (HSC70-1)	AT5G02500
2-g1		early polyA
2-g2		sequence poor, two bands
3-1a	NM_120328.4	heat shock 70kDa protein 1/8 (HSC70-1)	AT5G02500
3-1b	NM_112826.3	Granulin repeat cysteine protease family protein	AT3G19390
3-1c	NM_102771.3	auxin response factor 6 (ARF6)	AT1G30330
3-1d		sequence poor, possibly 2 bands
3-1e	NM_124445.3	squamosa promoter-binding-like protein 13	AT5G50670
3-1f	NM_116564.3	Outer arm dynein light chain 1 protein	AT4G03260
3-1g	NM_179228.2	putative WRKY transcription factor 11 (WRKY11)	AT4G31550
3-1h	NM_103948.2	uncharacterized protein	AT1G50660
3-2a	NM_201797.3	NADP-dependent glyceraldehyde-3-phosphate dehydrogenase (ALDH11A3)	AT2G24270
3-2b	NM_120599.3	cellulose synthase A catalytic subunit 3 [UDP-forming] (CEV1)	AT5G05170
3-2c		early polyA
3-2e	NM_102869.3	hydroxyproline-rich glycoprotein-like protein	AT1G31310
3-2g		sequence poor, two bands
3-3a		no hits
3-3e		sequence poor
3-4a		sequence poor
3-4b	NM_122582.1	kinesin 4 (ATK4)	AT5G27000
3-4d	NM_120328.4	heat shock 70kDa protein 1/8 (HSC70-1)	AT5G02500
3-4f	NM_104590.3	ATP phosphoribosyl transferase 1 (ATP-PRT1)	AT1G58080
3-4h	NM_120583.5	coatomer subunit delta	AT5G05010
3-5a	NM_124142.4	uncharacterized protein	AT5G47680
3-5d	NM_111319.3	endoribonuclease	AT3G04480
3-5e	NM_120215.4	ALC-interacting protein 1 (ACI1)	AT5G01370
3-5f	NM_122170.2	MORN (Membrane Occupation and Recognition Nexus) repeat-containing protein	AT5G22640
3-5h		sequence poor
3-6c	NM_103632.2	putative protein phosphatase 2C 12	AT1G47380
3-6e	NM_201826.2	UDP-XYL synthase 6 (UXS6)	AT2G28760
3-6g	NM_202057.2	L-ascorbate peroxidase (APX1)	AT1G07890
3-6h	NM_124233.2	peptidylprolyl isomerase (ROF2)	AT5G48570
4-4d	NM_001198125.1	uncharacterized protein	AT1G21560
4-7a		sequence poor, two bands
4-7b	NM_120328.4	heat shock 70kDa protein 1/8 (HSC70-1)	AT5G02500
4-7c	NM_120147.3	uncharacterized protein	AT4G39840
4-7e	NM_116485.3	translocase of chloroplast 159 (TOC159)	AT4G02510
4-7h	NM_179370.3	AP-1 complex subunit gamma-1 (GAMMA-ADAPTIN 1)	AT1G23900
4-8a	NM_122737.3	Luminal-binding protein 1 (BIP1)	AT5G28540
4-8b	NM_101960.2	uncharacterized protein	AT1G21065
4-8c	NM_121518.3	aldose 1-epimerase	AT5G15140
4-8d	NM_100605.2	calcium-dependent lipid-binding domain	AT1G07310
4-8e	NM_202708.1	phosphoribosylformylglycinamidine cyclo-ligase (PUR5)	AT3G55010
4-8f	NM_120328.4	heat shock 70kDa protein 1/8 (HSC70-1)	AT5G02500
4-8g		sequence poor, two bands
4-8h	NM_120328.4	heat shock 70kDa protein 1/8 (HSC70-1)	AT5G02500
4-9a		sequence poor, two bands
4-9b	NM_106257.2	thioredoxin-like protein CDSP32 (CDSP32)	AT1G76080
4-9c	NM_122737.3	Luminal-binding protein 1 (BIP1)	AT5G28540
4-9d	NM_101639.3	tetratricopeptide repeat-containing protein (CSTF77)	AT1G17760
4-9e	NM_126434.3	phosphoinositide 4-kinase gamma 7 (PI4K GAMMA 7)	AT2G03890
4-9f	NM_105151.3	NDH-dependent cyclic electron flow 1 (NDF2)	AT1G64770
4-9g	NM_104590.3	ATP phosphoribosyl transferase 1 (ATP-PRT1)	AT1G58080
4-9h	NM_112696.2	transducin/WD40 domain-containing protein (AT3G18140)	AT3G18140
4-10a		sequence poor, possibly 2 bands
4-10b		sequence poor, possibly 2 bands
4-10c		sequence poor, possibly 2 bands
4-10d	NM_114198.4	guanine nucleotide-exchange factor (ATMIN7)	AT3G43300
4-10e	NM_120328.4	heat shock 70kDa protein 1/8 (HSC70-1)	AT5G02500
4-10f		sequence poor, possibly 2 bands
4-10g		sequence poor, possibly 2 bands
4-10h	NM_113690.2	carbamoyl phosphate synthetase A (CARA)	AT3G27740
4-11a	NM_120328.4	heat shock 70kDa protein 1/8 (HSC70-1)	AT5G02500
4-11b	NM_116192.3	uncharacterized protein	AT3G63270
4-11d	NM_120270.3	protein kinase family protein (STN8)	AT5G01920
4-11e	NM_111862.6	DNA gyrase subunit B (GYRB1)	AT3G10270
4-11f	NM_111093.2	E3 ubiquitin-protein ligase UBR4 (BIG)	AT3G02260
4-11g	NM_102998.3	transcription factor MYC2 (MYC2)	AT1G32640
4-11h	NM_130361.4	protease Do-like 2 (DEGP2)	AT2G47940
4-12a	NM_129209.3	bifunctional enolase 2/transcriptional activator (LOS2)	AT2G36530
4-12c	NM_130361.4	protease Do-like 2 (DEGP2)	AT2G47940
4-12e	NM_118561.2	chloroplast heat shock protein 70-1 (cpHsc70-1)	AT4G24280
p4-6a	NM_112671.4	uncharacterized protein	AT3G17900
p4-6c	NM_201797.3	NADP-dependent glyceraldehyde-3-phosphate dehydrogenase (ALDH11A3)	AT2G24270
p4-6d	NM_129209.3	bifunctional enolase 2/transcriptional activator (LOS2)	AT2G36530
p4-6e		sequence poor, possibly 2 bands
p5-7a		no good hits
p5-7b		sequence poor
p5-7e		sequence poor
p5-7f		sequence poor
p5-7g		sequence poor
p5-7h	NM_203135.2	ribosomal RNA-processing protein 8	AT5G40530
p5-8a		sequence poor
p5-8d		sequence poor
p5-8e		sequence poor
p5-8f		sequence poor
p5-8g		sequence poor
p5-8h		sequence poor
p9-9f		sequence poor
p5-9g		sequence poor, two bands
p5-9h		sequence poor
p2-7a	NM_180791.2	squamosa promoter-binding-like protein 2 (SPL2)	AT5G43270
p2-7b		no hits
p2-7c	NM_202123.2	uncharacterized protein	AT1G17780
p2-7d	NM_120328.4	heat shock 70kDa protein 1/8 (HSC70-1)
p2-7e	NM_129209.3	bifunctional enolase 2/transcriptional activator (LOS2)	AT2G36530
p2-7f	NM_102998.3	transcription factor MYC2 (MYC2)	AT1G32640
p2-8a	NM_110974.4	SNF1-related protein kinase catalytic subunit alpha KIN10 (KIN10)	AT3G01090
p2-8b		sequence poor, two bands
p2-8e		early polyA
p2-8f	NM_114773.4	pentatricopeptide repeat-containing protein (AT3G49140) mRNA, complete cds	AT3G49140
p2-8h	NM_124889.4	dihydrolipoyllysine-residue succinyltransferase component of 2-oxoglutarate dehydrogenase complex 1	AT5G55070
p2-9b		2bands
p2-9c	NM_105926.4	IQ-domain 8 protein (iqd8)	AT1G72670
p2-9g	NM_126012.3	proteasome subunit alpha type-7-B (PAD2)	AT5G66140
p2-9h	NM_116473.3	U3 ribonucleoprotein-like protein	AT4G02400
p2-10a	NM_126434.3	phosphoinositide 4-kinase gamma 7 (PI4K GAMMA 7) mRNA, complete cds	AT2G03890
p2-10b	NM_111057.3	sulfite oxidase (SOX)	AT3G01910
p2-10e	NM_119528.3	CBS domain-containing protein	AT4G33700
p2-10f	NM_101603.2	lipoxygenase 3 (LOX3)	AT1G17420
p2-10g	NM_121039.4	uncharacterized protein	AT5G10010
p2-10h	NM_129544.3	subtilisin-like serine protease	AT2G39850
p2-11a	NM_101394.2	uncharacterized protein	AT1G15260
p2-11b	NM_122737.3	Luminal-binding protein 1 (BIP1)	AT5G28540
p2-11d	NM_180788.2	Luminal-binding protein 2 (BIP2)	AT5G42020
p2-11e	NM_120328.4	heat shock 70kDa protein 1/8 (HSC70-1) mRNA, complete cds
p2-11f	NM_120328.4	heat shock 70kDa protein 1/8 (HSC70-1) mRNA, complete cds
p2-11g		heat shock 70kDa protein 1/8 (HSC70-1) mRNA, complete cds
p2-12a		sequence poor
p2-12b	AK117592.1	mRNA for unknown protein,1	At3g58090
p2-12d	NM_123580.1	Glutathione S-transferase family protein	AT5G42150
p2-12e		heat shock 70kDa protein 1/8 (HSC70-1) mRNA, complete cds
p2-12f	NM_122358.3	uncharacterized protein	AT5G24500
p3-7a		sequence poor, two bands
p3-7b	NM_102998.3	transcription factor MYC2 (MYC2)	AT1G32640
p3-7c	NM_119057.3	hexokinase 1 (HXK1)	AT4G29130
p3-7d	NM_100727.3	RNApolymerase sigma subunit 2 (SIG2)	AT1G08540
p3-7f	NM_116184.3	ribosome-recycling factor (RRF)	AT3G63190
p3-7h	NM_115135.2	Tubulin/FtsZ family protein (FTSZ2-2)	AT3G52750
p3-8a	NM_101603.2	lipoxygenase 3 (LOX3)	AT1G17420
p3-8b		early polyA
p3-8c		sequence poor
p3-8e		sequence poor
p3-8f		sequence poor
p3-9b	NM_180788.2	Luminal-binding protein 2 (BIP2)	AT5G42020
p3-9c	NM_102172.2	uncharacterized protein
p3-9d	NM_114985.2	proteasome subunit alpha type-7-A (PAD1)	AT3G51260
p3-9e	NM_106257.2	hioredoxin-like protein CDSP32 (CDSP32)	AT1G76080
p3-9f	NM_202708.1	phosphoribosylformylglycinamidine cyclo-ligase (PUR5)	AT3G55010
p3-9h	NM_129875.3	Ras-related protein ARA-4 (ARA4)	AT2G43130
p3-10b	NM_101603.2	lipoxygenase 3 (LOX3)	AT1G17420
p3-10c	NM_180706.2	Glycosyl hydrolase family 38 protein (AT5G13980) mRNA, complete cds	AT5G13980
p3-10d		sequence poor
p3-10f	NM_126434.3	phosphoinositide 4-kinase gamma 7 (PI4K GAMMA 7)	AT2G03890
p3-10g		sequence poor
p3-10h		early polyA
p3-11a	NM_122170.2	MORN (Membrane Occupation and Recognition Nexus) repeat-containing protein	AT5g22640
p3=11g		sequence poor, possibly 2 bands
p3-12a		heat shock 70kDa protein 1/8 (HSC70-1)
p3-12b	NM_113271.3	putative phragmoplast-associated kinesin-related protein (KINESIN-12B)	AT3G23670
p3-12c		sequence poor
p3-12d	NM_118602.3	ubiquitin-associated (UBA) zinc-finger and PB1 domain-containing protein	AT4G24690
p3-12e	NM_102207.3	uncharacterized protein	AT1G23580
p3-12f		sequence poor
p3-12g	NM_124889.4	dihydrolipoyllysine-residue succinyltransferase component of 2-oxoglutarate dehydrogenase complex 1	AT5G55070
p3-12h	NM_101603.2	lipoxygenase 3 (LOX3)	AT1G17420
p4-1a	NM_111093.2	E3 ubiquitin-protein ligase UBR4 (BIG)	AT3G02260
p4-1b	NM_119050.2	elongation factor Ts family protein	AT4G29060
p4-1d		heat shock 70kDa protein 1/8 (HSC70-1
p4-2a	NM_115135.2	Tubulin/FtsZ family protein (FTSZ2-2)	AT3G52750
p4-2b	NM_122358.3	uncharacterized protein	AT5G24500
p4-2c		sequence poor, two bands
p4-2g	NM_112788.2	Pollen-specific leucine-rich repeat extensin-like protein 1	AT3G19020
p4-3a	NM_106257.2	thioredoxin-like protein CDSP32 (CDSP32)	AT1G76080
p4-3b		PCNA
p4-3c		BIP1
p4-3d		ATJ3
p4-3f		sequence poor
p4-3h		ATJ3
p4-4a		sequence poor, two bands
p4-4c		HSP70
p4-4d	NM_124233.2	peptidylprolyl isomerase (ROF2)	AT5G48570
p4-4e		sequence poor
p4-4f	NM_179790.2	beta-galactosidase 8 (BGAL8)	AT2G28470
p4-4g		sequence poor
p4-4h		sequence poor
p4-5a	NM_116437.2	PROLIFERA (PRL)	AT4G02060
p4-5b		sequence poor
p4-5c	NM_129209.3	bifunctional enolase 2/transcriptional activator (LOS2)	AT2G36530
p4-5d		sequence poor
p4-5e	NM_114773.4	pentatricopeptide repeat-containing protein (AT3G49140)	AT3G49140
p4-5f	NM_001197955.1	tetratricopeptide repeat-containing protein (AT1G01320	AT1G01320
p4-5g		TAT3
p4-5h	NM_116308.3	protein IQ-domain 17 (iqd17)	AT4G00820
p4-6f		HSP70
p4-6g	NM_111346.3	RNA polymerase II transcription mediator (SWP)	AT3G04740
p4-6h		LOX3
