# Supplementary material for: The domesticated transposase ALP2 mediates formation of a novel Polycomb protein complex by direct interaction with MSI1, a core subunit of Polycomb Repressive Complex 2 (PRC2)
Source: PLoS Genet. 2020 May 28;16(5):e1008681. doi: 10.1371/journal.pgen.1008681 (PMC7282668; doi:10.1371/journal.pgen.1008681)
Supplement: S2 Dataset — Excel sheets for three replicate experiments, for each sample the number of uniquely identified peptides mapping to a specific protein is indicated. (XLSX) [file pgen.1008681.s015.xlsx]

## Sheet: GFP ALP Rep 1
Accession No					Grand Total	Protein Name
	35S::GFP	35S:ALP1-GFP	35S:ALP1-GFP alp2-1	ALP2
Grand Total	3052	10875	11986	7399	33312
tr|F4JLM5|		13	9	4	26	>tr|F4JLM5|F4JLM5_ARATH Isoleucyl-tRNA synthetase OS=Arabidopsis thaliana GN=At4g10320 PE=3 SV=1;>tr|Q9SV89|Q9SV89_ARATH Isoleucine-tRNA ligase-like protein OS=Arabidopsis thaliana GN=F24G24.120 PE=3 SV=1
tr|O82462|		11	13	8	32	>tr|O82462|O82462_ARATH Glutamyl-tRNA synthetase OS=Arabidopsis thaliana GN=At5g26707 PE=2 SV=1;>tr|O65253|O65253_ARATH F21E10.12 protein OS=Arabidopsis thaliana GN=F21E10.12 PE=3 SV=1
sp|Q38970|	8	44	49	20	121	>sp|Q38970|ACC1_ARATH Acetyl-CoA carboxylase 1 OS=Arabidopsis thaliana GN=ACC1 PE=1 SV=1
sp|P22953|	25	41	36	43	145	>sp|P22953|MD37E_ARATH Probable mediator of RNA polymerase II transcription subunit 37e OS=Arabidopsis thaliana GN=MED37E PE=1 SV=3;>tr|F4KCE5|F4KCE5_ARATH Heat shock cognate protein 70-1 OS=Arabidopsis thaliana GN=HSC70-1 PE=1 SV=1;>sp|Q9LHA8|MD37C_ARATH
sp|O65719|	17	34	35	39	125	>sp|O65719|HSP7C_ARATH Heat shock 70 kDa protein 3 OS=Arabidopsis thaliana GN=HSP70-3 PE=1 SV=1
sp|Q0WLB5|	18	46	58	32	154	>sp|Q0WLB5|CLAH2_ARATH Clathrin heavy chain 2 OS=Arabidopsis thaliana GN=CHC2 PE=1 SV=1
sp|Q0WNJ6|	21	47	63	35	166	>sp|Q0WNJ6|CLAH1_ARATH Clathrin heavy chain 1 OS=Arabidopsis thaliana GN=CHC1 PE=1 SV=1
sp|P38418|	31	40	45	40	156	>sp|P38418|LOX2_ARATH Lipoxygenase 2, chloroplastic OS=Arabidopsis thaliana GN=LOX2 PE=1 SV=1
sp|Q9LYD9|					0	>sp|Q9LYD9|EMF1_ARATH Protein EMBRYONIC FLOWER 1 OS=Arabidopsis thaliana GN=EMF1 PE=1 SV=1
tr|B9DFU6|					0	>tr|B9DFU6|B9DFU6_ARATH AT3G08590 protein OS=Arabidopsis thaliana GN=At3g08590 PE=2 SV=1;>sp|Q9M9K1|PMG2_ARATH Probable 2,3-bisphosphoglycerate-independent phosphoglycerate mutase 2 OS=Arabidopsis thaliana GN=At3g08590 PE=1 SV=1
tr|Q9ASR1|	20	41	44	34	139	>tr|Q9ASR1|Q9ASR1_ARATH At1g56070/T6H22_13 OS=Arabidopsis thaliana GN=T6H22.13 PE=1 SV=1;>tr|Q9SGT4|Q9SGT4_ARATH Elongation factor EF-2 OS=Arabidopsis thaliana GN=T6H22.13 PE=1 SV=1;>tr|Q84R07|Q84R07_ARATH Putative elongation factor (Fragment) OS=Arabidops
tr|B9DGT6|	4	16	18	12	50	>tr|B9DGT6|B9DGT6_ARATH AT1G53310 protein OS=Arabidopsis thaliana GN=At1g53310 PE=2 SV=1;>sp|Q9MAH0|CAPP1_ARATH Phosphoenolpyruvate carboxylase 1 OS=Arabidopsis thaliana GN=PPC1 PE=1 SV=1
sp|F4JVN6|	7	21	25	10	63	>sp|F4JVN6|TPPII_ARATH Tripeptidyl-peptidase 2 OS=Arabidopsis thaliana GN=TPP2 PE=1 SV=1
sp|O50008|	14	27	47	42	130	>sp|O50008|METE1_ARATH 5-methyltetrahydropteroyltriglutamate--homocysteine methyltransferase 1 OS=Arabidopsis thaliana GN=MS1 PE=1 SV=1;>sp|Q9SRV5|METE2_ARATH 5-methyltetrahydropteroyltriglutamate--homocysteine methyltransferase 2 OS=Arabidopsis thaliana G
tr|F4JXK1|		4	2	25	31	>tr|F4JXK1|F4JXK1_ARATH Putative nuclear matrix constituent protein 1-like protein OS=Arabidopsis thaliana GN=LINC4 PE=4 SV=1;>tr|F4JXK3|F4JXK3_ARATH Branched-chain-amino-acid aminotransferase 5 OS=Arabidopsis thaliana GN=ATBCAT-5 PE=4 SV=1;>sp|Q9FLH0|NMCP
sp|Q94B78|	19	27	29	22	97	>sp|Q94B78|GCSP1_ARATH Glycine dehydrogenase (decarboxylating) 1, mitochondrial OS=Arabidopsis thaliana GN=GLDP1 PE=1 SV=2;>tr|B3H5Y8|B3H5Y8_ARATH Glycine dehydrogenase [decarboxylating] 2 OS=Arabidopsis thaliana GN=GLDP1 PE=4 SV=1;>tr|Q93Z12|Q93Z12_ARATH
tr|Q9FL59|					0	>tr|Q9FL59|Q9FL59_ARATH Anthranilate phosphoribosyltransferase-like protein OS=Arabidopsis thaliana GN=At5g06850 PE=4 SV=1;>tr|Q93ZA2|Q93ZA2_ARATH AT5g06850/MOJ9_2 OS=Arabidopsis thaliana PE=2 SV=1
sp|Q39043|	15	35	29	32	111	>sp|Q39043|MD37F_ARATH Mediator of RNA polymerase II transcription subunit 37f OS=Arabidopsis thaliana GN=MED37F PE=1 SV=2;>sp|Q9LKR3|MD37A_ARATH Mediator of RNA polymerase II transcription subunit 37a OS=Arabidopsis thaliana GN=MED37A PE=1 SV=1;>tr|F4K007
sp|Q9LHS0|		7		2	9	>sp|Q9LHS0|CAP10_ARATH Putative clathrin assembly protein At5g35200 OS=Arabidopsis thaliana GN=At5g35200 PE=1 SV=1
tr|F4IGA5|					0	>tr|F4IGA5|F4IGA5_ARATH Nucleoporin, Nup133/Nup155-like protein OS=Arabidopsis thaliana GN=At2g05120 PE=4 SV=1;>tr|F4IGA4|F4IGA4_ARATH Nucleoporin, Nup133/Nup155-like protein OS=Arabidopsis thaliana GN=At2g05120 PE=4 SV=1;>tr|Q9SJ43|Q9SJ43_ARATH Putative u
sp|Q9SJT9|	22	43	58	39	162	>sp|Q9SJT9|COPA2_ARATH Coatomer subunit alpha-2 OS=Arabidopsis thaliana GN=At2g21390 PE=2 SV=1
sp|P22954|	15	27	22	26	90	>sp|P22954|MD37D_ARATH Probable mediator of RNA polymerase II transcription subunit 37c OS=Arabidopsis thaliana GN=MED37D PE=1 SV=2;>sp|Q9C7X7|HSP7N_ARATH Heat shock 70 kDa protein 18 OS=Arabidopsis thaliana GN=HSP70-18 PE=2 SV=1
sp|Q9FVT2|	8	19	17	13	57	>sp|Q9FVT2|EF1G2_ARATH Probable elongation factor 1-gamma 2 OS=Arabidopsis thaliana GN=At1g57720 PE=2 SV=1;>tr|C0Z2J4|C0Z2J4_ARATH AT1G57720 protein OS=Arabidopsis thaliana GN=At1g57720 PE=2 SV=1
sp|Q5GM68|	3	13	16	10	42	>sp|Q5GM68|CAPP2_ARATH Phosphoenolpyruvate carboxylase 2 OS=Arabidopsis thaliana GN=PPC2 PE=1 SV=2
tr|Q0WLF6|	15	28	23	21	87	>tr|Q0WLF6|Q0WLF6_ARATH AT1G78900 protein OS=Arabidopsis thaliana GN=At1g78900 PE=2 SV=1;>sp|O23654|VATA_ARATH V-type proton ATPase catalytic subunit A OS=Arabidopsis thaliana GN=VHA-A PE=1 SV=1;>tr|Q56X25|Q56X25_ARATH Vacuolar-type H+-ATPase subunit A OS=
sp|P49040|	12	21	12	8	53	>sp|P49040|SUSY1_ARATH Sucrose synthase 1 OS=Arabidopsis thaliana GN=SUS1 PE=1 SV=3
sp|Q9LKR3|		35	27	32	94	>sp|Q9LKR3|MD37A_ARATH Mediator of RNA polymerase II transcription subunit 37a OS=Arabidopsis thaliana GN=MED37A PE=1 SV=1
sp|O03042|	29	32	34	29	124	>sp|O03042|RBL_ARATH Ribulose bisphosphate carboxylase large chain OS=Arabidopsis thaliana GN=rbcL PE=1 SV=1;>tr|Q85B88|Q85B88_ARATH Ribulose 1,5-bisphosphate carboxylase/oxygenase large chain (Fragment) OS=Arabidopsis thaliana GN=RBCL PE=1 SV=1;>tr|X5ICS1
tr|B9DI55|	9	28	36	24	97	>tr|B9DI55|B9DI55_ARATH AT3G09840 protein OS=Arabidopsis thaliana GN=At3g09840 PE=2 SV=1;>sp|P54609|CD48A_ARATH Cell division control protein 48 homolog A OS=Arabidopsis thaliana GN=CDC48A PE=1 SV=1;>sp|Q9LZF6|CD48E_ARATH Cell division control protein 48 h
sp|Q9SIB9|	2	5	8	5	20	>sp|Q9SIB9|ACO2M_ARATH Aconitate hydratase 2, mitochondrial OS=Arabidopsis thaliana GN=ACO2 PE=1 SV=2;>tr|Q56WE8|Q56WE8_ARATH Cytoplasmic aconitate hydratase (Fragment) OS=Arabidopsis thaliana GN=At2g05710 PE=1 SV=1
sp|Q9SE60|	13	21	22	20	76	>sp|Q9SE60|MTHR1_ARATH Methylenetetrahydrofolate reductase 1 OS=Arabidopsis thaliana GN=MTHFR1 PE=1 SV=1;>tr|B9DHL6|B9DHL6_ARATH Methylenetetrahydrofolate reductase (Fragment) OS=Arabidopsis thaliana GN=At3g59970 PE=2 SV=1
tr|Q93VB0|			11	10	21	>tr|Q93VB0|Q93VB0_ARATH Nucleic acid-binding, OB-fold-like protein OS=Arabidopsis thaliana GN=At2g40660 PE=2 SV=1
sp|O80988|		17	21	15	53	>sp|O80988|GCSP2_ARATH Glycine dehydrogenase (decarboxylating) 2, mitochondrial OS=Arabidopsis thaliana GN=GLDP2 PE=2 SV=1
tr|O82613|	2				2	>tr|O82613|O82613_ARATH T9A4.4 protein OS=Arabidopsis thaliana GN=T9A4.4 PE=4 SV=1;>tr|F4JLM5|F4JLM5_ARATH Isoleucyl-tRNA synthetase OS=Arabidopsis thaliana GN=At4g10320 PE=3 SV=1;>tr|Q9SV89|Q9SV89_ARATH Isoleucine-tRNA ligase-like protein OS=Arabidopsis t
sp|Q9FI56|	12	33	38	31	114	>sp|Q9FI56|CLPC1_ARATH Chaperone protein ClpC1, chloroplastic OS=Arabidopsis thaliana GN=CLPC1 PE=1 SV=1;>tr|F4JF64|F4JF64_ARATH Clp ATPase OS=Arabidopsis thaliana GN=HSP93-III PE=3 SV=1;>sp|Q9SXJ7|CLPC2_ARATH Chaperone protein ClpC2, chloroplastic OS=Arab
sp|Q8W4H7|	12	18	24	17	71	>sp|Q8W4H7|EF1A2_ARATH Elongation factor 1-alpha 2 OS=Arabidopsis thaliana GN=A2 PE=1 SV=2;>sp|Q8GTY0|EF1A4_ARATH Elongation factor 1-alpha 4 OS=Arabidopsis thaliana GN=A4 PE=1 SV=2;>sp|Q0WL56|EF1A3_ARATH Elongation factor 1-alpha 3 OS=Arabidopsis thaliana
sp|Q94A40|	21	46	51	33	151	>sp|Q94A40|COPA1_ARATH Coatomer subunit alpha-1 OS=Arabidopsis thaliana GN=At1g62020 PE=2 SV=2
sp|Q96255|	6	13	10	9	38	>sp|Q96255|SERB1_ARATH Phosphoserine aminotransferase 1, chloroplastic OS=Arabidopsis thaliana GN=PSAT1 PE=1 SV=1;>tr|B9DHW8|B9DHW8_ARATH AT4G35630 protein (Fragment) OS=Arabidopsis thaliana GN=At4g35630 PE=2 SV=1;>sp|Q9SHP0|SERB2_ARATH Phosphoserine amino
tr|Q0WV84|	2	5	8	6	21	>tr|Q0WV84|Q0WV84_ARATH Phospholipase D OS=Arabidopsis thaliana GN=At3g15730 PE=2 SV=1;>sp|Q38882|PLDA1_ARATH Phospholipase D alpha 1 OS=Arabidopsis thaliana GN=PLDALPHA1 PE=1 SV=2
sp|P21240|		20	24		44	>sp|P21240|CPNB1_ARATH Chaperonin 60 subunit beta 1, chloroplastic OS=Arabidopsis thaliana GN=CPN60B1 PE=1 SV=3
sp|Q9ASR0|	18	28	27	27	100	>sp|Q9ASR0|TBB3_ARATH Tubulin beta-3 chain OS=Arabidopsis thaliana GN=TUBB3 PE=2 SV=2;>sp|Q56YW9|TBB2_ARATH Tubulin beta-2 chain OS=Arabidopsis thaliana GN=TUBB2 PE=2 SV=2
sp|Q9ZSM8|		29		26	55	>sp|Q9ZSM8|EZA1_ARATH Histone-lysine N-methyltransferase EZA1 OS=Arabidopsis thaliana GN=EZA1 PE=1 SV=1;>tr|A7UIU5|A7UIU5_ARATH SWINGER (Fragment) OS=Arabidopsis thaliana PE=4 SV=1;>tr|A7UIS9|A7UIS9_ARATH SWINGER (Fragment) OS=Arabidopsis thaliana PE=4 SV=
sp|Q9SF85|	15	18		13	46	>sp|Q9SF85|ADK1_ARATH Adenosine kinase 1 OS=Arabidopsis thaliana GN=ADK1 PE=1 SV=1;>sp|Q9SF85-2|ADK1_ARATH Isoform 2 of Adenosine kinase 1 OS=Arabidopsis thaliana GN=ADK1;>sp|Q9LZG0|ADK2_ARATH Adenosine kinase 2 OS=Arabidopsis thaliana GN=ADK2 PE=1 SV=1;>t
tr|Q94AY0|		3	11	7	21	>tr|Q94AY0|Q94AY0_ARATH At1g09780/F21M12_17 OS=Arabidopsis thaliana PE=2 SV=1;>sp|O04499|PMG1_ARATH 2,3-bisphosphoglycerate-independent phosphoglycerate mutase 1 OS=Arabidopsis thaliana GN=PGM1 PE=2 SV=3;>tr|Q93ZF2|Q93ZF2_ARATH Putative 2,3-bisphosphoglyce
sp|Q94A41|		12	19	5	36	>sp|Q94A41|AMY3_ARATH Alpha-amylase 3, chloroplastic OS=Arabidopsis thaliana GN=AMY3 PE=2 SV=1
sp|Q9SRV5|			28	24	52	>sp|Q9SRV5|METE2_ARATH 5-methyltetrahydropteroyltriglutamate--homocysteine methyltransferase 2 OS=Arabidopsis thaliana GN=MS2 PE=1 SV=1
sp|Q9SIV2|	1	22	29	18	70	>sp|Q9SIV2|PSD2A_ARATH 26S proteasome non-ATPase regulatory subunit 2 homolog A OS=Arabidopsis thaliana GN=RPN1A PE=1 SV=2
tr|Q9LF98|	12	15	19	18	64	>tr|Q9LF98|Q9LF98_ARATH AT3G52930 protein OS=Arabidopsis thaliana GN=F8J2_100 PE=1 SV=1
tr|B9DHI9|	6	11	13	11	41	>tr|B9DHI9|B9DHI9_ARATH AT1G09640 protein OS=Arabidopsis thaliana GN=At1g09640 PE=2 SV=1;>sp|O04487|EF1G1_ARATH Probable elongation factor 1-gamma 1 OS=Arabidopsis thaliana GN=At1g09640 PE=2 SV=1;>tr|Q56WV5|Q56WV5_ARATH Putative uncharacterized protein At1
sp|O80585|	5	17	9	10	41	>sp|O80585|MTHR2_ARATH Methylenetetrahydrofolate reductase 2 OS=Arabidopsis thaliana GN=MTHFR2 PE=1 SV=2
sp|P17094|		28	30		58	>sp|P17094|RL31_ARATH 60S ribosomal protein L3-1 OS=Arabidopsis thaliana GN=ARP1 PE=2 SV=5;>tr|Q0WLE7|Q0WLE7_ARATH Putative uncharacterized protein At1g43170 OS=Arabidopsis thaliana GN=At1g43170 PE=2 SV=1;>tr|Q8H154|Q8H154_ARATH Putative ribosomal protein
tr|B9DGJ1|					0	>tr|B9DGJ1|B9DGJ1_ARATH AT1G30620 protein OS=Arabidopsis thaliana GN=At1g30620 PE=2 SV=1;>sp|Q9SA77|ARAE1_ARATH UDP-arabinose 4-epimerase 1 OS=Arabidopsis thaliana GN=MUR4 PE=1 SV=1;>tr|A8MR41|A8MR41_ARATH UDP-arabinose 4-epimerase OS=Arabidopsis thaliana
tr|C0SVD5|					0	>tr|C0SVD5|C0SVD5_ARATH Putative uncharacterized protein At3g44310 (Fragment) OS=Arabidopsis thaliana GN=At3g44310 PE=2 SV=1;>sp|P32961|NRL1_ARATH Nitrilase 1 OS=Arabidopsis thaliana GN=NIT1 PE=1 SV=2;>tr|Q944K7|Q944K7_ARATH AT3g44310/T10D17_100 OS=Arabido
sp|Q9SYM5|	16	30	32	22	100	>sp|Q9SYM5|RHM1_ARATH Probable rhamnose biosynthetic enzyme 1 OS=Arabidopsis thaliana GN=RHM1 PE=1 SV=1
sp|P41377|	10		24	20	54	>sp|P41377|IF4A2_ARATH Eukaryotic initiation factor 4A-2 OS=Arabidopsis thaliana GN=TIF4A-2 PE=1 SV=1;>tr|B9DHY5|B9DHY5_ARATH AT1G54270 protein (Fragment) OS=Arabidopsis thaliana GN=At1g54270 PE=2 SV=1;>tr|F4HV96|F4HV96_ARATH Translation initiation factor
sp|P92966|		6	7	5	18	>sp|P92966|SRS41_ARATH Serine/arginine-rich splicing factor RS41 OS=Arabidopsis thaliana GN=RS41 PE=1 SV=2;>sp|P92966-2|SRS41_ARATH Isoform 2 of Serine/arginine-rich splicing factor RS41 OS=Arabidopsis thaliana GN=RS41;>sp|P92966-5|SRS41_ARATH Isoform 5 of
sp|Q0WL80|		10	13	2	25	>sp|Q0WL80|UGGG_ARATH UDP-glucose:glycoprotein glucosyltransferase OS=Arabidopsis thaliana GN=UGGT PE=1 SV=1;>sp|Q0WL80-2|UGGG_ARATH Isoform 2 of UDP-glucose:glycoprotein glucosyltransferase OS=Arabidopsis thaliana GN=UGGT;>tr|Q9FVU8|Q9FVU8_ARATH Putative
sp|Q9LZG0|		16	16		32	>sp|Q9LZG0|ADK2_ARATH Adenosine kinase 2 OS=Arabidopsis thaliana GN=ADK2 PE=1 SV=1
sp|Q42547|	22	23	27	23	95	>sp|Q42547|CATA3_ARATH Catalase-3 OS=Arabidopsis thaliana GN=CAT3 PE=1 SV=3;>tr|B9DHU0|B9DHU0_ARATH AT1G20620 protein (Fragment) OS=Arabidopsis thaliana GN=At1g20620 PE=2 SV=1;>tr|B9DG18|B9DG18_ARATH AT1G20620 protein OS=Arabidopsis thaliana GN=CAT3 PE=1 S
sp|Q0WV25|		25	26	21	72	>sp|Q0WV25|TBA4_ARATH Tubulin alpha-4 chain OS=Arabidopsis thaliana GN=TUBA4 PE=2 SV=2;>sp|B9DGT7|TBA2_ARATH Tubulin alpha-2 chain OS=Arabidopsis thaliana GN=TUBA2 PE=2 SV=2
tr|A8MRZ7|	11	23	26	21	81	>tr|A8MRZ7|A8MRZ7_ARATH Translational initiation factor 4A-1 OS=Arabidopsis thaliana GN=EIF4A1 PE=3 SV=1;>sp|P41376|IF4A1_ARATH Eukaryotic initiation factor 4A-1 OS=Arabidopsis thaliana GN=TIF4A-1 PE=1 SV=1;>tr|C0Z2Q9|C0Z2Q9_ARATH AT3G13920 protein OS=Arab
tr|Q8VZM1|	2	14	18	10	44	>tr|Q8VZM1|Q8VZM1_ARATH Putative N-terminal acetyltransferase OS=Arabidopsis thaliana GN=EMB2753 PE=2 SV=1;>tr|F4HS68|F4HS68_ARATH Tetratricopeptide repeat-containing protein OS=Arabidopsis thaliana GN=EMB2753 PE=4 SV=1;>tr|Q9M8L0|Q9M8L0_ARATH Putative N-t
sp|Q42560|		4	7		11	>sp|Q42560|ACO1_ARATH Aconitate hydratase 1 OS=Arabidopsis thaliana GN=ACO1 PE=1 SV=2;>tr|B3H5Y0|B3H5Y0_ARATH Aconitate hydratase 1 OS=Arabidopsis thaliana GN=ACO1 PE=4 SV=1
sp|Q8L6Y4-2|			2	26	28	>sp|Q8L6Y4-2|EMF2_ARATH Isoform 2 of Polycomb group protein EMBRYONIC FLOWER 2 OS=Arabidopsis thaliana GN=EMF2;>sp|Q8L6Y4|EMF2_ARATH Polycomb group protein EMBRYONIC FLOWER 2 OS=Arabidopsis thaliana GN=EMF2 PE=1 SV=2
sp|P24636|	15	24	24	24	87	>sp|P24636|TBB4_ARATH Tubulin beta-4 chain OS=Arabidopsis thaliana GN=TUBB4 PE=2 SV=2;>sp|P29517|TBB9_ARATH Tubulin beta-9 chain OS=Arabidopsis thaliana GN=TUBB9 PE=1 SV=1;>tr|B9DI08|B9DI08_ARATH AT4G20890 protein (Fragment) OS=Arabidopsis thaliana GN=At4g
sp|P29513|	14	22	21	21	78	>sp|P29513|TBB5_ARATH Tubulin beta-5 chain OS=Arabidopsis thaliana GN=TUBB5 PE=2 SV=1
sp|P19366|	14	25	26	20	85	>sp|P19366|ATPB_ARATH ATP synthase subunit beta, chloroplastic OS=Arabidopsis thaliana GN=atpB PE=1 SV=2
sp|Q56WH1|	18	22	24	20	84	>sp|Q56WH1|TBA3_ARATH Tubulin alpha-3 chain OS=Arabidopsis thaliana GN=TUBA3 PE=1 SV=2;>sp|B9DHQ0|TBA5_ARATH Tubulin alpha-5 chain OS=Arabidopsis thaliana GN=TUBA5 PE=1 SV=2
sp|Q9C5C2|			22	18	40	>sp|Q9C5C2|BGL37_ARATH Myrosinase 2 OS=Arabidopsis thaliana GN=TGG2 PE=1 SV=1;>sp|Q9C5C2-2|BGL37_ARATH Isoform 2 of Myrosinase 2 OS=Arabidopsis thaliana GN=TGG2
sp|P25696|	12	14	17	13	56	>sp|P25696|ENO2_ARATH Bifunctional enolase 2/transcriptional activator OS=Arabidopsis thaliana GN=ENO2 PE=1 SV=1;>tr|Q944M3|Q944M3_ARATH Enolase OS=Arabidopsis thaliana PE=1 SV=1;>tr|Q56WK5|Q56WK5_ARATH Enolase OS=Arabidopsis thaliana GN=At2g36530 PE=1 SV=
sp|P25819|	13	21	20	13	67	>sp|P25819|CATA2_ARATH Catalase-2 OS=Arabidopsis thaliana GN=CAT2 PE=2 SV=3;>tr|Q940G2|Q940G2_ARATH Catalase OS=Arabidopsis thaliana GN=At4g35090/M4E13.140 PE=2 SV=1;>tr|F4JM86|F4JM86_ARATH Catalase OS=Arabidopsis thaliana GN=CAT2 PE=3 SV=1;>tr|B9DFK6|B9DF
sp|O04379|	10	14	13	8	45	>sp|O04379|AGO1_ARATH Protein argonaute 1 OS=Arabidopsis thaliana GN=AGO1 PE=1 SV=1;>sp|O04379-2|AGO1_ARATH Isoform 2 of Protein argonaute 1 OS=Arabidopsis thaliana GN=AGO1
sp|P35510|	2	12	11	8	33	>sp|P35510|PAL1_ARATH Phenylalanine ammonia-lyase 1 OS=Arabidopsis thaliana GN=PAL1 PE=1 SV=3;>tr|B0LZ83|B0LZ83_ARATH Phenylalanine ammonia-lyase (Fragment) OS=Arabidopsis thaliana GN=PAL1 PE=4 SV=1;>tr|B0LZ74|B0LZ74_ARATH Phenylalanine ammonia-lyase (Frag
sp|Q9LYG3|	8	9	7	7	31	>sp|Q9LYG3|MAOP2_ARATH NADP-dependent malic enzyme 2 OS=Arabidopsis thaliana GN=NADP-ME2 PE=1 SV=1;>sp|Q9XGZ0|MAOP3_ARATH NADP-dependent malic enzyme 3 OS=Arabidopsis thaliana GN=NADP-ME3 PE=1 SV=1
sp|O04376|					0	>sp|O04376|2A5B_ARATH Serine/threonine protein phosphatase 2A 57 kDa regulatory subunit B beta isoform OS=Arabidopsis thaliana GN=BBETA PE=1 SV=1
sp|P29516|		25	24		49	>sp|P29516|TBB8_ARATH Tubulin beta-8 chain OS=Arabidopsis thaliana GN=TUBB8 PE=2 SV=2
sp|P92966-3|					0	>sp|P92966-3|SRS41_ARATH Isoform 3 of Serine/arginine-rich splicing factor RS41 OS=Arabidopsis thaliana GN=RS41;>sp|P92966-4|SRS41_ARATH Isoform 4 of Serine/arginine-rich splicing factor RS41 OS=Arabidopsis thaliana GN=RS41
sp|Q9SZN1|		18			18	>sp|Q9SZN1|VATB2_ARATH V-type proton ATPase subunit B2 OS=Arabidopsis thaliana GN=VHA-B2 PE=1 SV=1;>tr|F4JTQ0|F4JTQ0_ARATH V-type proton ATPase subunit B2 OS=Arabidopsis thaliana GN=At4g38510 PE=1 SV=1
tr|Q56YU8|					0	>tr|Q56YU8|Q56YU8_ARATH DNA glycosylase superfamily protein OS=Arabidopsis thaliana GN=At1g19480 PE=2 SV=1;>tr|Q0V7V4|Q0V7V4_ARATH At1g19480 OS=Arabidopsis thaliana GN=At1g19480 PE=2 SV=1;>tr|Q9LN45|Q9LN45_ARATH F18O14.25 OS=Arabidopsis thaliana PE=4 SV=1;
tr|Q9FX95|		6	5		11	>tr|Q9FX95|Q9FX95_ARATH ARP protein OS=Arabidopsis thaliana GN=F14J22.10 PE=2 SV=1;>tr|F4I3C3|F4I3C3_ARATH Uncharacterized protein OS=Arabidopsis thaliana GN=NQR PE=4 SV=1;>tr|Q39174|Q39174_ARATH ARP protein OS=Arabidopsis thaliana GN=ref PE=2 SV=1
sp|P29514|		21	19	21	61	>sp|P29514|TBB6_ARATH Tubulin beta-6 chain OS=Arabidopsis thaliana GN=TUBB6 PE=2 SV=1;>tr|Q8GY15|Q8GY15_ARATH Putative tubulin beta-6 chain OS=Arabidopsis thaliana GN=At5g12250/MXC9_21 PE=2 SV=1
sp|Q9LUT2|	20	19	24	19	82	>sp|Q9LUT2|METK4_ARATH S-adenosylmethionine synthase 4 OS=Arabidopsis thaliana GN=METK4 PE=1 SV=1
sp|Q9SJL8|	16	19	24	18	77	>sp|Q9SJL8|METK3_ARATH S-adenosylmethionine synthase 3 OS=Arabidopsis thaliana GN=METK3 PE=1 SV=1
sp|Q9C522|	14	21	18	15	68	>sp|Q9C522|ACLB1_ARATH ATP-citrate synthase beta chain protein 1 OS=Arabidopsis thaliana GN=ACLB-1 PE=2 SV=1
sp|Q56YA5|	14	18	16	14	62	>sp|Q56YA5|SGAT_ARATH Serine--glyoxylate aminotransferase OS=Arabidopsis thaliana GN=AGT1 PE=1 SV=2
tr|Q9M2T8|	4	17	17	14	52	>tr|Q9M2T8|Q9M2T8_ARATH 2-oxoglutarate dehydrogenase, E1 subunit-like protein OS=Arabidopsis thaliana GN=T22E16.70 PE=1 SV=1;>tr|Q84VW8|Q84VW8_ARATH 2-oxoglutarate dehydrogenase, E1 subunit-like protein OS=Arabidopsis thaliana GN=At3g55410 PE=2 SV=1;>tr|F4
sp|Q9SYT0|	3	8	11	13	35	>sp|Q9SYT0|ANXD1_ARATH Annexin D1 OS=Arabidopsis thaliana GN=ANN1 PE=1 SV=1
sp|Q9LF33|	10	19	17	12	58	>sp|Q9LF33|UGDH3_ARATH UDP-glucose 6-dehydrogenase 3 OS=Arabidopsis thaliana GN=UGD3 PE=1 SV=1
sp|P11574|	8	16	12	11	47	>sp|P11574|VATB1_ARATH V-type proton ATPase subunit B1 OS=Arabidopsis thaliana GN=VHA-B1 PE=1 SV=2;>sp|Q8W4E2|VATB3_ARATH V-type proton ATPase subunit B3 OS=Arabidopsis thaliana GN=VHA-B3 PE=1 SV=1;>sp|Q9SZN1|VATB2_ARATH V-type proton ATPase subunit B2 OS=
sp|Q9SHP0|		5			5	>sp|Q9SHP0|SERB2_ARATH Phosphoserine aminotransferase 2, chloroplastic OS=Arabidopsis thaliana GN=PSAT2 PE=2 SV=1
tr|Q84ME0|		2	1		3	>tr|Q84ME0|Q84ME0_ARATH AT3g14120/MAG2_7 OS=Arabidopsis thaliana PE=2 SV=1;>tr|F4JFR5|F4JFR5_ARATH Uncharacterized protein OS=Arabidopsis thaliana GN=At3g14120 PE=4 SV=1;>tr|F4JFR3|F4JFR3_ARATH Uncharacterized protein OS=Arabidopsis thaliana GN=At3g14120 P
tr|Q9LY58|					0	>tr|Q9LY58|Q9LY58_ARATH Anthranilate synthase alpha-1 chain-like protein OS=Arabidopsis thaliana GN=F27K19_50 PE=4 SV=1
sp|P29515|	16	28	26	26	96	>sp|P29515|TBB7_ARATH Tubulin beta-7 chain OS=Arabidopsis thaliana GN=TUBB7 PE=2 SV=1
sp|P25858|	18	19	22	23	82	>sp|P25858|G3PC1_ARATH Glyceraldehyde-3-phosphate dehydrogenase GAPC1, cytosolic OS=Arabidopsis thaliana GN=GAPC1 PE=1 SV=2;>tr|Q56WJ4|Q56WJ4_ARATH Putative glyceraldehyde-3-phosphate dehydrogenase OS=Arabidopsis thaliana GN=At1g13440 PE=2 SV=1
sp|P29517|		23	24	23	70	>sp|P29517|TBB9_ARATH Tubulin beta-9 chain OS=Arabidopsis thaliana GN=TUBB9 PE=1 SV=1;>tr|B9DI08|B9DI08_ARATH AT4G20890 protein (Fragment) OS=Arabidopsis thaliana GN=At4g20890 PE=2 SV=1
tr|F4JF64|			28	22	50	>tr|F4JF64|F4JF64_ARATH Clp ATPase OS=Arabidopsis thaliana GN=HSP93-III PE=3 SV=1;>sp|Q9SXJ7|CLPC2_ARATH Chaperone protein ClpC2, chloroplastic OS=Arabidopsis thaliana GN=CLPC2 PE=2 SV=1
sp|Q9LPW0-2|	17	22	21	19	79	>sp|Q9LPW0-2|G3PA2_ARATH Isoform 2 of Glyceraldehyde-3-phosphate dehydrogenase GAPA2, chloroplastic OS=Arabidopsis thaliana GN=GAPA2;>sp|Q9LPW0|G3PA2_ARATH Glyceraldehyde-3-phosphate dehydrogenase GAPA2, chloroplastic OS=Arabidopsis thaliana GN=GAPA2 PE=2
sp|P17562|	16	19	23	18	76	>sp|P17562|METK2_ARATH S-adenosylmethionine synthase 2 OS=Arabidopsis thaliana GN=SAM2 PE=1 SV=1;>tr|B9DHQ7|B9DHQ7_ARATH AT4G01850 protein (Fragment) OS=Arabidopsis thaliana GN=At4g01850 PE=2 SV=1
tr|Q9ASV4|		11	12	18	41	>tr|Q9ASV4|Q9ASV4_ARATH Importin subunit alpha OS=Arabidopsis thaliana GN=At4g16143 PE=2 SV=1;>tr|O49600|O49600_ARATH Importin subunit alpha OS=Arabidopsis thaliana GN=Impa-2 PE=2 SV=1;>tr|F4JL11|F4JL11_ARATH Importin subunit alpha OS=Arabidopsis thaliana
sp|Q9SE50|	9	12	17	16	54	>sp|Q9SE50|BGL18_ARATH Beta-D-glucopyranosyl abscisate beta-glucosidase OS=Arabidopsis thaliana GN=BGLU18 PE=1 SV=2;>sp|Q9SE50-2|BGL18_ARATH Isoform 2 of Beta-D-glucopyranosyl abscisate beta-glucosidase OS=Arabidopsis thaliana GN=BGLU18
sp|P53492|	15	20	23	15	73	>sp|P53492|ACT7_ARATH Actin-7 OS=Arabidopsis thaliana GN=ACT7 PE=1 SV=1;>tr|Q84W24|Q84W24_ARATH Putative actin 4 OS=Arabidopsis thaliana GN=At5g59370 PE=2 SV=1;>sp|P53497|ACT12_ARATH Actin-12 OS=Arabidopsis thaliana GN=ACT12 PE=1 SV=1;>sp|P53494|ACT4_ARATH
tr|Q9LH52|	14	15	16	15	60	>tr|Q9LH52|Q9LH52_ARATH Leucine-rich repeat protein FLOR1 OS=Arabidopsis thaliana GN=FLR1 PE=2 SV=1;>tr|Q9M7E7|Q9M7E7_ARATH Leucine-rich repeat protein FLR1 OS=Arabidopsis thaliana GN=FLR1 PE=2 SV=1;>tr|Q93ZC1|Q93ZC1_ARATH At3g12148/T23B7.11 OS=Arabidopsis
sp|Q9FGX1|	14	17	17	14	62	>sp|Q9FGX1|ACLB2_ARATH ATP-citrate synthase beta chain protein 2 OS=Arabidopsis thaliana GN=ACLB-2 PE=1 SV=1
sp|O22898|	6	18	26	13	63	>sp|O22898|LACS1_ARATH Long chain acyl-CoA synthetase 1 OS=Arabidopsis thaliana GN=LACS1 PE=2 SV=1
sp|P20649|		19	17	11	47	>sp|P20649|PMA1_ARATH ATPase 1, plasma membrane-type OS=Arabidopsis thaliana GN=AHA1 PE=1 SV=3;>tr|Q93ZM8|Q93ZM8_ARATH AT5g57350/MJB24_16 OS=Arabidopsis thaliana PE=2 SV=1;>sp|P20431|PMA3_ARATH ATPase 3, plasma membrane-type OS=Arabidopsis thaliana GN=AHA3
sp|Q9SGE0|	5	11	14	10	40	>sp|Q9SGE0|AXS2_ARATH UDP-D-apiose/UDP-D-xylose synthase 2 OS=Arabidopsis thaliana GN=AXS2 PE=2 SV=1;>sp|Q9ZUY6|AXS1_ARATH UDP-D-apiose/UDP-D-xylose synthase 1 OS=Arabidopsis thaliana GN=AXS1 PE=1 SV=1
sp|Q9ZPI6|	1	6		4	11	>sp|Q9ZPI6|AIM1_ARATH Peroxisomal fatty acid beta-oxidation multifunctional protein AIM1 OS=Arabidopsis thaliana GN=AIM1 PE=1 SV=1
tr|Q9SYP1|		17	18	2	37	>tr|Q9SYP1|Q9SYP1_ARATH F9H16.5 protein OS=Arabidopsis thaliana GN=F9H16.5 PE=4 SV=1
sp|Q3ED68|					0	>sp|Q3ED68|Y1295_ARATH Uncharacterized PKHD-type hydroxylase At1g22950 OS=Arabidopsis thaliana GN=At1g22950 PE=2 SV=2
sp|Q9SUN3|					0	>sp|Q9SUN3|ARAE3_ARATH Probable UDP-arabinose 4-epimerase 3 OS=Arabidopsis thaliana GN=At4g20460 PE=2 SV=3
tr|O80456|			1		1	>tr|O80456|O80456_ARATH At2g23390/F26B6.4 OS=Arabidopsis thaliana GN=At2g23390 PE=2 SV=1
tr|Q9SSD2|		13	16		29	>tr|Q9SSD2|Q9SSD2_ARATH F18B13.15 protein OS=Arabidopsis thaliana GN=F18B13.15 PE=4 SV=1;>tr|F4JUG5|F4JUG5_ARATH Pre-mRNA-processing-splicing factor OS=Arabidopsis thaliana GN=At4g38780 PE=4 SV=1;>tr|Q9T0I6|Q9T0I6_ARATH Splicing factor-like protein OS=Arab
sp|P25857|	14	23	28	23	88	>sp|P25857|G3PB_ARATH Glyceraldehyde-3-phosphate dehydrogenase GAPB, chloroplastic OS=Arabidopsis thaliana GN=GAPB PE=1 SV=2
sp|P25856|	18	19	21	18	76	>sp|P25856|G3PA1_ARATH Glyceraldehyde-3-phosphate dehydrogenase GAPA1, chloroplastic OS=Arabidopsis thaliana GN=GAPA1 PE=1 SV=3
sp|P42734|	11	13	17	15	56	>sp|P42734|CADH9_ARATH Probable cinnamyl alcohol dehydrogenase 9 OS=Arabidopsis thaliana GN=CAD9 PE=2 SV=2;>sp|P42734-2|CADH9_ARATH Isoform 2 of Probable cinnamyl alcohol dehydrogenase 9 OS=Arabidopsis thaliana GN=CAD9
sp|Q9LIA8|	10	19	22	15	66	>sp|Q9LIA8|UGDH2_ARATH UDP-glucose 6-dehydrogenase 2 OS=Arabidopsis thaliana GN=UGD2 PE=1 SV=1
sp|Q9LFN6|	9	18	23	14	64	>sp|Q9LFN6|RH56_ARATH DEAD-box ATP-dependent RNA helicase 56 OS=Arabidopsis thaliana GN=RH56 PE=1 SV=2;>sp|Q56XG6|RH15_ARATH DEAD-box ATP-dependent RNA helicase 15 OS=Arabidopsis thaliana GN=RH15 PE=1 SV=3;>tr|F4JWF7|F4JWF7_ARATH DEAD-box ATP-dependent RNA
tr|Q9FLT0|		24	21	12	57	>tr|Q9FLT0|Q9FLT0_ARATH 100 kDa coactivator-like protein OS=Arabidopsis thaliana GN=Tudor2 PE=1 SV=1;>tr|Q0WM01|Q0WM01_ARATH 100 kDa coactivator-like protein (Fragment) OS=Arabidopsis thaliana GN=At5g61780 PE=2 SV=1
sp|Q42472|	8	13	12	11	44	>sp|Q42472|DCE2_ARATH Glutamate decarboxylase 2 OS=Arabidopsis thaliana GN=GAD2 PE=1 SV=1;>tr|Q56W28|Q56W28_ARATH Glutamate decarboxylase OS=Arabidopsis thaliana GN=GAD2 PE=2 SV=1
sp|Q9FF86|	4	10	10	9	33	>sp|Q9FF86|DCR_ARATH BAHD acyltransferase DCR OS=Arabidopsis thaliana GN=DCR PE=2 SV=1
sp|Q94AI7|					0	>sp|Q94AI7|TPL_ARATH Protein TOPLESS OS=Arabidopsis thaliana GN=TPL PE=1 SV=1
tr|Q64HU3|					0	>tr|Q64HU3|Q64HU3_ARATH Chalcone synthase (Fragment) OS=Arabidopsis thaliana GN=CHS PE=3 SV=1;>tr|Q705N9|Q705N9_ARATH Chalcone synthase (Fragment) OS=Arabidopsis thaliana GN=chs PE=3 SV=1;>tr|Q5FBU5|Q5FBU5_ARATH Mutant protein of chalcone synthase OS=Arabi
tr|Q8GYH3|			21		21	>tr|Q8GYH3|Q8GYH3_ARATH Putative 60S ribosomal protein OS=Arabidopsis thaliana GN=At5g02870/F9G14_180 PE=2 SV=1;>sp|P49691|RL4B_ARATH 60S ribosomal protein L4-2 OS=Arabidopsis thaliana GN=RPL4D PE=2 SV=2;>tr|F4KDU5|F4KDU5_ARATH 60S ribosomal protein L4-2 O
tr|Q9SJQ9|	8	9	12		29	>tr|Q9SJQ9|Q9SJQ9_ARATH Fructose-bisphosphate aldolase 6 OS=Arabidopsis thaliana GN=At2g36460 PE=2 SV=1
sp|O22467|		22	5	25	52	>sp|O22467|MSI1_ARATH Histone-binding protein MSI1 OS=Arabidopsis thaliana GN=MSI1 PE=1 SV=1
sp|P10896-2|		20		19	39	>sp|P10896-2|RCA_ARATH Isoform Short of Ribulose bisphosphate carboxylase/oxygenase activase, chloroplastic OS=Arabidopsis thaliana GN=RCA
tr|Q0WL95|	14	19	18	16	67	>tr|Q0WL95|Q0WL95_ARATH AT3G18780 protein OS=Arabidopsis thaliana GN=At3g18780 PE=2 SV=1;>sp|Q96293|ACT8_ARATH Actin-8 OS=Arabidopsis thaliana GN=ACT8 PE=1 SV=2;>sp|Q96292|ACT2_ARATH Actin-2 OS=Arabidopsis thaliana GN=ACT2 PE=1 SV=1;>tr|F4J8V9|F4J8V9_ARATH
tr|Q5D6C5|	6	13	18	16	53	>tr|Q5D6C5|Q5D6C5_ARATH Adenosylhomocysteinase OS=Arabidopsis thaliana GN=HOG1 PE=3 SV=1;>tr|Q5D6C4|Q5D6C4_ARATH Adenosylhomocysteinase OS=Arabidopsis thaliana GN=HOG1 PE=3 SV=1;>tr|Q5D6C3|Q5D6C3_ARATH Adenosylhomocysteinase OS=Arabidopsis thaliana GN=HOG1
tr|Q9LT39|	13	16	13	15	57	>tr|Q9LT39|Q9LT39_ARATH Leucine-rich repeat-containing protein OS=Arabidopsis thaliana GN=At3g20820 PE=2 SV=1
tr|Q9LST0|	8	12	11	14	45	>tr|Q9LST0|Q9LST0_ARATH AT5g60160/f15l12_20 OS=Arabidopsis thaliana GN=At5g60160 PE=2 SV=1;>tr|Q8LF32|Q8LF32_ARATH Aspartyl aminopeptidase-like protein OS=Arabidopsis thaliana PE=2 SV=1
tr|W8QN98|	8	13	15	12	48	>tr|W8QN98|W8QN98_ARATH Glycosyltransferase (Fragment) OS=Arabidopsis thaliana GN=At5g15650 PE=2 SV=1;>sp|Q9LFW1|RGP2_ARATH UDP-arabinopyranose mutase 2 OS=Arabidopsis thaliana GN=RGP2 PE=1 SV=1
sp|Q8GUM2|		16	8	10	34	>sp|Q8GUM2|HSP7I_ARATH Heat shock 70 kDa protein 9, mitochondrial OS=Arabidopsis thaliana GN=HSP70-9 PE=2 SV=1
tr|Q2V3X4|	4			10	14	>tr|Q2V3X4|Q2V3X4_ARATH 60S ribosomal protein L4-1 OS=Arabidopsis thaliana GN=At3g09630 PE=4 SV=1;>tr|Q8LA93|Q8LA93_ARATH 60S ribosomal protein L4-B (L1) OS=Arabidopsis thaliana PE=2 SV=1;>sp|Q9SF40|RL4A_ARATH 60S ribosomal protein L4-1 OS=Arabidopsis thal
sp|Q9SAV1|	3		7	6	16	>sp|Q9SAV1|JAL6_ARATH Myrosinase-binding protein 2 OS=Arabidopsis thaliana GN=F-ATMBP PE=2 SV=1;>sp|Q9M5W9|JAL6L_ARATH Myrosinase-binding protein 2 OS=Arabidopsis thaliana GN=MBP2 PE=2 SV=1
sp|P0CZ23|	8	10	7	4	29	>sp|P0CZ23|ACOX3_ARATH Acyl-coenzyme A oxidase 3, peroxisomal OS=Arabidopsis thaliana GN=ACX3 PE=1 SV=1
sp|Q0WV90-1|		4	4	3	11	>sp|Q0WV90-1|TPR1_ARATH Isoform 1 of Topless-related protein 1 OS=Arabidopsis thaliana GN=TPR1;>sp|Q0WV90|TPR1_ARATH Topless-related protein 1 OS=Arabidopsis thaliana GN=TPR1 PE=1 SV=3
sp|Q949Y3|	4	8	7	3	22	>sp|Q949Y3|PPA26_ARATH Bifunctional purple acid phosphatase 26 OS=Arabidopsis thaliana GN=PAP26 PE=1 SV=1
sp|Q9CA83|	3	5		2	10	>sp|Q9CA83|MAOP4_ARATH NADP-dependent malic enzyme 4, chloroplastic OS=Arabidopsis thaliana GN=NADP-ME4 PE=1 SV=1
sp|O04375|		1			1	>sp|O04375|2A5A_ARATH Serine/threonine protein phosphatase 2A 57 kDa regulatory subunit B alpha isoform OS=Arabidopsis thaliana GN=BALPHA PE=1 SV=1
tr|Q944Q5|					0	>tr|Q944Q5|Q944Q5_ARATH AT3g55870/F27K19_50 OS=Arabidopsis thaliana GN=At3g55870 PE=2 SV=1;>tr|F4IY44|F4IY44_ARATH Anthranilate synthase component I-like protein OS=Arabidopsis thaliana GN=At3g55870 PE=4 SV=1;>tr|Q9LY58|Q9LY58_ARATH Anthranilate synthase a
sp|P93831|		16		22	38	>sp|P93831|CLF_ARATH Histone-lysine N-methyltransferase CLF OS=Arabidopsis thaliana GN=CLF PE=1 SV=2
tr|Q8H158|		29	33	22	84	>tr|Q8H158|Q8H158_ARATH Putative heat shock protein 81-2 (HSP81-2) OS=Arabidopsis thaliana GN=At5g56030 PE=2 SV=1;>sp|P55737|HS902_ARATH Heat shock protein 90-2 OS=Arabidopsis thaliana GN=HSP90-2 PE=1 SV=1;>tr|F4K6B6|F4K6B6_ARATH Heat shock protein 81-2 OS
sp|Q8VZC3|	15	12	17	20	64	>sp|Q8VZC3|AL121_ARATH Delta-1-pyrroline-5-carboxylate dehydrogenase 12A1, mitochondrial OS=Arabidopsis thaliana GN=ALDH12A1 PE=2 SV=1
sp|Q9LT47|		16	1	18	35	>sp|Q9LT47|FIE_ARATH Polycomb group protein FERTILIZATION-INDEPENDENT ENDOSPERM OS=Arabidopsis thaliana GN=FIE PE=1 SV=2
sp|P23686|	14	19	22	16	71	>sp|P23686|METK1_ARATH S-adenosylmethionine synthase 1 OS=Arabidopsis thaliana GN=SAM1 PE=1 SV=2
sp|P37702-2|	11	17	16	15	59	>sp|P37702-2|BGL38_ARATH Isoform 2 of Myrosinase 1 OS=Arabidopsis thaliana GN=TGG1;>sp|P37702|BGL38_ARATH Myrosinase 1 OS=Arabidopsis thaliana GN=TGG1 PE=1 SV=1
tr|Q0WUH6|	14	20	22	15	71	>tr|Q0WUH6|Q0WUH6_ARATH Catalase OS=Arabidopsis thaliana GN=At1g20630 PE=2 SV=1;>sp|Q96528|CATA1_ARATH Catalase-1 OS=Arabidopsis thaliana GN=CAT1 PE=2 SV=3
sp|Q9LK36|			15	14	29	>sp|Q9LK36|SAHH2_ARATH Adenosylhomocysteinase 2 OS=Arabidopsis thaliana GN=SAHH2 PE=1 SV=1
sp|O65396|	9	16	16	13	54	>sp|O65396|GCST_ARATH Aminomethyltransferase, mitochondrial OS=Arabidopsis thaliana GN=GDCST PE=1 SV=1
tr|W8PVH6|	8	14	14	13	49	>tr|W8PVH6|W8PVH6_ARATH Glycosyltransferase (Fragment) OS=Arabidopsis thaliana GN=At3g02230 PE=2 SV=1;>sp|Q9SRT9|RGP1_ARATH UDP-arabinopyranose mutase 1 OS=Arabidopsis thaliana GN=RGP1 PE=1 SV=1
sp|O80437|	5	16	18	11	50	>sp|O80437|GPAT6_ARATH Glycerol-3-phosphate 2-O-acyltransferase 6 OS=Arabidopsis thaliana GN=GPAT6 PE=1 SV=1
sp|Q39085|	6	14	21	11	52	>sp|Q39085|DIM_ARATH Delta(24)-sterol reductase OS=Arabidopsis thaliana GN=DIM PE=1 SV=2
sp|Q39099|	7	11	10	10	38	>sp|Q39099|XTH4_ARATH Xyloglucan endotransglucosylase/hydrolase protein 4 OS=Arabidopsis thaliana GN=XTH4 PE=1 SV=1;>tr|B9DI24|B9DI24_ARATH AT2G06850 protein (Fragment) OS=Arabidopsis thaliana GN=At2g06850 PE=2 SV=1
sp|Q9M9P3|	4	8	6	6	24	>sp|Q9M9P3|UGPA2_ARATH Probable UTP--glucose-1-phosphate uridylyltransferase 2 OS=Arabidopsis thaliana GN=At3g03250 PE=1 SV=1;>tr|F4KGY8|F4KGY8_ARATH UTP--glucose-1-phosphate uridylyltransferase 1 OS=Arabidopsis thaliana GN=UGP2 PE=4 SV=1;>sp|P57751|UGPA1_
tr|Q9LNC5|		12	16	6	34	>tr|Q9LNC5|Q9LNC5_ARATH Elongation factor like protein OS=Arabidopsis thaliana GN=F9P14.8 PE=2 SV=1;>tr|F4JWP9|F4JWP9_ARATH Ribosomal protein S5/Elongation factor G/III/V family protein OS=Arabidopsis thaliana GN=At5g25230 PE=4 SV=1;>tr|Q0WW67|Q0WW67_ARATH
sp|Q9SZJ5|	3	6	9	5	23	>sp|Q9SZJ5|GLYM1_ARATH Serine hydroxymethyltransferase 1, mitochondrial OS=Arabidopsis thaliana GN=SHM1 PE=1 SV=1;>sp|Q94C74|GLYM2_ARATH Serine hydroxymethyltransferase 2, mitochondrial OS=Arabidopsis thaliana GN=SHM2 PE=2 SV=2;>sp|Q94C74-2|GLYM2_ARATH Iso
sp|Q9C9W5|	2	3	3	2	10	>sp|Q9C9W5|HPR1_ARATH Glycerate dehydrogenase HPR, peroxisomal OS=Arabidopsis thaliana GN=HPR PE=1 SV=1;>sp|Q9C9W5-2|HPR1_ARATH Isoform 2 of Glycerate dehydrogenase HPR, peroxisomal OS=Arabidopsis thaliana GN=HPR
sp|O22263|					0	>sp|O22263|PDI21_ARATH Protein disulfide-isomerase like 2-1 OS=Arabidopsis thaliana GN=PDIL2-1 PE=1 SV=1;>tr|F4IL52|F4IL52_ARATH Protein disulfide-isomerase like 2-1 OS=Arabidopsis thaliana GN=UNE5 PE=3 SV=1;>tr|A8MSC5|A8MSC5_ARATH AT2G47470 protein OS=Ara
sp|P19456|		16	17		33	>sp|P19456|PMA2_ARATH ATPase 2, plasma membrane-type OS=Arabidopsis thaliana GN=AHA2 PE=1 SV=2;>tr|F4JPJ7|F4JPJ7_ARATH H(+)-ATPase 2 OS=Arabidopsis thaliana GN=HA2 PE=1 SV=1;>tr|C0Z2R2|C0Z2R2_ARATH AT4G30190 protein OS=Arabidopsis thaliana GN=At4g30190 PE=
sp|Q38931|		1			1	>sp|Q38931|FKB62_ARATH Peptidyl-prolyl cis-trans isomerase FKBP62 OS=Arabidopsis thaliana GN=FKBP62 PE=1 SV=2;>tr|B3H746|B3H746_ARATH Rotamase FKBP 1 OS=Arabidopsis thaliana GN=ROF1 PE=1 SV=1
tr|B9DFQ9|					0	>tr|B9DFQ9|B9DFQ9_ARATH AT5G37510 protein OS=Arabidopsis thaliana GN=EMB1467 PE=2 SV=1;>sp|Q9FGI6|NDUS1_ARATH NADH dehydrogenase [ubiquinone] iron-sulfur protein 1, mitochondrial OS=Arabidopsis thaliana GN=EMB1467 PE=1 SV=2;>tr|Q8L7R7|Q8L7R7_ARATH AT4g3751
tr|Q541W9|	11				11	>tr|Q541W9|Q541W9_ARATH Putative uncharacterized protein At3g12110/T21B14_108 OS=Arabidopsis thaliana GN=At3g12110 PE=2 SV=1;>sp|P53496|ACT11_ARATH Actin-11 OS=Arabidopsis thaliana GN=ACT11 PE=1 SV=1
tr|Q8H135|					0	>tr|Q8H135|Q8H135_ARATH ATP synthase subunit beta (Fragment) OS=Arabidopsis thaliana GN=At5g08670 PE=2 SV=1;>sp|P83484|ATPBN_ARATH ATP synthase subunit beta-2, mitochondrial OS=Arabidopsis thaliana GN=At5g08690 PE=1 SV=1;>sp|P83483|ATPBM_ARATH ATP synthase
tr|Q8RXP0|					0	>tr|Q8RXP0|Q8RXP0_ARATH Putative delta-1-pyrroline 5-carboxylase synthetase P5C1 OS=Arabidopsis thaliana GN=At2g39800 PE=2 SV=1;>sp|P54887|P5CS1_ARATH Delta-1-pyrroline-5-carboxylate synthase A OS=Arabidopsis thaliana GN=P5CSA PE=1 SV=1;>tr|B9DHM7|B9DHM7_A
sp|Q9SV21|	5	30	28	18	81	>sp|Q9SV21|COPB1_ARATH Coatomer subunit beta-1 OS=Arabidopsis thaliana GN=At4g31480 PE=2 SV=2;>sp|Q9SV20|COPB2_ARATH Coatomer subunit beta-2 OS=Arabidopsis thaliana GN=At4g31490 PE=2 SV=2
tr|Q0WVD8|	13	16	18	18	65	>tr|Q0WVD8|Q0WVD8_ARATH Adenylate translocator OS=Arabidopsis thaliana GN=At3g08580 PE=2 SV=1;>sp|P31167|ADT1_ARATH ADP,ATP carrier protein 1, mitochondrial OS=Arabidopsis thaliana GN=AAC1 PE=1 SV=2;>tr|B9DI48|B9DI48_ARATH AT3G08580 protein (Fragment) OS=A
sp|P17745|	6	17	22	17	62	>sp|P17745|EFTU_ARATH Elongation factor Tu, chloroplastic OS=Arabidopsis thaliana GN=TUFA PE=1 SV=1;>tr|B9DHZ8|B9DHZ8_ARATH AT4G20360 protein (Fragment) OS=Arabidopsis thaliana GN=At4g20360 PE=2 SV=1
tr|F1LIM1|	11	16	18	12	57	>tr|F1LIM1|F1LIM1_ARATH Actin 3 OS=Arabidopsis thaliana GN=At2g37620 PE=3 SV=1;>tr|F1LIM0|F1LIM0_ARATH Actin 1 OS=Arabidopsis thaliana PE=3 SV=1;>sp|P0CJ47|ACT3_ARATH Actin-3 OS=Arabidopsis thaliana GN=ACT3 PE=1 SV=1;>sp|P0CJ46|ACT1_ARATH Actin-1 OS=Arabid
tr|Q0WUV8|	2	13	17	12	44	>tr|Q0WUV8|Q0WUV8_ARATH Elongation factor Tu OS=Arabidopsis thaliana GN=At4g02930 PE=2 SV=1;>sp|Q9ZT91|EFTM_ARATH Elongation factor Tu, mitochondrial OS=Arabidopsis thaliana GN=TUFA PE=1 SV=1
sp|O82663|	8	14	9	11	42	>sp|O82663|SDHA1_ARATH Succinate dehydrogenase [ubiquinone] flavoprotein subunit 1, mitochondrial OS=Arabidopsis thaliana GN=SDH1-1 PE=1 SV=1
sp|P92549|	6	18	18	11	53	>sp|P92549|ATPAM_ARATH ATP synthase subunit alpha, mitochondrial OS=Arabidopsis thaliana GN=ATPA PE=1 SV=2;>tr|A7KNE3|A7KNE3_ARATH ATP synthase subunit alpha (Fragment) OS=Arabidopsis thaliana PE=1 SV=1;>tr|G1C2Z0|G1C2Z0_ARATH ATP synthase subunit alpha OS
sp|Q96321|		4		11	15	>sp|Q96321|IMA1_ARATH Importin subunit alpha-1 OS=Arabidopsis thaliana GN=KAP1 PE=1 SV=2
sp|Q9FM01|	7	13	15	11	46	>sp|Q9FM01|UGDH4_ARATH UDP-glucose 6-dehydrogenase 4 OS=Arabidopsis thaliana GN=UGD4 PE=1 SV=1
sp|Q9FK25|	12	14	15	10	51	>sp|Q9FK25|OMT1_ARATH Flavone 3-O-methyltransferase 1 OS=Arabidopsis thaliana GN=OMT1 PE=1 SV=1
sp|Q01525|	4	13	14	9	40	>sp|Q01525|14332_ARATH 14-3-3-like protein GF14 omega OS=Arabidopsis thaliana GN=GRF2 PE=2 SV=2
sp|Q9ZUY6|		9	13	8	30	>sp|Q9ZUY6|AXS1_ARATH UDP-D-apiose/UDP-D-xylose synthase 1 OS=Arabidopsis thaliana GN=AXS1 PE=1 SV=1
tr|B3LF87|	5	9	8	7	29	>tr|B3LF87|B3LF87_ARATH At1g30230 OS=Arabidopsis thaliana GN=At1g30230 PE=2 SV=1;>sp|P48006|EF1D1_ARATH Elongation factor 1-delta 1 OS=Arabidopsis thaliana GN=At1g30230 PE=1 SV=2;>tr|A8MRC4|A8MRC4_ARATH Elongation factor 1B beta OS=Arabidopsis thaliana GN=
tr|Q9SA73|	3	9	7	7	26	>tr|Q9SA73|Q9SA73_ARATH Obg-like ATPase 1 OS=Arabidopsis thaliana GN=T5I8.3 PE=2 SV=1;>tr|Q8LDR5|Q8LDR5_ARATH Obg-like ATPase 1 OS=Arabidopsis thaliana PE=2 SV=1
sp|O04130|	3	11	7	6	27	>sp|O04130|SERA2_ARATH D-3-phosphoglycerate dehydrogenase 2, chloroplastic OS=Arabidopsis thaliana GN=PGDH2 PE=1 SV=2;>sp|O04130-2|SERA2_ARATH Isoform 2 of D-3-phosphoglycerate dehydrogenase 2, chloroplastic OS=Arabidopsis thaliana GN=PGDH2
sp|Q8RWN9|	3	16	11	6	36	>sp|Q8RWN9|ODP22_ARATH Dihydrolipoyllysine-residue acetyltransferase component 2 of pyruvate dehydrogenase complex, mitochondrial OS=Arabidopsis thaliana GN=At3g13930 PE=2 SV=2
tr|F4JTH0|	2	6	4	4	16	>tr|F4JTH0|F4JTH0_ARATH Aspartate aminotransferase OS=Arabidopsis thaliana GN=ASP5 PE=3 SV=1;>tr|B9DGA8|B9DGA8_ARATH Aspartate aminotransferase OS=Arabidopsis thaliana GN=At4g31990 PE=2 SV=1;>sp|P46248|AAT5_ARATH Aspartate aminotransferase, chloroplastic O
sp|O65202|		9			9	>sp|O65202|ACOX1_ARATH Peroxisomal acyl-coenzyme A oxidase 1 OS=Arabidopsis thaliana GN=ACX1 PE=1 SV=1;>tr|F4JMK8|F4JMK8_ARATH Acyl-coenzyme A oxidase OS=Arabidopsis thaliana GN=ACX1 PE=3 SV=1
sp|P48641|					0	>sp|P48641|GSHRC_ARATH Glutathione reductase, cytosolic OS=Arabidopsis thaliana GN=At3g24170 PE=2 SV=1;>tr|Q56Z05|Q56Z05_ARATH Glutathione reductase, cytosolic (Fragment) OS=Arabidopsis thaliana GN=At3g24170 PE=2 SV=1
sp|Q9FFT4|		3	2		5	>sp|Q9FFT4|PDC2_ARATH Pyruvate decarboxylase 2 OS=Arabidopsis thaliana GN=PDC2 PE=1 SV=1
sp|Q9FNN5|		2	2		4	>sp|Q9FNN5|NDUV1_ARATH NADH dehydrogenase [ubiquinone] flavoprotein 1, mitochondrial OS=Arabidopsis thaliana GN=At5g08530 PE=2 SV=1
sp|Q9FWR4|	11	13	13		37	>sp|Q9FWR4|DHAR1_ARATH Glutathione S-transferase DHAR1, mitochondrial OS=Arabidopsis thaliana GN=DHAR1 PE=1 SV=1;>sp|Q9FWR4-2|DHAR1_ARATH Isoform 2 of Glutathione S-transferase DHAR1, mitochondrial OS=Arabidopsis thaliana GN=DHAR1
sp|Q9LNG5|		2			2	>sp|Q9LNG5|PPP7L_ARATH Serine/threonine-protein phosphatase 7 long form homolog OS=Arabidopsis thaliana GN=At1g48120 PE=2 SV=1
tr|F4HNZ6|					0	>tr|F4HNZ6|F4HNZ6_ARATH Glyceraldehyde-3-phosphate dehydrogenase (NADP+) (Phosphorylating) OS=Arabidopsis thaliana GN=GAPA-2 PE=3 SV=1
sp|Q9SV20|		30	29	17	76	>sp|Q9SV20|COPB2_ARATH Coatomer subunit beta-2 OS=Arabidopsis thaliana GN=At4g31490 PE=2 SV=2
sp|Q05758|		10	14	15	39	>sp|Q05758|ILV5_ARATH Ketol-acid reductoisomerase, chloroplastic OS=Arabidopsis thaliana GN=At3g58610 PE=2 SV=2;>tr|B9DH71|B9DH71_ARATH Ketol-acid reductoisomerase OS=Arabidopsis thaliana GN=At3g58610 PE=2 SV=1;>tr|Q56WU3|Q56WU3_ARATH Ketol-acid reductoiso
tr|F4K5C7|	6	17	16	13	52	>tr|F4K5C7|F4K5C7_ARATH 40S ribosomal protein S4 OS=Arabidopsis thaliana GN=At5g07090 PE=3 SV=1;>sp|Q93VH9|RS41_ARATH 40S ribosomal protein S4-1 OS=Arabidopsis thaliana GN=RPS4A PE=2 SV=1;>sp|Q8VYK6|RS43_ARATH 40S ribosomal protein S4-3 OS=Arabidopsis thal
sp|P42643|	4	16	14	12	46	>sp|P42643|14331_ARATH 14-3-3-like protein GF14 chi OS=Arabidopsis thaliana GN=GRF1 PE=1 SV=3;>tr|F4JJ94|F4JJ94_ARATH 14-3-3-like protein GF14 chi OS=Arabidopsis thaliana GN=GRF1 PE=1 SV=1;>sp|Q96300|14337_ARATH 14-3-3-like protein GF14 nu OS=Arabidopsis t
sp|P56757|	8	15	15	12	50	>sp|P56757|ATPA_ARATH ATP synthase subunit alpha, chloroplastic OS=Arabidopsis thaliana GN=atpA PE=1 SV=1
sp|Q9FJH6|	3	13	18	12	46	>sp|Q9FJH6|AB1F_ARATH ABC transporter F family member 1 OS=Arabidopsis thaliana GN=ABCF1 PE=1 SV=1
tr|Q0WWW3|	6	11	13	12	42	>tr|Q0WWW3|Q0WWW3_ARATH GDP-mannose 3,5-epimerase OS=Arabidopsis thaliana GN=At5g28840 PE=2 SV=1;>sp|Q93VR3|GME_ARATH GDP-mannose 3,5-epimerase OS=Arabidopsis thaliana GN=At5g28840 PE=1 SV=1
sp|P29197|	7	20	13	11	51	>sp|P29197|CH60A_ARATH Chaperonin CPN60, mitochondrial OS=Arabidopsis thaliana GN=CPN60 PE=2 SV=2
sp|Q9FMU6|	8	14	14	11	47	>sp|Q9FMU6|MPCP3_ARATH Mitochondrial phosphate carrier protein 3, mitochondrial OS=Arabidopsis thaliana GN=MPT3 PE=1 SV=1
sp|P93819|	9	12	12	10	43	>sp|P93819|MDHC1_ARATH Malate dehydrogenase, cytoplasmic 1 OS=Arabidopsis thaliana GN=At1g04410 PE=1 SV=2;>tr|B9DHX4|B9DHX4_ARATH Malate dehydrogenase (Fragment) OS=Arabidopsis thaliana GN=At1g04410 PE=2 SV=1
tr|B9DHT9|	2	15	23	10	50	>tr|B9DHT9|B9DHT9_ARATH Coatomer subunit gamma OS=Arabidopsis thaliana GN=At4g34450 PE=2 SV=1;>sp|Q0WW26|COPG_ARATH Coatomer subunit gamma OS=Arabidopsis thaliana GN=At4g34450 PE=1 SV=2
tr|Q940P8|	1	15	13	9	38	>tr|Q940P8|Q940P8_ARATH AT5g20890/F22D1_60 OS=Arabidopsis thaliana GN=At5g20890 PE=2 SV=1
sp|P60040|	1	13	15	8	37	>sp|P60040|RL72_ARATH 60S ribosomal protein L7-2 OS=Arabidopsis thaliana GN=RPL7B PE=2 SV=1
sp|Q8L828|	6		21	8	35	>sp|Q8L828|COB23_ARATH Coatomer subunit beta-3 OS=Arabidopsis thaliana GN=At3g15980 PE=2 SV=1;>tr|F4J1E2|F4J1E2_ARATH Coatomer subunit beta-3 OS=Arabidopsis thaliana GN=At3g15980 PE=4 SV=1;>tr|B9DFE3|B9DFE3_ARATH AT3G15980 protein OS=Arabidopsis thaliana
sp|Q9SJ66|	4	9	11	8	32	>sp|Q9SJ66|SPP2_ARATH Probable sucrose-phosphatase 2 OS=Arabidopsis thaliana GN=SPP2 PE=2 SV=2
sp|Q56WD9|	2	10	14	7	33	>sp|Q56WD9|THIK2_ARATH 3-ketoacyl-CoA thiolase 2, peroxisomal OS=Arabidopsis thaliana GN=PED1 PE=1 SV=2
tr|Q8LDY5|	3			7	10	>tr|Q8LDY5|Q8LDY5_ARATH 40S ribosomal protein S2 OS=Arabidopsis thaliana PE=2 SV=1;>sp|P49688|RS23_ARATH 40S ribosomal protein S2-3 OS=Arabidopsis thaliana GN=RPS2C PE=1 SV=2;>sp|Q9SCM3|RS24_ARATH 40S ribosomal protein S2-4 OS=Arabidopsis thaliana GN=RPS2D
sp|O49485|	6	12	9	6	33	>sp|O49485|SERA1_ARATH D-3-phosphoglycerate dehydrogenase 1, chloroplastic OS=Arabidopsis thaliana GN=PGDH1 PE=1 SV=1
sp|Q9FWA3|	6	13	17	6	42	>sp|Q9FWA3|6GPD3_ARATH 6-phosphogluconate dehydrogenase, decarboxylating 3 OS=Arabidopsis thaliana GN=At3g02360 PE=2 SV=1
tr|W8PVE7|	5	8	11	6	30	>tr|W8PVE7|W8PVE7_ARATH Glycosyltransferase (Fragment) OS=Arabidopsis thaliana GN=At1g06000 PE=2 SV=1;>sp|Q9LNE6|U89C1_ARATH UDP-glycosyltransferase 89C1 OS=Arabidopsis thaliana GN=UGT89C1 PE=2 SV=1
sp|P46283|	4	6	3	5	18	>sp|P46283|S17P_ARATH Sedoheptulose-1,7-bisphosphatase, chloroplastic OS=Arabidopsis thaliana GN=At3g55800 PE=1 SV=1
sp|Q9SEI2|		10	15	5	30	>sp|Q9SEI2|PS6AA_ARATH 26S protease regulatory subunit 6A homolog A OS=Arabidopsis thaliana GN=RPT5A PE=1 SV=1;>sp|O04019|PS6AB_ARATH 26S protease regulatory subunit 6A homolog B OS=Arabidopsis thaliana GN=RPT5B PE=1 SV=3
sp|Q9SI20|		6		5	11	>sp|Q9SI20|EF1D2_ARATH Elongation factor 1-delta 2 OS=Arabidopsis thaliana GN=At2g18110 PE=1 SV=1;>tr|Q39124|Q39124_ARATH EEF-1beta protein OS=Arabidopsis thaliana GN=eEF-1beta PE=3 SV=1
sp|Q9SID0|	2	4	4	4	14	>sp|Q9SID0|SCRK1_ARATH Probable fructokinase-1 OS=Arabidopsis thaliana GN=At2g31390 PE=2 SV=1;>tr|Q0IGJ2|Q0IGJ2_ARATH At3g59480 OS=Arabidopsis thaliana GN=At3g59480 PE=2 SV=1;>sp|Q9M1B9|SCRK4_ARATH Probable fructokinase-4 OS=Arabidopsis thaliana GN=At3g594
sp|Q93ZN9|	3	4	3	2	12	>sp|Q93ZN9|DAPAT_ARATH LL-diaminopimelate aminotransferase, chloroplastic OS=Arabidopsis thaliana GN=DAP PE=1 SV=1
sp|Q8VZH2|		2	5	1	8	>sp|Q8VZH2|APM1_ARATH Aminopeptidase M1 OS=Arabidopsis thaliana GN=APM1 PE=1 SV=1
sp|O49006|					0	>sp|O49006|PME3_ARATH Pectinesterase/pectinesterase inhibitor 3 OS=Arabidopsis thaliana GN=PME3 PE=2 SV=2;>tr|Q56W36|Q56W36_ARATH Pectinesterase OS=Arabidopsis thaliana GN=At3g14310 PE=2 SV=1
sp|Q8VY07|					0	>sp|Q8VY07|EPN1_ARATH Clathrin interactor EPSIN 1 OS=Arabidopsis thaliana GN=EPSIN1 PE=1 SV=1
sp|Q93Y07|		2			2	>sp|Q93Y07|SFR2_ARATH Beta-glucosidase-like SFR2, chloroplastic OS=Arabidopsis thaliana GN=SFR2 PE=1 SV=1;>sp|Q93Y07-2|SFR2_ARATH Isoform 2 of Beta-glucosidase-like SFR2, chloroplastic OS=Arabidopsis thaliana GN=SFR2
sp|Q9S816|		1			1	>sp|Q9S816|NPC5_ARATH Non-specific phospholipase C5 OS=Arabidopsis thaliana GN=NPC5 PE=2 SV=1
tr|G1C2S9|		16			16	>tr|G1C2S9|G1C2S9_ARATH ATP synthase subunit alpha OS=Arabidopsis thaliana GN=atp1 PE=3 SV=1;>tr|F4IMB5|F4IMB5_ARATH ATP synthase subunit alpha OS=Arabidopsis thaliana GN=At2g07698 PE=3 SV=1;>tr|G1C2Z0|G1C2Z0_ARATH ATP synthase subunit alpha OS=Arabidopsis
tr|Q940J8|					0	>tr|Q940J8|Q940J8_ARATH Pectinacetylesterase family protein OS=Arabidopsis thaliana GN=T5K18.190 PE=2 SV=1;>tr|F4JT64|F4JT64_ARATH Pectinacetylesterase family protein OS=Arabidopsis thaliana GN=At4g19410 PE=4 SV=1;>tr|O65712|O65712_ARATH Putative pectinace
tr|Q9M0F4|		3			3	>tr|Q9M0F4|Q9M0F4_ARATH Acid phosphatase-like protein OS=Arabidopsis thaliana GN=At4g29270 PE=2 SV=1
tr|Q9SQR6|	7				7	>tr|Q9SQR6|Q9SQR6_ARATH Putative T-complex protein 1, theta subunit (TCP-1-Theta) OS=Arabidopsis thaliana GN=T11I18.7 PE=3 SV=1;>tr|Q94K05|Q94K05_ARATH At3g03960 OS=Arabidopsis thaliana GN=T11I18.7 PE=2 SV=1
sp|O81416|	8	14	12	12	46	>sp|O81416|GUN17_ARATH Endoglucanase 17 OS=Arabidopsis thaliana GN=At4g02290 PE=2 SV=1
sp|O04983|	12	15	16	11	54	>sp|O04983|ACCC_ARATH Biotin carboxylase, chloroplastic OS=Arabidopsis thaliana GN=CAC2 PE=1 SV=1;>tr|F4JYE0|F4JYE0_ARATH Biotin carboxylase subunit CAC2 OS=Arabidopsis thaliana GN=CAC2 PE=4 SV=1;>tr|F4JYE1|F4JYE1_ARATH Biotin carboxylase subunit CAC2 OS=A
sp|Q9LP45|		13	12	10	35	>sp|Q9LP45|PSD11_ARATH 26S proteasome non-ATPase regulatory subunit 11 homolog OS=Arabidopsis thaliana GN=RPN6 PE=1 SV=1
tr|Q0WLE0|	3	11	10	9	33	>tr|Q0WLE0|Q0WLE0_ARATH Hexokinase OS=Arabidopsis thaliana GN=At4g29130 PE=2 SV=1;>sp|Q42525|HXK1_ARATH Hexokinase-1 OS=Arabidopsis thaliana GN=HXK1 PE=1 SV=2
tr|Q9C524|		9	12	9	30	>tr|Q9C524|Q9C524_ARATH Fructokinase, putative OS=Arabidopsis thaliana GN=T27F4.17 PE=3 SV=1;>tr|Q94K38|Q94K38_ARATH Putative fructokinase (Fragment) OS=Arabidopsis thaliana GN=At1g66430 PE=2 SV=2;>tr|Q8H119|Q8H119_ARATH Putative fructokinase OS=Arabidopsi
sp|Q93Z16|		10	13	8	31	>sp|Q93Z16|RPN2_ARATH Dolichyl-diphosphooligosaccharide--protein glycosyltransferase subunit 2 OS=Arabidopsis thaliana GN=RPN2 PE=2 SV=1;>tr|F4JIM7|F4JIM7_ARATH Ribophorin II (RPN2) family protein OS=Arabidopsis thaliana GN=HAP6 PE=4 SV=1
sp|Q9LIK0|	2	7	13	8	30	>sp|Q9LIK0|PKP1_ARATH Plastidial pyruvate kinase 1, chloroplastic OS=Arabidopsis thaliana GN=PKP1 PE=1 SV=1
sp|Q42601|		16	11	7	34	>sp|Q42601|CARB_ARATH Carbamoyl-phosphate synthase large chain, chloroplastic OS=Arabidopsis thaliana GN=CARB PE=1 SV=1;>tr|B9DI51|B9DI51_ARATH AT1G29900 protein (Fragment) OS=Arabidopsis thaliana GN=At1g29900 PE=1 SV=1
sp|Q9C5U3|	3	13	15	7	38	>sp|Q9C5U3|PRS8A_ARATH 26S protease regulatory subunit 8 homolog A OS=Arabidopsis thaliana GN=RPT6A PE=1 SV=1;>sp|Q94BQ2|PRS8B_ARATH 26S protease regulatory subunit 8 homolog B OS=Arabidopsis thaliana GN=RPT6B PE=1 SV=1
sp|Q9C827|		11	21	7	39	>sp|Q9C827|COB22_ARATH Coatomer subunit beta-2 OS=Arabidopsis thaliana GN=At1g52360 PE=2 SV=1;>tr|F4ICX0|F4ICX0_ARATH Coatomer subunit beta-2 OS=Arabidopsis thaliana GN=At1g52360 PE=4 SV=1
sp|Q9LHH7|	4	7	10	5	26	>sp|Q9LHH7|FOLD2_ARATH Bifunctional protein FolD 2 OS=Arabidopsis thaliana GN=FOLD2 PE=2 SV=1
sp|O04309|			9	4	13	>sp|O04309|JAL35_ARATH Jacalin-related lectin 35 OS=Arabidopsis thaliana GN=JAL35 PE=1 SV=1;>tr|Q8LBW1|Q8LBW1_ARATH Putative lectin OS=Arabidopsis thaliana PE=2 SV=1;>sp|O04309-2|JAL35_ARATH Isoform 2 of Jacalin-related lectin 35 OS=Arabidopsis thaliana GN
tr|B9DHD2|	4	9	2	3	18	>tr|B9DHD2|B9DHD2_ARATH AT2G24270 protein OS=Arabidopsis thaliana GN=At2g24270 PE=2 SV=1;>sp|Q1WIQ6|GAPN_ARATH NADP-dependent glyceraldehyde-3-phosphate dehydrogenase OS=Arabidopsis thaliana GN=ALDH11A3 PE=1 SV=2;>tr|F4INS6|F4INS6_ARATH NADP-dependent glyc
sp|Q8LER3|	4	4	3	2	13	>sp|Q8LER3|XTH7_ARATH Probable xyloglucan endotransglucosylase/hydrolase protein 7 OS=Arabidopsis thaliana GN=XTH7 PE=2 SV=2
sp|Q9M0S5|	2		4	2	8	>sp|Q9M0S5|ISOA3_ARATH Isoamylase 3, chloroplastic OS=Arabidopsis thaliana GN=ISA3 PE=2 SV=2
tr|C0SUV0|	6	8	4	2	20	>tr|C0SUV0|C0SUV0_ARATH Putative uncharacterized protein At1g12840 (Fragment) OS=Arabidopsis thaliana GN=At1g12840 PE=2 SV=1;>sp|Q9SDS7|VATC_ARATH V-type proton ATPase subunit C OS=Arabidopsis thaliana GN=VHA-C PE=1 SV=1
sp|B9DGD6-2|			1		1	>sp|B9DGD6-2|ACS_ARATH Isoform 2 of Acetyl-coenzyme A synthetase, chloroplastic/glyoxysomal OS=Arabidopsis thaliana GN=ACS;>sp|B9DGD6|ACS_ARATH Acetyl-coenzyme A synthetase, chloroplastic/glyoxysomal OS=Arabidopsis thaliana GN=ACS PE=1 SV=1
sp|O82662|					0	>sp|O82662|SUCB_ARATH Succinyl-CoA ligase [ADP-forming] subunit beta, mitochondrial OS=Arabidopsis thaliana GN=At2g20420 PE=1 SV=1;>tr|Q8LAV0|Q8LAV0_ARATH Succinyl-CoA ligase beta subunit OS=Arabidopsis thaliana PE=2 SV=1
sp|P92965|					0	>sp|P92965|RS40_ARATH Serine/arginine-rich splicing factor RS40 OS=Arabidopsis thaliana GN=RS40 PE=1 SV=2;>tr|Q9M0K9|Q9M0K9_ARATH Splicing factor At-SRp40 (Fragment) OS=Arabidopsis thaliana GN=At4g25500 PE=4 SV=1;>sp|P92965-3|RS40_ARATH Isoform 3 of Serine
sp|Q8H103|					0	>sp|Q8H103|G6PIP_ARATH Glucose-6-phosphate isomerase 1, chloroplastic OS=Arabidopsis thaliana GN=PGI1 PE=1 SV=1;>sp|Q8H103-2|G6PIP_ARATH Isoform 2 of Glucose-6-phosphate isomerase 1, chloroplastic OS=Arabidopsis thaliana GN=PGI1
sp|Q9FN41|					0	>sp|Q9FN41|MTBC_ARATH Probable bifunctional methylthioribulose-1-phosphate dehydratase/enolase-phosphatase E1 OS=Arabidopsis thaliana GN=At5g53850 PE=1 SV=1;>tr|F4JYQ5|F4JYQ5_ARATH Probable methylthioribulose-1-phosphate dehydratase OS=Arabidopsis thaliana
sp|Q9FPT1-2|		19	13		32	>sp|Q9FPT1-2|UBP12_ARATH Isoform 2 of Ubiquitin carboxyl-terminal hydrolase 12 OS=Arabidopsis thaliana GN=UBP12;>sp|Q9FPT1|UBP12_ARATH Ubiquitin carboxyl-terminal hydrolase 12 OS=Arabidopsis thaliana GN=UBP12 PE=1 SV=2;>tr|F4K3X1|F4K3X1_ARATH Ubiquitin car
sp|Q9LXC9|		1	1		2	>sp|Q9LXC9|IPYR1_ARATH Soluble inorganic pyrophosphatase 1, chloroplastic OS=Arabidopsis thaliana GN=PPA1 PE=1 SV=1
sp|Q9SUR6|	6				6	>sp|Q9SUR6|CORI3_ARATH Cystine lyase CORI3 OS=Arabidopsis thaliana GN=CORI3 PE=1 SV=1;>tr|F4JP99|F4JP99_ARATH Cystine lyase OS=Arabidopsis thaliana GN=CORI3 PE=4 SV=1;>sp|Q9SUR6-2|CORI3_ARATH Isoform 2 of Cystine lyase CORI3 OS=Arabidopsis thaliana GN=CORI
tr|B9DGQ1|		13			13	>tr|B9DGQ1|B9DGQ1_ARATH AT5G48230 protein OS=Arabidopsis thaliana GN=At5g48230 PE=2 SV=1;>sp|Q8S4Y1|THIC1_ARATH Acetyl-CoA acetyltransferase, cytosolic 1 OS=Arabidopsis thaliana GN=AAT1 PE=2 SV=1;>sp|Q8S4Y1-2|THIC1_ARATH Isoform 2 of Acetyl-CoA acetyltrans
tr|Q058P7|					0	>tr|Q058P7|Q058P7_ARATH At5g17690 OS=Arabidopsis thaliana GN=At5g17690 PE=1 SV=1;>sp|Q946J8|LHP1_ARATH Chromo domain-containing protein LHP1 OS=Arabidopsis thaliana GN=LHP1 PE=1 SV=2
tr|Q1LYZ1|					0	>tr|Q1LYZ1|Q1LYZ1_ARATH At3g44300 OS=Arabidopsis thaliana GN=At3g44300 PE=2 SV=1;>tr|O04907|O04907_ARATH Nitrilase 2 OS=Arabidopsis thaliana GN=nit2 PE=4 SV=2;>sp|P32962|NRL2_ARATH Nitrilase 2 OS=Arabidopsis thaliana GN=NIT2 PE=1 SV=1
tr|Q6GKU7|		10	8		18	>tr|Q6GKU7|Q6GKU7_ARATH At1g64880 OS=Arabidopsis thaliana GN=At1g64880 PE=2 SV=1;>tr|Q9XIQ8|Q9XIQ8_ARATH F13O11.18 protein OS=Arabidopsis thaliana GN=F13O11.18 PE=3 SV=1;>tr|Q94C73|Q94C73_ARATH Putative uncharacterized protein At1g64880 OS=Arabidopsis thal
tr|Q94BW0|		13	9		22	>tr|Q94BW0|Q94BW0_ARATH At1g35160/T32G9_30 OS=Arabidopsis thaliana PE=2 SV=1;>sp|P46077|14334_ARATH 14-3-3-like protein GF14 phi OS=Arabidopsis thaliana GN=GRF4 PE=1 SV=2;>tr|F4HWQ5|F4HWQ5_ARATH 14-3-3-like protein GF14 phi OS=Arabidopsis thaliana GN=GF14
tr|Q9SFB1|			14		14	>tr|Q9SFB1|Q9SFB1_ARATH F17A17.37 protein OS=Arabidopsis thaliana GN=F17A17.37 PE=2 SV=1;>tr|Q9C6U3|Q9C6U3_ARATH Putative uncharacterized protein T8G24.2 (Fragment) OS=Arabidopsis thaliana GN=T8G24.2 PE=4 SV=1
tr|Q8RVG8|		11	22	16	49	>tr|Q8RVG8|Q8RVG8_ARATH SHEPHERD OS=Arabidopsis thaliana GN=SHD PE=3 SV=1;>tr|F4JQ55|F4JQ55_ARATH HSP90-like protein GRP94 OS=Arabidopsis thaliana GN=SHD PE=3 SV=1;>sp|Q9STX5|ENPL_ARATH Endoplasmin homolog OS=Arabidopsis thaliana GN=SHD PE=1 SV=1
tr|Q9LNJ3|	10	21	17	15	63	>tr|Q9LNJ3|Q9LNJ3_ARATH Aspartyl protease family protein OS=Arabidopsis thaliana GN=F6F3.10 PE=2 SV=1;>tr|Q8L9B9|Q8L9B9_ARATH Chloroplast nucleoid DNA binding protein, putative OS=Arabidopsis thaliana PE=2 SV=1;>tr|Q0WLZ1|Q0WLZ1_ARATH Chloroplast nucleoid
sp|Q9LNU4|		15	13	14	42	>sp|Q9LNU4|PSD3A_ARATH 26S proteasome non-ATPase regulatory subunit 3 homolog A OS=Arabidopsis thaliana GN=RPN3A PE=1 SV=3;>tr|Q93ZI2|Q93ZI2_ARATH At1g20200/T20H2_4 OS=Arabidopsis thaliana PE=1 SV=1
sp|Q9LPG6|		14	21	14	49	>sp|Q9LPG6|RHM2_ARATH Probable rhamnose biosynthetic enzyme 2 OS=Arabidopsis thaliana GN=RHM2 PE=1 SV=1;>tr|Q94AC9|Q94AC9_ARATH At1g53500/F22G10_13 OS=Arabidopsis thaliana PE=2 SV=1
sp|Q9LH76|	7		14	13	34	>sp|Q9LH76|RHM3_ARATH Probable rhamnose biosynthetic enzyme 3 OS=Arabidopsis thaliana GN=RHM3 PE=1 SV=1;>sp|Q9LPG6|RHM2_ARATH Probable rhamnose biosynthetic enzyme 2 OS=Arabidopsis thaliana GN=RHM2 PE=1 SV=1
sp|O48844|	3	19	21	11	54	>sp|O48844|PSD1A_ARATH 26S proteasome non-ATPase regulatory subunit 1 homolog A OS=Arabidopsis thaliana GN=RPN2A PE=1 SV=1
sp|P49209|		10	13	11	34	>sp|P49209|RL91_ARATH 60S ribosomal protein L9-1 OS=Arabidopsis thaliana GN=RPL9B PE=1 SV=3;>tr|Q8LCC2|Q8LCC2_ARATH Ribosomal protein L9, putative OS=Arabidopsis thaliana PE=2 SV=1;>tr|Q9C885|Q9C885_ARATH Ribosomal protein L9, 5 partial (Fragment) OS=Arab
sp|Q9LDZ0|	3	13	3	11	30	>sp|Q9LDZ0|HSP7J_ARATH Heat shock 70 kDa protein 10, mitochondrial OS=Arabidopsis thaliana GN=HSP70-10 PE=2 SV=1;>sp|Q8GUM2|HSP7I_ARATH Heat shock 70 kDa protein 9, mitochondrial OS=Arabidopsis thaliana GN=HSP70-9 PE=2 SV=1
sp|Q9SSB5|		15	14	11	40	>sp|Q9SSB5|PRS7A_ARATH 26S protease regulatory subunit 7 homolog A OS=Arabidopsis thaliana GN=RPT1A PE=1 SV=1
sp|C0Z361|		11	14	10	35	>sp|C0Z361|CPNB3_ARATH Chaperonin 60 subunit beta 3, chloroplastic OS=Arabidopsis thaliana GN=CPN60B3 PE=1 SV=1
sp|Q96533|		12	10	9	31	>sp|Q96533|ADHX_ARATH Alcohol dehydrogenase class-3 OS=Arabidopsis thaliana GN=ADH2 PE=1 SV=2;>tr|F4K7D6|F4K7D6_ARATH Alcohol dehydrogenase class-3 OS=Arabidopsis thaliana GN=HOT5 PE=1 SV=1;>tr|Q0WM36|Q0WM36_ARATH Alcohol dehydrogenase class III (Fragment)
sp|Q9LQR8|		12	11	9	32	>sp|Q9LQR8|PSD3B_ARATH 26S proteasome non-ATPase regulatory subunit 3 homolog B OS=Arabidopsis thaliana GN=RPN3B PE=1 SV=2
sp|Q6XJG8|		13	15	7	35	>sp|Q6XJG8|PSD2B_ARATH 26S proteasome non-ATPase regulatory subunit 2 homolog B OS=Arabidopsis thaliana GN=RPN1B PE=1 SV=1
tr|Q9SUR0|		5	7	7	19	>tr|Q9SUR0|Q9SUR0_ARATH AT4G23670 protein OS=Arabidopsis thaliana GN=F9D16.140 PE=2 SV=1
sp|P30184|	4	8	8	6	26	>sp|P30184|AMPL1_ARATH Leucine aminopeptidase 1 OS=Arabidopsis thaliana GN=PM25 PE=1 SV=1;>tr|F4INR3|F4INR3_ARATH Aminopeptidase family protein OS=Arabidopsis thaliana GN=At2g24200 PE=1 SV=1;>tr|Q56WM8|Q56WM8_ARATH Putative leucine aminopeptidase OS=Arabid
sp|Q38950|		11	9	6	26	>sp|Q38950|2AAB_ARATH Serine/threonine-protein phosphatase 2A 65 kDa regulatory subunit A beta isoform OS=Arabidopsis thaliana GN=PP2AA2 PE=1 SV=2;>tr|F4JA59|F4JA59_ARATH Protein phosphatase 2A subunit A2 OS=Arabidopsis thaliana GN=PP2AA2 PE=4 SV=1
sp|Q8VZW3|	3	12	10	6	31	>sp|Q8VZW3|CFI3_ARATH Probable chalcone--flavonone isomerase 3 OS=Arabidopsis thaliana GN=CHI3 PE=1 SV=1
sp|Q93Y35|		13	11	6	30	>sp|Q93Y35|PSMD6_ARATH 26S proteasome non-ATPase regulatory subunit 6 homolog OS=Arabidopsis thaliana GN=RPN7 PE=1 SV=1
sp|Q9C9C6|		15	14	6	35	>sp|Q9C9C6|RL62_ARATH 60S ribosomal protein L6-2 OS=Arabidopsis thaliana GN=RPL6B PE=2 SV=1;>sp|Q9C9C5|RL63_ARATH 60S ribosomal protein L6-3 OS=Arabidopsis thaliana GN=RPL6C PE=2 SV=1
sp|Q9ZP06|		4	5	6	15	>sp|Q9ZP06|MDHM1_ARATH Malate dehydrogenase 1, mitochondrial OS=Arabidopsis thaliana GN=At1g53240 PE=1 SV=1
tr|B9DFR1|		10	10	5	25	>tr|B9DFR1|B9DFR1_ARATH AT1G22300 protein OS=Arabidopsis thaliana GN=At1g22300 PE=2 SV=1;>sp|P48347-2|14310_ARATH Isoform 2 of 14-3-3-like protein GF14 epsilon OS=Arabidopsis thaliana GN=GRF10;>sp|P48347|14310_ARATH 14-3-3-like protein GF14 epsilon OS=Arab
sp|Q8H1Y0|		8	7	3	18	>sp|Q8H1Y0|ODPA2_ARATH Pyruvate dehydrogenase E1 component subunit alpha-2, mitochondrial OS=Arabidopsis thaliana GN=IAR4 PE=1 SV=2
tr|Q8LEZ6|		4	2	2	8	>tr|Q8LEZ6|Q8LEZ6_ARATH Adenylosuccinate synthetase, chloroplastic OS=Arabidopsis thaliana GN=PURA PE=2 SV=1;>sp|Q96529|PURA_ARATH Adenylosuccinate synthetase, chloroplastic OS=Arabidopsis thaliana GN=PURA PE=1 SV=1
sp|Q7XZU0|		14	6		20	>sp|Q7XZU0|SAC9_ARATH Probable phosphoinositide phosphatase SAC9 OS=Arabidopsis thaliana GN=SAC9 PE=1 SV=1;>tr|F4J9G0|F4J9G0_ARATH Phosphoinositide phosphatase SAC9 OS=Arabidopsis thaliana GN=SAC9 PE=1 SV=1;>tr|F4J9G1|F4J9G1_ARATH Phosphoinositide phosphat
sp|Q9FN05|					0	>sp|Q9FN05|PSL5_ARATH Probable glucan 1,3-alpha-glucosidase OS=Arabidopsis thaliana GN=PSL5 PE=1 SV=1
sp|Q9SCL7|		1			1	>sp|Q9SCL7|NAGK_ARATH Acetylglutamate kinase, chloroplastic OS=Arabidopsis thaliana GN=NAGK PE=1 SV=1
sp|Q9T0A7|					0	>sp|Q9T0A7|UGE2_ARATH UDP-glucose 4-epimerase 2 OS=Arabidopsis thaliana GN=UGE2 PE=1 SV=1
tr|F4IFG1|					0	>tr|F4IFG1|F4IFG1_ARATH Dynamin-related protein 3B OS=Arabidopsis thaliana GN=DRP3B PE=1 SV=1;>sp|Q8LFT2|DRP3B_ARATH Dynamin-related protein 3B OS=Arabidopsis thaliana GN=DRP3B PE=1 SV=2;>tr|F4IFG2|F4IFG2_ARATH Dynamin-related protein 3B OS=Arabidopsis tha
tr|Q9LQQ3|					0	>tr|Q9LQQ3|Q9LQQ3_ARATH At1g07750/F24B9_13 OS=Arabidopsis thaliana GN=F24B9.13 PE=1 SV=1;>tr|B9DHT6|B9DHT6_ARATH AT1G07750 protein (Fragment) OS=Arabidopsis thaliana GN=At1g07750 PE=1 SV=1;>tr|Q8LA49|Q8LA49_ARATH Globulin-like protein OS=Arabidopsis thalia
tr|Q9M1N5|					0	>tr|Q9M1N5|Q9M1N5_ARATH Putative uncharacterized protein T18B22.90 OS=Arabidopsis thaliana GN=T18B22.90 PE=4 SV=1;>tr|F4J364|F4J364_ARATH Uncharacterized protein OS=Arabidopsis thaliana GN=At3g44690 PE=4 SV=1
sp|Q9LD43|	1	26	24	22	73	>sp|Q9LD43|ACCA_ARATH Acetyl-coenzyme A carboxylase carboxyl transferase subunit alpha, chloroplastic OS=Arabidopsis thaliana GN=CAC3 PE=1 SV=1
sp|P21238|	5	18	20	15	58	>sp|P21238|CPNA1_ARATH Chaperonin 60 subunit alpha 1, chloroplastic OS=Arabidopsis thaliana GN=CPN60A1 PE=1 SV=2
tr|Q0WLJ0|	3	11		14	28	>tr|Q0WLJ0|Q0WLJ0_ARATH Peroxisomal-3-keto-acyl-CoA thiolase 1 OS=Arabidopsis thaliana GN=At5g48880 PE=2 SV=1;>sp|Q570C8-2|THIK5_ARATH Isoform 2 of 3-ketoacyl-CoA thiolase 5, peroxisomal OS=Arabidopsis thaliana GN=KAT5;>sp|Q570C8|THIK5_ARATH 3-ketoacyl-CoA
sp|F4HVY0|	6	15	22	13	56	>sp|F4HVY0|CER1_ARATH Protein ECERIFERUM 1 OS=Arabidopsis thaliana GN=CER1 PE=1 SV=1;>sp|F4HVY0-2|CER1_ARATH Isoform 2 of Protein ECERIFERUM 1 OS=Arabidopsis thaliana GN=CER1;>tr|Q0WLZ2|Q0WLZ2_ARATH CER1 protein (Fragment) OS=Arabidopsis thaliana GN=At1g02
tr|F4KFD7|	2	12	15	13	42	>tr|F4KFD7|F4KFD7_ARATH 26S proteasome regulatory particle non-ATPase subunit 5A OS=Arabidopsis thaliana GN=EMB2107 PE=4 SV=1;>sp|Q9FIB6|PS12A_ARATH 26S proteasome non-ATPase regulatory subunit 12 homolog A OS=Arabidopsis thaliana GN=RPN5A PE=1 SV=1;>tr|B3
sp|Q944G9|	10	16	14	12	52	>sp|Q944G9|ALFC2_ARATH Probable fructose-bisphosphate aldolase 2, chloroplastic OS=Arabidopsis thaliana GN=FBA2 PE=1 SV=2;>tr|F4JUJ5|F4JUJ5_ARATH Fructose-bisphosphate aldolase 2 OS=Arabidopsis thaliana GN=FBA2 PE=1 SV=1
tr|Q9M356|	2	13	13	11	39	>tr|Q9M356|Q9M356_ARATH Aspartyl protease OS=Arabidopsis thaliana GN=F15G16.210 PE=4 SV=1;>tr|Q94BT8|Q94BT8_ARATH AT3g61820/F15G16_210 OS=Arabidopsis thaliana PE=2 SV=1
sp|Q39048|	7	9	13	9	38	>sp|Q39048|CER2_ARATH Protein ECERIFERUM 1 OS=Arabidopsis thaliana GN=CER2 PE=1 SV=1
sp|Q9SEI4|	4	11	12	9	36	>sp|Q9SEI4|PRS6B_ARATH 26S protease regulatory subunit 6B homolog OS=Arabidopsis thaliana GN=RPT3 PE=1 SV=1
tr|F4J7I2|	3	18	12	9	42	>tr|F4J7I2|F4J7I2_ARATH Ubiquitin carboxyl-terminal hydrolase OS=Arabidopsis thaliana GN=UBP13 PE=3 SV=1;>sp|Q84WU2|UBP13_ARATH Ubiquitin carboxyl-terminal hydrolase 13 OS=Arabidopsis thaliana GN=UBP13 PE=1 SV=1;>tr|F4K3X1|F4K3X1_ARATH Ubiquitin carboxyl-t
tr|G1JSI6|		13	14	9	36	>tr|G1JSI6|G1JSI6_ARATH At1g59359 OS=Arabidopsis thaliana GN=At1g59359 PE=3 SV=1;>tr|G1JSH2|G1JSH2_ARATH At1g58380 OS=Arabidopsis thaliana GN=At1g58380 PE=3 SV=1;>tr|B5BRD8|B5BRD8_ARATH 40S ribosomal protein S2 OS=Arabidopsis thaliana GN=At1g58684 PE=3 SV=
sp|Q9LSV0|	5	11	9	8	33	>sp|Q9LSV0|GLYR1_ARATH Glyoxylate/succinic semialdehyde reductase 1 OS=Arabidopsis thaliana GN=GLYR1 PE=1 SV=1;>sp|Q9LSV0-2|GLYR1_ARATH Isoform 2 of Glyoxylate/succinic semialdehyde reductase 1 OS=Arabidopsis thaliana GN=GLYR1
tr|Q94CJ5|	5	9	11	8	33	>tr|Q94CJ5|Q94CJ5_ARATH At5g12470 OS=Arabidopsis thaliana GN=At5g12470 PE=2 SV=1;>tr|Q67YD5|Q67YD5_ARATH Putative uncharacterized protein At5g12470 OS=Arabidopsis thaliana GN=At5g12470 PE=2 SV=1;>tr|Q67YY5|Q67YY5_ARATH Putative uncharacterized protein At5g
sp|Q9SFU0|	4	8	7	7	26	>sp|Q9SFU0|SC24A_ARATH Protein transport protein Sec24-like At3g07100 OS=Arabidopsis thaliana GN=At3g07100 PE=2 SV=2
sp|Q9SRZ6|	3	7	7	7	24	>sp|Q9SRZ6|ICDHC_ARATH Cytosolic isocitrate dehydrogenase [NADP] OS=Arabidopsis thaliana GN=CICDH PE=2 SV=1
tr|F4KBI7|		9	7	7	23	>tr|F4KBI7|F4KBI7_ARATH 14-3-3-like protein GF14 psi OS=Arabidopsis thaliana GN=GRF3 PE=1 SV=1;>sp|P42644|14333_ARATH 14-3-3-like protein GF14 psi OS=Arabidopsis thaliana GN=GRF3 PE=1 SV=2;>tr|Q42053|Q42053_ARATH Protein kinase inhibitor (Fragment) OS=Arab
tr|Q93YP3|	2	17		7	26	>tr|Q93YP3|Q93YP3_ARATH Subtilisin proteinase-like OS=Arabidopsis thaliana GN=At4g21650 PE=2 SV=1;>tr|Q9SVT2|Q9SVT2_ARATH Subtilisin proteinase-like OS=Arabidopsis thaliana GN=F17L22.110 PE=4 SV=1;>tr|Q8GUK4|Q8GUK4_ARATH Subtilase family protein OS=Arabido
sp|P45724|		6		6	12	>sp|P45724|PAL2_ARATH Phenylalanine ammonia-lyase 2 OS=Arabidopsis thaliana GN=PAL2 PE=1 SV=2;>tr|B9DHX2|B9DHX2_ARATH Phenylalanine ammonia-lyase (Fragment) OS=Arabidopsis thaliana GN=At3g53260 PE=2 SV=1
sp|P60039|		15	13	6	34	>sp|P60039|RL73_ARATH 60S ribosomal protein L7-3 OS=Arabidopsis thaliana GN=RPL7C PE=2 SV=1;>tr|F4IT48|F4IT48_ARATH 60S ribosomal protein L7-3 OS=Arabidopsis thaliana GN=At2g44120 PE=3 SV=1;>sp|Q9LHP1|RL74_ARATH 60S ribosomal protein L7-4 OS=Arabidopsis th
sp|Q38799|	3	8	5	6	22	>sp|Q38799|ODPB1_ARATH Pyruvate dehydrogenase E1 component subunit beta-1, mitochondrial OS=Arabidopsis thaliana GN=PDH2 PE=1 SV=2
tr|B5TM95|	4	9	5	5	23	>tr|B5TM95|B5TM95_ARATH NADH dehydrogenase subunit 7 OS=Arabidopsis thaliana PE=2 SV=1;>sp|P93306|NDUS2_ARATH NADH dehydrogenase [ubiquinone] iron-sulfur protein 2 OS=Arabidopsis thaliana GN=NAD7 PE=2 SV=2;>tr|A7KNI1|A7KNI1_ARATH NADH dehydrogenase subunit
sp|P20115-2|	2	3	5	3	13	>sp|P20115-2|CISY4_ARATH Isoform 2 of Citrate synthase 4, mitochondrial OS=Arabidopsis thaliana GN=CSY4;>sp|P20115|CISY4_ARATH Citrate synthase 4, mitochondrial OS=Arabidopsis thaliana GN=CSY4 PE=1 SV=3;>sp|Q9M1D3|CISY5_ARATH Citrate synthase 5, mitochondr
sp|Q9SIU0|	1	5	1	3	10	>sp|Q9SIU0|MAO1_ARATH NAD-dependent malic enzyme 1, mitochondrial OS=Arabidopsis thaliana GN=NAD-ME1 PE=1 SV=1
tr|Q9LJE2|			3	1	4	>tr|Q9LJE2|Q9LJE2_ARATH Lysine--tRNA ligase OS=Arabidopsis thaliana GN=OVA5 PE=2 SV=1
sp|P46643|			2		2	>sp|P46643|AAT1_ARATH Aspartate aminotransferase, mitochondrial OS=Arabidopsis thaliana GN=ASP1 PE=2 SV=1
sp|Q05431|		14			14	>sp|Q05431|APX1_ARATH L-ascorbate peroxidase 1, cytosolic OS=Arabidopsis thaliana GN=APX1 PE=1 SV=2;>tr|F4HU93|F4HU93_ARATH L-ascorbate peroxidase 1 OS=Arabidopsis thaliana GN=APX1 PE=1 SV=1;>tr|C0Z2H6|C0Z2H6_ARATH AT1G07890 protein OS=Arabidopsis thaliana
sp|Q9FZ76|			12		12	>sp|Q9FZ76|RL61_ARATH 60S ribosomal protein L6-1 OS=Arabidopsis thaliana GN=RPL6A PE=2 SV=1;>tr|Q8L9N4|Q8L9N4_ARATH 60S ribosomal protein L6, putative OS=Arabidopsis thaliana PE=2 SV=1;>tr|C0Z2S4|C0Z2S4_ARATH AT1G18540 protein OS=Arabidopsis thaliana GN=At
sp|Q9LR30|	4	16	18		38	>sp|Q9LR30|GGT1_ARATH Glutamate--glyoxylate aminotransferase 1 OS=Arabidopsis thaliana GN=GGAT1 PE=1 SV=1;>sp|Q9LR30-2|GGT1_ARATH Isoform 2 of Glutamate--glyoxylate aminotransferase 1 OS=Arabidopsis thaliana GN=GGAT1;>sp|Q9S7E9|GGT2_ARATH Glutamate--glyoxy
sp|Q9M2X3|					0	>sp|Q9M2X3|TRB3_ARATH Telomere repeat-binding factor 3 OS=Arabidopsis thaliana GN=TRB3 PE=1 SV=1
sp|Q9SAC6|		6	9		15	>sp|Q9SAC6|GWD1_ARATH Alpha-glucan water dikinase 1, chloroplastic OS=Arabidopsis thaliana GN=GWD1 PE=1 SV=2;>tr|Q0WLI2|Q0WLI2_ARATH Putative uncharacterized protein At1g10760 (Fragment) OS=Arabidopsis thaliana GN=At1g10760 PE=2 SV=1
tr|B1GV63|					0	>tr|B1GV63|B1GV63_ARATH Flavone synthase OS=Arabidopsis thaliana GN=FS PE=3 SV=1;>tr|B1GV57|B1GV57_ARATH Flavone synthase OS=Arabidopsis thaliana GN=FS PE=3 SV=1;>sp|Q96330|FLS1_ARATH Flavonol synthase/flavanone 3-hydroxylase OS=Arabidopsis thaliana GN=FLS
tr|F4HR88|					0	>tr|F4HR88|F4HR88_ARATH Leucine-rich repeat (LRR) family protein OS=Arabidopsis thaliana GN=At1g33590 PE=4 SV=1;>tr|Q9FW47|Q9FW47_ARATH Putative uncharacterized protein T1E4.3 OS=Arabidopsis thaliana GN=T1E4.3 PE=4 SV=1;>tr|Q8LGC3|Q8LGC3_ARATH Putative dis
tr|Q6ID97|					0	>tr|Q6ID97|Q6ID97_ARATH ADP-ribosylation factor A1F OS=Arabidopsis thaliana GN=ARFA1F PE=2 SV=1;>sp|P36397|ARF1_ARATH ADP-ribosylation factor 1 OS=Arabidopsis thaliana GN=ARF1 PE=1 SV=2;>tr|Q9M1P5|Q9M1P5_ARATH ADP-ribosylation factor A1E OS=Arabidopsis tha
tr|Q8LAZ1|		10	11		21	>tr|Q8LAZ1|Q8LAZ1_ARATH 3-ketoacyl-CoA synthase OS=Arabidopsis thaliana PE=2 SV=1;>sp|Q9XF43|KCS6_ARATH 3-ketoacyl-CoA synthase 6 OS=Arabidopsis thaliana GN=CUT1 PE=1 SV=1;>sp|Q9XF43-2|KCS6_ARATH Isoform 2 of 3-ketoacyl-CoA synthase 6 OS=Arabidopsis thalia
tr|Q9LXU5|	4	6	4		14	>tr|Q9LXU5|Q9LXU5_ARATH Leucine-rich repeat-containing protein OS=Arabidopsis thaliana GN=T24H18_110 PE=2 SV=1;>tr|Q94BN7|Q94BN7_ARATH Putative uncharacterized protein At5g12940 OS=Arabidopsis thaliana GN=At5g12940 PE=2 SV=1;>tr|Q8LA03|Q8LA03_ARATH Leucine
sp|Q8LPR9|	3	18	22	21	64	>sp|Q8LPR9|TI110_ARATH Protein TIC110, chloroplastic OS=Arabidopsis thaliana GN=TIC110 PE=1 SV=1
tr|Q5E917|		12	13	17	42	>tr|Q5E917|Q5E917_ARATH T-complex protein 1 subunit alpha OS=Arabidopsis thaliana GN=At3g20050 PE=2 SV=1;>sp|P28769|TCPA_ARATH T-complex protein 1 subunit alpha OS=Arabidopsis thaliana GN=CCT1 PE=1 SV=1;>tr|Q8H0U0|Q8H0U0_ARATH T-complex protein 1 subunit a
sp|P56765|	3	13	16	13	45	>sp|P56765|ACCD_ARATH Acetyl-coenzyme A carboxylase carboxyl transferase subunit beta, chloroplastic OS=Arabidopsis thaliana GN=accD PE=1 SV=2
sp|Q9XF89|	10	12	11	12	45	>sp|Q9XF89|CB5_ARATH Chlorophyll a-b binding protein CP26, chloroplastic OS=Arabidopsis thaliana GN=LHCB5 PE=1 SV=1
sp|O24456|		14	18	11	43	>sp|O24456|GBLPA_ARATH Guanine nucleotide-binding protein subunit beta-like protein A OS=Arabidopsis thaliana GN=RACK1A PE=1 SV=2;>sp|O24456-2|GBLPA_ARATH Isoform 2 of Guanine nucleotide-binding protein subunit beta-like protein A OS=Arabidopsis thaliana G
sp|Q93VP3|	5	11	12	11	39	>sp|Q93VP3|IF5A2_ARATH Eukaryotic translation initiation factor 5A-2 OS=Arabidopsis thaliana GN=ELF5A-2 PE=1 SV=1;>tr|Q42021|Q42021_ARATH INITIATION FACTOR 5A (Fragment) OS=Arabidopsis thaliana PE=2 SV=1;>sp|Q93VP3-2|IF5A2_ARATH Isoform 2 of Eukaryotic tra
sp|Q93VR4|	9	12	12	11	44	>sp|Q93VR4|ML423_ARATH MLP-like protein 423 OS=Arabidopsis thaliana GN=MLP423 PE=2 SV=1
sp|Q9CAV0|		15	18	11	44	>sp|Q9CAV0|RS3A1_ARATH 40S ribosomal protein S3a-1 OS=Arabidopsis thaliana GN=RPS3AA PE=1 SV=3
sp|Q9SIP7|		14	16	11	41	>sp|Q9SIP7|RS31_ARATH 40S ribosomal protein S3-1 OS=Arabidopsis thaliana GN=RPS3A PE=1 SV=1;>sp|Q9M339|RS32_ARATH 40S ribosomal protein S3-2 OS=Arabidopsis thaliana GN=RPS3B PE=1 SV=1
sp|Q9LRR9-2|	3	11	11	10	35	>sp|Q9LRR9-2|GLO1_ARATH Isoform 2 of Peroxisomal (S)-2-hydroxy-acid oxidase GLO1 OS=Arabidopsis thaliana GN=GLO1;>tr|A8MS37|A8MS37_ARATH Peroxisomal (S)-2-hydroxy-acid oxidase GLO1 OS=Arabidopsis thaliana GN=At3g14420 PE=4 SV=1;>tr|B3H4B8|B3H4B8_ARATH Pero
sp|Q9M2F9|		15	14	10	39	>sp|Q9M2F9|RH52_ARATH DEAD-box ATP-dependent RNA helicase 52 OS=Arabidopsis thaliana GN=RH52 PE=1 SV=1
tr|Q9ZV34|	9	10	9	10	38	>tr|Q9ZV34|Q9ZV34_ARATH At2g28790 OS=Arabidopsis thaliana GN=CBP1 PE=2 SV=1;>tr|Q8LDH6|Q8LDH6_ARATH Putative thaumatin OS=Arabidopsis thaliana GN=At2g28790 PE=2 SV=1
sp|P10798|	6	11	10	9	36	>sp|P10798|RBS3B_ARATH Ribulose bisphosphate carboxylase small chain 3B, chloroplastic OS=Arabidopsis thaliana GN=RBCS-3B PE=1 SV=2;>sp|P10797|RBS2B_ARATH Ribulose bisphosphate carboxylase small chain 2B, chloroplastic OS=Arabidopsis thaliana GN=RBCS-2B PE
sp|P56777|	6	10	11	9	36	>sp|P56777|PSBB_ARATH Photosystem II CP47 chlorophyll apoprotein OS=Arabidopsis thaliana GN=psbB PE=1 SV=1;>tr|Q8HS55|Q8HS55_ARATH Photosystem II CP47 chlorophyll apoprotein (Fragment) OS=Arabidopsis thaliana GN=psbB PE=3 SV=1
sp|P56778|	7	10	12	9	38	>sp|P56778|PSBC_ARATH Photosystem II CP43 chlorophyll apoprotein OS=Arabidopsis thaliana GN=psbC PE=1 SV=3;>tr|Q8HT11|Q8HT11_ARATH Photosystem II CP43 chlorophyll apoprotein (Fragment) OS=Arabidopsis thaliana GN=psbC PE=3 SV=1
sp|Q84W89|	3	17	14	9	43	>sp|Q84W89|RH37_ARATH DEAD-box ATP-dependent RNA helicase 37 OS=Arabidopsis thaliana GN=RH37 PE=2 SV=2;>sp|Q9M2F9|RH52_ARATH DEAD-box ATP-dependent RNA helicase 52 OS=Arabidopsis thaliana GN=RH52 PE=1 SV=1
sp|Q9MAK9|		10	12	9	31	>sp|Q9MAK9|PS10B_ARATH 26S protease regulatory subunit S10B homolog B OS=Arabidopsis thaliana GN=RPT4B PE=1 SV=1;>tr|B3H533|B3H533_ARATH AAA-type ATPase family protein OS=Arabidopsis thaliana GN=At1g45000 PE=4 SV=1
sp|Q9SZD4|	1	12	14	9	36	>sp|Q9SZD4|PRS4A_ARATH 26S proteasome regulatory subunit 4 homolog A OS=Arabidopsis thaliana GN=RPT2A PE=1 SV=1;>sp|Q9SL67|PRS4B_ARATH 26S proteasome regulatory subunit 4 homolog B OS=Arabidopsis thaliana GN=RPT2B PE=1 SV=1
tr|B9DGS0|	5		10	9	24	>tr|B9DGS0|B9DGS0_ARATH AT5G13490 protein OS=Arabidopsis thaliana GN=At5g13490 PE=2 SV=1;>sp|P40941|ADT2_ARATH ADP,ATP carrier protein 2, mitochondrial OS=Arabidopsis thaliana GN=AAC2 PE=2 SV=2
tr|O65449|	10	13	8	9	40	>tr|O65449|O65449_ARATH At4g22010 OS=Arabidopsis thaliana GN=sks4 PE=2 SV=1
sp|P41916|		8	11	8	27	>sp|P41916|RAN1_ARATH GTP-binding nuclear protein Ran-1 OS=Arabidopsis thaliana GN=RAN1 PE=1 SV=1;>sp|Q8H156|RAN3_ARATH GTP-binding nuclear protein Ran-3 OS=Arabidopsis thaliana GN=RAN3 PE=1 SV=2;>sp|P41917|RAN2_ARATH GTP-binding nuclear protein Ran-2 OS=A
sp|Q0WUV7|	5	12	14	8	39	>sp|Q0WUV7|EXL4_ARATH GDSL esterase/lipase EXL4 OS=Arabidopsis thaliana GN=EXL4 PE=1 SV=1
sp|Q96300|		9	12	8	29	>sp|Q96300|14337_ARATH 14-3-3-like protein GF14 nu OS=Arabidopsis thaliana GN=GRF7 PE=1 SV=1
sp|Q9LZH9|	1	16	13	8	38	>sp|Q9LZH9|RL7A2_ARATH 60S ribosomal protein L7a-2 OS=Arabidopsis thaliana GN=RPL7AB PE=1 SV=1;>sp|P49692|RL7A1_ARATH 60S ribosomal protein L7a-1 OS=Arabidopsis thaliana GN=RPL7AA PE=1 SV=2
tr|Q9M888|	3	7	11	8	29	>tr|Q9M888|Q9M888_ARATH Putative chaperonin OS=Arabidopsis thaliana GN=F16B3.16 PE=2 SV=1;>tr|Q94EZ9|Q94EZ9_ARATH Putative chaperonin OS=Arabidopsis thaliana GN=F16B3.16 PE=2 SV=1;>tr|Q8LFN3|Q8LFN3_ARATH Putative chaperonin OS=Arabidopsis thaliana PE=2 SV=
tr|Q9SJQ0|		8	8	8	24	>tr|Q9SJQ0|Q9SJQ0_ARATH Pyruvate kinase OS=Arabidopsis thaliana GN=At2g36580 PE=2 SV=2;>tr|Q8H176|Q8H176_ARATH Pyruvate kinase OS=Arabidopsis thaliana PE=2 SV=1;>tr|Q8LFE1|Q8LFE1_ARATH Pyruvate kinase OS=Arabidopsis thaliana PE=2 SV=1
sp|Q93VT9|		12	12	7	31	>sp|Q93VT9|RL101_ARATH 60S ribosomal protein L10-1 OS=Arabidopsis thaliana GN=RPL10A PE=1 SV=1;>tr|Q93VL0|Q93VL0_ARATH At1g14320/F14L17_28 OS=Arabidopsis thaliana PE=2 SV=1;>tr|F4HUJ2|F4HUJ2_ARATH 60S ribosomal protein L10-1 OS=Arabidopsis thaliana GN=SAC5
sp|Q9SGY2|	6	9	8	7	30	>sp|Q9SGY2|ACLA1_ARATH ATP-citrate synthase alpha chain protein 1 OS=Arabidopsis thaliana GN=ACLA-1 PE=1 SV=1;>tr|F4I5V8|F4I5V8_ARATH ATP-citrate lyase A-1 OS=Arabidopsis thaliana GN=ACLA-1 PE=4 SV=1
tr|F4J1V2|	1			7	8	>tr|F4J1V2|F4J1V2_ARATH Chaperone protein dnaJ 3 OS=Arabidopsis thaliana GN=ATJ3 PE=4 SV=1;>tr|Q0WW92|Q0WW92_ARATH DnaJ protein homolog atj3 OS=Arabidopsis thaliana GN=At3g44110 PE=2 SV=1;>sp|Q94AW8|DNAJ3_ARATH Chaperone protein dnaJ 3 OS=Arabidopsis thali
tr|Q8H152|	2	9	13	7	31	>tr|Q8H152|Q8H152_ARATH Eukaryotic translation initiation factor 3 subunit L OS=Arabidopsis thaliana GN=At5g25754 PE=2 SV=1;>tr|Q56XB4|Q56XB4_ARATH Eukaryotic translation initiation factor 3 subunit L OS=Arabidopsis thaliana PE=2 SV=1;>tr|F4JY76|F4JY76_ARA
sp|O80852|	3	7	3	6	19	>sp|O80852|GSTF9_ARATH Glutathione S-transferase F9 OS=Arabidopsis thaliana GN=GSTF9 PE=1 SV=1;>sp|O80852-2|GSTF9_ARATH Isoform 2 of Glutathione S-transferase F9 OS=Arabidopsis thaliana GN=GSTF9
sp|P55228|	5	12	8	6	31	>sp|P55228|GLGS_ARATH Glucose-1-phosphate adenylyltransferase small subunit, chloroplastic OS=Arabidopsis thaliana GN=APS1 PE=2 SV=2
tr|A4FVT2|	4	16	13	6	39	>tr|A4FVT2|A4FVT2_ARATH Aldehyde dehydrogenase OS=Arabidopsis thaliana GN=At4g36250 PE=2 SV=1;>sp|Q70E96|AL3F1_ARATH Aldehyde dehydrogenase family 3 member F1 OS=Arabidopsis thaliana GN=ALDH3F1 PE=2 SV=2
tr|F4JBY2|	3	8	6	6	23	>tr|F4JBY2|F4JBY2_ARATH Transketolase OS=Arabidopsis thaliana GN=At3g60750 PE=1 SV=1;>sp|Q8RWV0|TKTC1_ARATH Transketolase-1, chloroplastic OS=Arabidopsis thaliana GN=TKL-1 PE=1 SV=1;>sp|F4IW47|TKTC2_ARATH Transketolase-2, chloroplastic OS=Arabidopsis thali
sp|Q95748|	1	5	4	5	15	>sp|Q95748|NDUS3_ARATH NADH dehydrogenase [ubiquinone] iron-sulfur protein 3 OS=Arabidopsis thaliana GN=NAD9 PE=2 SV=2
sp|O65258|	6	10	9	4	29	>sp|O65258|BAM2_ARATH Beta-amylase 2, chloroplastic OS=Arabidopsis thaliana GN=BAM2 PE=1 SV=2
tr|F4KGV2|		9	8	4	21	>tr|F4KGV2|F4KGV2_ARATH 14-3-3-like protein GF14 lambda OS=Arabidopsis thaliana GN=GRF6 PE=3 SV=1;>sp|P48349|14336_ARATH 14-3-3-like protein GF14 lambda OS=Arabidopsis thaliana GN=GRF6 PE=1 SV=1;>tr|F4KGV5|F4KGV5_ARATH 14-3-3-like protein GF14 lambda OS=Ar
tr|Q9S9W2|		3	3	3	9	>tr|Q9S9W2|Q9S9W2_ARATH AT4g05530 protein OS=Arabidopsis thaliana GN=T1J24.9 PE=2 SV=1;>tr|Q84JU0|Q84JU0_ARATH Short chain alcohol dehydrogenase (Fragment) OS=Arabidopsis thaliana GN=SCADH PE=1 SV=1
sp|P46010|	3	4	4	2	13	>sp|P46010|NRL3_ARATH Nitrilase 3 OS=Arabidopsis thaliana GN=NIT3 PE=1 SV=1
sp|P56798|		7	8	2	17	>sp|P56798|RR3_ARATH 30S ribosomal protein S3, chloroplastic OS=Arabidopsis thaliana GN=rps3 PE=3 SV=1
sp|Q8H0S9|		2	2	1	5	>sp|Q8H0S9|PSA_ARATH Puromycin-sensitive aminopeptidase OS=Arabidopsis thaliana GN=MPA1 PE=1 SV=1;>tr|B3H621|B3H621_ARATH Peptidase M1 family protein OS=Arabidopsis thaliana GN=At1g63770 PE=4 SV=1;>tr|F4I3R0|F4I3R0_ARATH Peptidase M1 family protein OS=Arab
sp|Q9ZPI5|		10	8	1	19	>sp|Q9ZPI5|MFP2_ARATH Peroxisomal fatty acid beta-oxidation multifunctional protein MFP2 OS=Arabidopsis thaliana GN=MFP2 PE=1 SV=1;>tr|Q8W4D2|Q8W4D2_ARATH Fatty acid multifunctional protein (AtMFP2) OS=Arabidopsis thaliana GN=At3g06860/F17A9.1 PE=2 SV=1
sp|O49432|		2	2		4	>sp|O49432|QRT3_ARATH Polygalacturonase QRT3 OS=Arabidopsis thaliana GN=QRT3 PE=2 SV=1
sp|P57751|					0	>sp|P57751|UGPA1_ARATH UTP--glucose-1-phosphate uridylyltransferase 1 OS=Arabidopsis thaliana GN=At5g17310 PE=2 SV=1;>tr|F4KGY8|F4KGY8_ARATH UTP--glucose-1-phosphate uridylyltransferase 1 OS=Arabidopsis thaliana GN=UGP2 PE=4 SV=1
sp|Q38946|					0	>sp|Q38946|DHE2_ARATH Glutamate dehydrogenase 2 OS=Arabidopsis thaliana GN=GDH2 PE=1 SV=1;>tr|C0Z209|C0Z209_ARATH AT5G07440 protein (Fragment) OS=Arabidopsis thaliana GN=At5g07440 PE=2 SV=1;>tr|F4K6P9|F4K6P9_ARATH Glutamate dehydrogenase 2 OS=Arabidopsis t
sp|Q9C7N4|					0	>sp|Q9C7N4|GDL15_ARATH GDSL esterase/lipase At1g29670 OS=Arabidopsis thaliana GN=At1g29670 PE=2 SV=1;>tr|B9DI50|B9DI50_ARATH AT1G29670 protein (Fragment) OS=Arabidopsis thaliana GN=At1g29670 PE=2 SV=1
sp|Q9FJW5|					0	>sp|Q9FJW5|TRB2_ARATH Telomere repeat-binding factor 2 OS=Arabidopsis thaliana GN=TRB2 PE=1 SV=1;>tr|G0XQD5|G0XQD5_ARATH Truncated telomeric DNA binding protein isoform OS=Arabidopsis thaliana GN=At5g67580 PE=2 SV=1
sp|Q9LXS6|			4		4	>sp|Q9LXS6|CISY2_ARATH Citrate synthase 2, peroxisomal OS=Arabidopsis thaliana GN=CSY2 PE=2 SV=1
sp|Q9LZ66|					0	>sp|Q9LZ66|SIR_ARATH Sulfite reductase [ferredoxin], chloroplastic OS=Arabidopsis thaliana GN=SIR PE=1 SV=1
sp|Q9M0V3|		7	6		13	>sp|Q9M0V3|DDB1A_ARATH DNA damage-binding protein 1a OS=Arabidopsis thaliana GN=DDB1A PE=1 SV=1;>tr|B3H6I9|B3H6I9_ARATH DNA damage-binding protein 1a OS=Arabidopsis thaliana GN=DDB1A PE=4 SV=1
sp|Q9SEI3|		8	14		22	>sp|Q9SEI3|PS10A_ARATH 26S protease regulatory subunit 10B homolog A OS=Arabidopsis thaliana GN=RPT4A PE=1 SV=1
sp|Q9SQI8|	5	11	12		28	>sp|Q9SQI8|ODP24_ARATH Dihydrolipoyllysine-residue acetyltransferase component 4 of pyruvate dehydrogenase complex, chloroplastic OS=Arabidopsis thaliana GN=LTA2 PE=2 SV=1;>tr|Q94AM2|Q94AM2_ARATH Putative dihydrolipoamide S-acetyltransferase (Fragment) OS=
tr|F4HZY9|					0	>tr|F4HZY9|F4HZY9_ARATH Alkaline/neutral invertase CINV1 OS=Arabidopsis thaliana GN=CINV1 PE=1 SV=1;>sp|Q67XD9-2|CINV2_ARATH Isoform 2 of Alkaline/neutral invertase CINV2 OS=Arabidopsis thaliana GN=CINV2;>sp|Q9LQF2|CINV1_ARATH Alkaline/neutral invertase CI
tr|O80816|			3		3	>tr|O80816|O80816_ARATH Dual transcription unit and alternative splicing protein GLAUCE OS=Arabidopsis thaliana GN=T8F5.23 PE=4 SV=1;>tr|Q8LDZ6|Q8LDZ6_ARATH Dual transcription unit and alternative splicing protein GLAUCE OS=Arabidopsis thaliana GN=At1g6545
tr|Q8VZG7|	8	17	15		40	>tr|Q8VZG7|Q8VZG7_ARATH AT5g07350/T2I1_60 OS=Arabidopsis thaliana GN=Tudor1 PE=1 SV=1;>tr|F4K6N0|F4K6N0_ARATH TUDOR-SN protein 1 OS=Arabidopsis thaliana GN=Tudor1 PE=1 SV=1;>tr|Q9LY25|Q9LY25_ARATH Putative uncharacterized protein T2I1_60 OS=Arabidopsis tha
sp|Q03250|	7		9	10	26	>sp|Q03250|RBG7_ARATH Glycine-rich RNA-binding protein 7 OS=Arabidopsis thaliana GN=RBG7 PE=1 SV=1;>tr|F4IHK9|F4IHK9_ARATH Glycine-rich RNA-binding protein 7 OS=Arabidopsis thaliana GN=CCR2 PE=1 SV=1;>tr|C0Z2N6|C0Z2N6_ARATH AT2G21660 protein OS=Arabidopsis
sp|Q9C5M0|	3	11	11	9	34	>sp|Q9C5M0|DTC_ARATH Mitochondrial dicarboxylate/tricarboxylate transporter DTC OS=Arabidopsis thaliana GN=DTC PE=1 SV=1;>tr|Q42117|Q42117_ARATH 2-Oxoglutarate malate carrier protein (Mito) (Fragment) OS=Arabidopsis thaliana PE=2 SV=1
sp|Q9LMM0|	3	10	17	9	39	>sp|Q9LMM0|GPAT4_ARATH Glycerol-3-phosphate 2-O-acyltransferase 4 OS=Arabidopsis thaliana GN=GPAT4 PE=1 SV=1
tr|F4IVR2|	8	15	11	9	43	>tr|F4IVR2|F4IVR2_ARATH Heat shock protein 60-2 OS=Arabidopsis thaliana GN=HSP60-2 PE=3 SV=1;>sp|Q8L7B5|CH60B_ARATH Chaperonin CPN60-like 1, mitochondrial OS=Arabidopsis thaliana GN=At2g33210 PE=2 SV=1
tr|Q0WVH4|	5	7	11	9	32	>tr|Q0WVH4|Q0WVH4_ARATH Ribulose bisphosphate carboxylase small chain OS=Arabidopsis thaliana GN=At1g67090 PE=2 SV=1;>sp|P10795|RBS1A_ARATH Ribulose bisphosphate carboxylase small chain 1A, chloroplastic OS=Arabidopsis thaliana GN=RBCS-1A PE=1 SV=2;>tr|Q42
sp|P56761|		8	9	8	25	>sp|P56761|PSBD_ARATH Photosystem II D2 protein OS=Arabidopsis thaliana GN=psbD PE=1 SV=3;>tr|Q8HT12|Q8HT12_ARATH Photosystem II D2 protein (Fragment) OS=Arabidopsis thaliana GN=psbD PE=3 SV=1
sp|Q9C8P0|	5	7	13	8	33	>sp|Q9C8P0|ODP25_ARATH Dihydrolipoyllysine-residue acetyltransferase component 5 of pyruvate dehydrogenase complex, chloroplastic OS=Arabidopsis thaliana GN=EMB3003 PE=2 SV=1
sp|Q9LXG1|	6	11	11	8	36	>sp|Q9LXG1|RS91_ARATH 40S ribosomal protein S9-1 OS=Arabidopsis thaliana GN=RPS9B PE=1 SV=1;>tr|B3H7J6|B3H7J6_ARATH 40S ribosomal protein S9-1 OS=Arabidopsis thaliana GN=At5g15200 PE=1 SV=1;>sp|Q9FLF0|RS92_ARATH 40S ribosomal protein S9-2 OS=Arabidopsis th
sp|Q9SYP2|	4	10	15	8	37	>sp|Q9SYP2|PFPA1_ARATH Pyrophosphate--fructose 6-phosphate 1-phosphotransferase subunit alpha 1 OS=Arabidopsis thaliana GN=PFP-ALPHA1 PE=2 SV=1;>sp|Q9C9K3|PFPA2_ARATH Pyrophosphate--fructose 6-phosphate 1-phosphotransferase subunit alpha 2 OS=Arabidopsis t
tr|B9DG17|	6	11	14	8	39	>tr|B9DG17|B9DG17_ARATH 40S ribosomal protein SA OS=Arabidopsis thaliana GN=P40 PE=1 SV=1;>sp|Q08682|RSSA1_ARATH 40S ribosomal protein Sa-1 OS=Arabidopsis thaliana GN=RPSaA PE=1 SV=3
sp|O49299|		5	12	7	24	>sp|O49299|PGMC1_ARATH Probable phosphoglucomutase, cytoplasmic 1 OS=Arabidopsis thaliana GN=At1g23190 PE=2 SV=2
sp|P42645|		10	12	7	29	>sp|P42645|14335_ARATH 14-3-3-like protein GF14 upsilon OS=Arabidopsis thaliana GN=GRF5 PE=1 SV=2;>tr|C0Z2P5|C0Z2P5_ARATH AT5G16050 protein OS=Arabidopsis thaliana GN=At5g16050 PE=2 SV=1
sp|P51418|	3	9	10	7	29	>sp|P51418|R18A2_ARATH 60S ribosomal protein L18a-2 OS=Arabidopsis thaliana GN=RPL18AB PE=2 SV=2;>sp|Q8L7K0|R18A1_ARATH 60S ribosomal protein L18a-1 OS=Arabidopsis thaliana GN=RPL18AA PE=2 SV=1;>sp|Q9LUD4|R18A3_ARATH 60S ribosomal protein L18a-3 OS=Arabido
sp|Q9FEB5|		7	8	7	22	>sp|Q9FEB5|DSP4_ARATH Phosphoglucan phosphatase DSP4, chloroplastic OS=Arabidopsis thaliana GN=DSP4 PE=1 SV=1;>tr|Q56YJ5|Q56YJ5_ARATH Putative uncharacterized protein At3g52180 OS=Arabidopsis thaliana GN=At3g52180 PE=2 SV=1;>tr|F4J5T0|F4J5T0_ARATH Phosphog
sp|Q9LJR7|	4	6	7	7	24	>sp|Q9LJR7|XTH3_ARATH Xyloglucan endotransglucosylase/hydrolase protein 3 OS=Arabidopsis thaliana GN=XTH3 PE=2 SV=1;>tr|A0MEY2|A0MEY2_ARATH Xyloglucan endotransglucosylase/hydrolase (Fragment) OS=Arabidopsis thaliana PE=2 SV=1
sp|Q9SCX3|	3	7	7	7	24	>sp|Q9SCX3|EF1B2_ARATH Elongation factor 1-beta 2 OS=Arabidopsis thaliana GN=At5g19510 PE=1 SV=1
sp|Q680A5|	5	7	5	6	23	>sp|Q680A5|KPRS4_ARATH Ribose-phosphate pyrophosphokinase 4 OS=Arabidopsis thaliana GN=PRS4 PE=1 SV=2
sp|Q8L9Y0|	3	4	5	6	18	>sp|Q8L9Y0|SCP25_ARATH Serine carboxypeptidase-like 25 OS=Arabidopsis thaliana GN=SCPL25 PE=2 SV=2
sp|Q945K7|	2	6	9	6	23	>sp|Q945K7|IDH5_ARATH Isocitrate dehydrogenase [NAD] catalytic subunit 5, mitochondrial OS=Arabidopsis thaliana GN=IDH5 PE=2 SV=1;>sp|Q8LG77|IDH6_ARATH Isocitrate dehydrogenase [NAD] catalytic subunit 6, mitochondrial OS=Arabidopsis thaliana GN=IDH6 PE=2 S
sp|Q9LIK9|		2	10	6	18	>sp|Q9LIK9|APS1_ARATH ATP sulfurylase 1, chloroplastic OS=Arabidopsis thaliana GN=APS1 PE=1 SV=1
tr|Q53XH7|		6	12	6	24	>tr|Q53XH7|Q53XH7_ARATH At5g62670/MRG21_9 OS=Arabidopsis thaliana GN=At5g62670 PE=2 SV=1;>sp|Q9LV11|PMA11_ARATH ATPase 11, plasma membrane-type OS=Arabidopsis thaliana GN=AHA11 PE=1 SV=1;>tr|F4HU00|F4HU00_ARATH H(+)-ATPase 9 OS=Arabidopsis thaliana GN=HA9
tr|Q9FLI4|	7	17	19	6	49	>tr|Q9FLI4|Q9FLI4_ARATH Putative subtilisin serine protease OS=Arabidopsis thaliana GN=SBT1.3 PE=2 SV=1
sp|Q39258|	2	7	4	5	18	>sp|Q39258|VATE1_ARATH V-type proton ATPase subunit E1 OS=Arabidopsis thaliana GN=VHA-E1 PE=1 SV=2;>sp|Q9C9Z8|VATE2_ARATH V-type proton ATPase subunit E2 OS=Arabidopsis thaliana GN=VHA-E2 PE=2 SV=1;>sp|P0CAN7|VATE3_ARATH V-type proton ATPase subunit E3 OS=
tr|Q9FVS9|		3	10	5	18	>tr|Q9FVS9|Q9FVS9_ARATH Alkane hydroxylase CYP96A15 OS=Arabidopsis thaliana GN=T8L23.21 PE=2 SV=1;>tr|B3H7K7|B3H7K7_ARATH Alkane hydroxylase CYP96A15 OS=Arabidopsis thaliana GN=CYP96A15 PE=4 SV=1
sp|P52410-2|	2	9	11	4	26	>sp|P52410-2|KASC1_ARATH Isoform 2 of 3-oxoacyl-[acyl-carrier-protein] synthase I, chloroplastic OS=Arabidopsis thaliana GN=KAS1;>sp|P52410|KASC1_ARATH 3-oxoacyl-[acyl-carrier-protein] synthase I, chloroplastic OS=Arabidopsis thaliana GN=KAS1 PE=2 SV=2;>tr
sp|Q43316|		3	4	4	11	>sp|Q43316|HEM3_ARATH Porphobilinogen deaminase, chloroplastic OS=Arabidopsis thaliana GN=HEMC PE=1 SV=1
sp|Q8S8T4|		6	7	4	17	>sp|Q8S8T4|UXS4_ARATH UDP-glucuronic acid decarboxylase 4 OS=Arabidopsis thaliana GN=UXS4 PE=2 SV=1;>tr|C0Z2I3|C0Z2I3_ARATH AT2G47650 protein OS=Arabidopsis thaliana GN=UXS4 PE=2 SV=1;>sp|Q9LZI2|UXS2_ARATH UDP-glucuronic acid decarboxylase 2 OS=Arabidopsis
sp|Q9ZU52|	5	8	3	4	20	>sp|Q9ZU52|ALFC3_ARATH Probable fructose-bisphosphate aldolase 3, chloroplastic OS=Arabidopsis thaliana GN=FBA3 PE=1 SV=1
sp|Q9ZUH4|	2	9	7	4	22	>sp|Q9ZUH4|TPSA_ARATH Tricyclene synthase, chloroplastic OS=Arabidopsis thaliana GN=TPS10 PE=2 SV=1
sp|P46644|	3	7	2	3	15	>sp|P46644|AAT3_ARATH Aspartate aminotransferase 3, chloroplastic OS=Arabidopsis thaliana GN=ASP3 PE=1 SV=1
sp|Q8LEV7|		2	3	3	8	>sp|Q8LEV7|6PGL3_ARATH Probable 6-phosphogluconolactonase 3 OS=Arabidopsis thaliana GN=At5g24420 PE=2 SV=2
sp|Q9LZ06|			2	3	5	>sp|Q9LZ06|GSTL3_ARATH Glutathione S-transferase L3 OS=Arabidopsis thaliana GN=GSTL3 PE=2 SV=1
sp|Q9SAV0|	3	4	8	3	18	>sp|Q9SAV0|JAL7_ARATH Myrosinase-binding protein 1 OS=Arabidopsis thaliana GN=MBP1 PE=2 SV=1;>sp|O65187|JAL7L_ARATH Myrosinase-binding protein 1 OS=Arabidopsis thaliana GN=MBP1 PE=2 SV=1
sp|Q9XFS9|	2	8	5	3	18	>sp|Q9XFS9|DXR_ARATH 1-deoxy-D-xylulose 5-phosphate reductoisomerase, chloroplastic OS=Arabidopsis thaliana GN=DXR PE=2 SV=2;>tr|F4K7T6|F4K7T6_ARATH 1-deoxy-D-xylulose 5-phosphate reductoisomerase OS=Arabidopsis thaliana GN=DXR PE=3 SV=1
tr|Q0WV87|		8	7	3	18	>tr|Q0WV87|Q0WV87_ARATH Putative villin 2 protein OS=Arabidopsis thaliana GN=At2g41740 PE=2 SV=1;>sp|O81644|VILI2_ARATH Villin-2 OS=Arabidopsis thaliana GN=VLN2 PE=1 SV=2
tr|Q9LYR4|	1	3	4	3	11	>tr|Q9LYR4|Q9LYR4_ARATH Aldolase-type TIM barrel family protein OS=Arabidopsis thaliana GN=T22N19_70 PE=2 SV=1
tr|W8PUZ7|	1	5	9	3	18	>tr|W8PUZ7|W8PUZ7_ARATH Glycosyltransferase (Fragment) OS=Arabidopsis thaliana GN=At5g20280 PE=2 SV=1;>sp|Q94BT0|SPSA1_ARATH Sucrose-phosphate synthase 1 OS=Arabidopsis thaliana GN=SPS1 PE=1 SV=1
sp|Q93ZG7|		7	9	2	18	>sp|Q93ZG7|RH38_ARATH DEAD-box ATP-dependent RNA helicase 38 OS=Arabidopsis thaliana GN=RH38 PE=1 SV=2
sp|Q94A28|	3	3	2	2	10	>sp|Q94A28|ACO3M_ARATH Aconitate hydratase 3, mitochondrial OS=Arabidopsis thaliana GN=ACO3 PE=2 SV=3
tr|F4IDD6|		2	5	1	8	>tr|F4IDD6|F4IDD6_ARATH Probable phenylalanine--tRNA ligase beta subunit OS=Arabidopsis thaliana GN=At1g72550 PE=4 SV=1;>sp|Q9SGE9|SYFB_ARATH Probable phenylalanine--tRNA ligase beta subunit OS=Arabidopsis thaliana GN=At1g72550 PE=2 SV=1
sp|O04450|		10			10	>sp|O04450|TCPE_ARATH T-complex protein 1 subunit epsilon OS=Arabidopsis thaliana GN=At1g24510 PE=2 SV=1;>tr|F4IAR7|F4IAR7_ARATH T-complex protein 1 subunit epsilon OS=Arabidopsis thaliana GN=At1g24510 PE=3 SV=1
sp|P16181|		9	10		19	>sp|P16181|RS111_ARATH 40S ribosomal protein S11-1 OS=Arabidopsis thaliana GN=RPS11A PE=2 SV=1;>sp|O65569|RS112_ARATH 40S ribosomal protein S11-2 OS=Arabidopsis thaliana GN=RPS11B PE=2 SV=2
sp|Q42112|		9	9		18	>sp|Q42112|RLA02_ARATH 60S acidic ribosomal protein P0-2 OS=Arabidopsis thaliana GN=RPP0B PE=1 SV=2;>tr|A8MQR4|A8MQR4_ARATH 60S acidic ribosomal protein P0-2 OS=Arabidopsis thaliana GN=At3g09200 PE=1 SV=1
sp|Q9FLG1|					0	>sp|Q9FLG1|BXL4_ARATH Beta-D-xylosidase 4 OS=Arabidopsis thaliana GN=BXL4 PE=1 SV=1
sp|Q9LY19|	1		4		5	>sp|Q9LY19|PME48_ARATH Probable pectinesterase 48 OS=Arabidopsis thaliana GN=PME48 PE=2 SV=2;>sp|Q84WM7|PPME1_ARATH Pectinesterase PPME1 OS=Arabidopsis thaliana GN=PPME1 PE=1 SV=1
tr|B3H5E3|					0	>tr|B3H5E3|B3H5E3_ARATH Delta 1-pyrroline-5-carboxylate synthase 2 OS=Arabidopsis thaliana GN=P5CS2 PE=4 SV=1;>sp|P54888|P5CS2_ARATH Delta-1-pyrroline-5-carboxylate synthase B OS=Arabidopsis thaliana GN=P5CSB PE=2 SV=1
tr|F4HQD5|		38	31		69	>tr|F4HQD5|F4HQD5_ARATH Heat shock protein 70 OS=Arabidopsis thaliana GN=At1g79920 PE=1 SV=1;>sp|F4HQD4|HSP7P_ARATH Heat shock 70 kDa protein 15 OS=Arabidopsis thaliana GN=HSP70-15 PE=1 SV=1
tr|F4J447|		1			1	>tr|F4J447|F4J447_ARATH Alpha/beta-Hydrolases superfamily protein OS=Arabidopsis thaliana GN=At3g23600 PE=4 SV=1;>tr|Q9LUG8|Q9LUG8_ARATH AT3g23600/MDB19_9 OS=Arabidopsis thaliana GN=At3g23600 PE=2 SV=1
tr|Q1EBW2|	1				1	>tr|Q1EBW2|Q1EBW2_ARATH Aspartate aminotransferase OS=Arabidopsis thaliana GN=At5g19550 PE=2 SV=1;>sp|P46645|AAT2_ARATH Aspartate aminotransferase, cytoplasmic isozyme 1 OS=Arabidopsis thaliana GN=ASP2 PE=1 SV=2
tr|Q8L7N0|		7	9		16	>tr|Q8L7N0|Q8L7N0_ARATH At5g16070 OS=Arabidopsis thaliana GN=At5g16070 PE=2 SV=1;>tr|Q9LFR8|Q9LFR8_ARATH TCP-1 chaperonin-like protein OS=Arabidopsis thaliana GN=F1N13_210 PE=3 SV=1
tr|Q93ZM8|					0	>tr|Q93ZM8|Q93ZM8_ARATH AT5g57350/MJB24_16 OS=Arabidopsis thaliana PE=2 SV=1;>sp|P20431|PMA3_ARATH ATPase 3, plasma membrane-type OS=Arabidopsis thaliana GN=AHA3 PE=1 SV=2;>sp|Q43128|PMA10_ARATH ATPase 10, plasma membrane-type OS=Arabidopsis thaliana GN=AH
tr|Q94KE3|					0	>tr|Q94KE3|Q94KE3_ARATH Pyruvate kinase OS=Arabidopsis thaliana GN=At3g52990 PE=2 SV=1;>tr|Q9LF93|Q9LF93_ARATH Pyruvate kinase OS=Arabidopsis thaliana GN=F8J2_160 PE=3 SV=1;>tr|A8MR07|A8MR07_ARATH Pyruvate kinase OS=Arabidopsis thaliana GN=At3g52990 PE=2 S
tr|Q9FL05|					0	>tr|Q9FL05|Q9FL05_ARATH AT5g40270/MSN9_170 OS=Arabidopsis thaliana GN=At5g40270 PE=2 SV=1;>tr|Q9FL04|Q9FL04_ARATH Putative uncharacterized protein OS=Arabidopsis thaliana PE=4 SV=1;>tr|F4KHB6|F4KHB6_ARATH Metal-dependent phosphohydrolase HD domain-containi
tr|Q9M3C2|	2	2			4	>tr|Q9M3C2|Q9M3C2_ARATH Oxidoreductase-like protein (Fragment) OS=Arabidopsis thaliana GN=T26I12.170 PE=3 SV=1;>tr|Q67Z59|Q67Z59_ARATH Beta-ketoacyl-ACP reductase-like protein OS=Arabidopsis thaliana GN=At3g55310 PE=2 SV=1;>tr|F4JFB9|F4JFB9_ARATH Rossmann-
sp|Q9CA67|	8	11	14	12	45	>sp|Q9CA67|CHLP_ARATH Geranylgeranyl diphosphate reductase, chloroplastic OS=Arabidopsis thaliana GN=CHLP PE=1 SV=1
sp|Q9SA78|	7	10	13	12	42	>sp|Q9SA78|COPE1_ARATH Coatomer subunit epsilon-1 OS=Arabidopsis thaliana GN=At1g30630 PE=2 SV=1
tr|F4HQF0|		12	15	10	37	>tr|F4HQF0|F4HQF0_ARATH Coatomer subunit beta-1 OS=Arabidopsis thaliana GN=At1g79990 PE=4 SV=1;>sp|Q9CAA0|COB21_ARATH Coatomer subunit beta-1 OS=Arabidopsis thaliana GN=At1g79990 PE=2 SV=2;>tr|F4HQE6|F4HQE6_ARATH Coatomer subunit beta-1 OS=Arabidopsis t
sp|P55229|	2	9	8	9	28	>sp|P55229|GLGL1_ARATH Glucose-1-phosphate adenylyltransferase large subunit 1, chloroplastic OS=Arabidopsis thaliana GN=ADG2 PE=1 SV=3
sp|Q8LA13|	4	13	13	9	39	>sp|Q8LA13|RH11_ARATH DEAD-box ATP-dependent RNA helicase 11 OS=Arabidopsis thaliana GN=RH11 PE=1 SV=1
sp|O49195|	2	7	9	8	26	>sp|O49195|VSP1_ARATH Vegetative storage protein 1 OS=Arabidopsis thaliana GN=VSP1 PE=1 SV=2;>tr|B3H5J6|B3H5J6_ARATH Vegetative storage protein 1 OS=Arabidopsis thaliana GN=VSP1 PE=4 SV=1
sp|Q9SAJ6|		10	11	8	29	>sp|Q9SAJ6|G3PP1_ARATH Glyceraldehyde-3-phosphate dehydrogenase GAPCP1, chloroplastic OS=Arabidopsis thaliana GN=GAPCP1 PE=1 SV=1
sp|O04630-2|		4	7	7	18	>sp|O04630-2|SYTM_ARATH Isoform Cytoplasmic of Threonine--tRNA ligase, mitochondrial OS=Arabidopsis thaliana GN=THRRS;>sp|O04630|SYTM_ARATH Threonine--tRNA ligase, mitochondrial OS=Arabidopsis thaliana GN=THRRS PE=2 SV=3
sp|P10796|	4	9	9	7	29	>sp|P10796|RBS1B_ARATH Ribulose bisphosphate carboxylase small chain 1B, chloroplastic OS=Arabidopsis thaliana GN=RBCS-1B PE=1 SV=1
sp|Q94AR8|	4	5	9	7	25	>sp|Q94AR8|LEUC_ARATH 3-isopropylmalate dehydratase large subunit OS=Arabidopsis thaliana GN=IIL1 PE=1 SV=1;>tr|C0Z3H8|C0Z3H8_ARATH AT4G13430 protein OS=Arabidopsis thaliana GN=At4g13430 PE=2 SV=1
sp|Q9M2E0|	4	13	11	7	35	>sp|Q9M2E0|RH12_ARATH DEAD-box ATP-dependent RNA helicase 12 OS=Arabidopsis thaliana GN=RH12 PE=2 SV=1;>sp|Q94BV4|RH6_ARATH DEAD-box ATP-dependent RNA helicase 6 OS=Arabidopsis thaliana GN=RH6 PE=2 SV=2;>tr|B9DFK9|B9DFK9_ARATH AT4G00660 protein (Fragment)
sp|Q9SLA8|	8	12	7	7	34	>sp|Q9SLA8|FABI_ARATH Enoyl-[acyl-carrier-protein] reductase [NADH], chloroplastic OS=Arabidopsis thaliana GN=MOD1 PE=1 SV=1
tr|Q56X90|	7	10	11	7	35	>tr|Q56X90|Q56X90_ARATH Carbonic anhydrase OS=Arabidopsis thaliana GN=At3g01500 PE=2 SV=1;>sp|P27140-3|BCA1_ARATH Isoform 3 of Beta carbonic anhydrase 1, chloroplastic OS=Arabidopsis thaliana GN=BCA1;>sp|P27140-2|BCA1_ARATH Isoform 2 of Beta carbonic anhyd
tr|Q56XI5|	6	9	6	7	28	>tr|Q56XI5|Q56XI5_ARATH Cysteine proteinase RD21A OS=Arabidopsis thaliana GN=At1g47128 PE=2 SV=1;>tr|Q94BX1|Q94BX1_ARATH F2G19.31/F2G19.31 OS=Arabidopsis thaliana PE=2 SV=1;>sp|P43297|RD21A_ARATH Cysteine proteinase RD21a OS=Arabidopsis thaliana GN=RD21A P
tr|Q9SUQ9|	5	8	8	7	28	>tr|Q9SUQ9|Q9SUQ9_ARATH AT4g23680/F9D16_150 OS=Arabidopsis thaliana GN=F9D16.150 PE=2 SV=1
sp|F4I7I0|	1	3	7	6	17	>sp|F4I7I0|ALAT1_ARATH Alanine aminotransferase 1, mitochondrial OS=Arabidopsis thaliana GN=ALAAT1 PE=1 SV=1
sp|P31265|	2	8	8	6	24	>sp|P31265|TCTP_ARATH Translationally-controlled tumor protein homolog OS=Arabidopsis thaliana GN=TCTP PE=2 SV=2
sp|P54873-2|	2	7		6	15	>sp|P54873-2|HMCS_ARATH Isoform 2 of Hydroxymethylglutaryl-CoA synthase OS=Arabidopsis thaliana GN=HMGS;>sp|P54873|HMCS_ARATH Hydroxymethylglutaryl-CoA synthase OS=Arabidopsis thaliana GN=HMGS PE=1 SV=2
sp|Q570B4|	1	9	15	6	31	>sp|Q570B4|KCS10_ARATH 3-ketoacyl-CoA synthase 10 OS=Arabidopsis thaliana GN=FDH PE=1 SV=2
sp|Q9LVW7|			8	6	14	>sp|Q9LVW7|CARA_ARATH Carbamoyl-phosphate synthase small chain, chloroplastic OS=Arabidopsis thaliana GN=CARA PE=1 SV=1;>tr|A8MRD8|A8MRD8_ARATH Carbamoyl phosphate synthetase A OS=Arabidopsis thaliana GN=CARA PE=3 SV=1
sp|Q9M0Y8|	2	15	13	6	36	>sp|Q9M0Y8|NSF_ARATH Vesicle-fusing ATPase OS=Arabidopsis thaliana GN=NSF PE=2 SV=2
tr|Q0WW10|			18	6	24	>tr|Q0WW10|Q0WW10_ARATH Eukaryotic translation initiation factor 3 subunit A OS=Arabidopsis thaliana GN=At4g11420 PE=2 SV=1;>sp|Q9LD55|EIF3A_ARATH Eukaryotic translation initiation factor 3 subunit A OS=Arabidopsis thaliana GN=TIF3A1 PE=1 SV=1;>tr|Q0WW15|Q
tr|Q0WWY5|		11	16	6	33	>tr|Q0WWY5|Q0WWY5_ARATH 50S ribosomal protein L3 OS=Arabidopsis thaliana GN=At2g43030 PE=2 SV=1;>sp|Q9SKX4|RK3A_ARATH 50S ribosomal protein L3-1, chloroplastic OS=Arabidopsis thaliana GN=RPL3A PE=2 SV=1
tr|Q9XF90|	5	6	9	6	26	>tr|Q9XF90|Q9XF90_ARATH Lhcb6 protein OS=Arabidopsis thaliana GN=Lhcb6 PE=2 SV=1;>tr|Q9LMQ2|Q9LMQ2_ARATH Chlorophyll A-B binding protein OS=Arabidopsis thaliana GN=F7H2.16 PE=1 SV=1
sp|Q940B0|	2	13	11	5	31	>sp|Q940B0|RL183_ARATH 60S ribosomal protein L18-3 OS=Arabidopsis thaliana GN=RPL18C PE=2 SV=1;>sp|P42791|RL182_ARATH 60S ribosomal protein L18-2 OS=Arabidopsis thaliana GN=RPL18B PE=1 SV=2
sp|Q9FLW9|	3	7	13	5	28	>sp|Q9FLW9|PKP2_ARATH Plastidial pyruvate kinase 2 OS=Arabidopsis thaliana GN=PKP2 PE=1 SV=1
sp|P41088|	4	7	8	4	23	>sp|P41088|CFI1_ARATH Chalcone--flavonone isomerase 1 OS=Arabidopsis thaliana GN=CHI1 PE=1 SV=2;>tr|Q5DWV9|Q5DWV9_ARATH Chalcone-flavonone isomerase family protein OS=Arabidopsis thaliana GN=At3g55120.1 PE=3 SV=1
sp|Q8LAS8|	4	5	4	4	17	>sp|Q8LAS8|SFGH_ARATH S-formylglutathione hydrolase OS=Arabidopsis thaliana GN=SFGH PE=1 SV=2
sp|Q9C5Z1|		13	12	4	29	>sp|Q9C5Z1|EIF3B_ARATH Eukaryotic translation initiation factor 3 subunit B OS=Arabidopsis thaliana GN=TIF3B1 PE=1 SV=1;>tr|F4K4D5|F4K4D5_ARATH Eukaryotic translation initiation factor 3 subunit B OS=Arabidopsis thaliana GN=TIF3B1 PE=1 SV=1;>tr|Q8GUM1|Q8GU
sp|Q9LR75|	1	2	4	4	11	>sp|Q9LR75|HEM61_ARATH Coproporphyrinogen-III oxidase 1, chloroplastic OS=Arabidopsis thaliana GN=CPX1 PE=2 SV=1
tr|Q9FNN1|	2	3		4	9	>tr|Q9FNN1|Q9FNN1_ARATH Pyruvate kinase OS=Arabidopsis thaliana GN=At5g08570 PE=2 SV=1;>tr|Q9FFP6|Q9FFP6_ARATH Pyruvate kinase OS=Arabidopsis thaliana GN=At5g63680 PE=3 SV=1;>tr|Q0WN17|Q0WN17_ARATH Pyruvate kinase OS=Arabidopsis thaliana GN=At5g63680 PE=2
sp|P46422|				3	3	>sp|P46422|GSTF2_ARATH Glutathione S-transferase F2 OS=Arabidopsis thaliana GN=GSTF2 PE=1 SV=3;>tr|Q8LC43|Q8LC43_ARATH Atpm24.1 glutathione S transferase OS=Arabidopsis thaliana PE=2 SV=1;>sp|Q9SLM6|GSTF3_ARATH Glutathione S-transferase F3 OS=Arabidopsis t
sp|Q09152-2|		2	7	3	12	>sp|Q09152-2|FPPS1_ARATH Isoform Cytoplasmic of Farnesyl pyrophosphate synthase 1, mitochondrial OS=Arabidopsis thaliana GN=FPS1;>sp|Q09152|FPPS1_ARATH Farnesyl pyrophosphate synthase 1, mitochondrial OS=Arabidopsis thaliana GN=FPS1 PE=2 SV=2
sp|Q42134|		4	3	2	9	>sp|Q42134|PSA5B_ARATH Proteasome subunit alpha type-5-B OS=Arabidopsis thaliana GN=PAE2 PE=1 SV=2
sp|Q9LXA8|	1	1	2	2	6	>sp|Q9LXA8|BXL6_ARATH Probable beta-D-xylosidase 6 OS=Arabidopsis thaliana GN=BXL6 PE=2 SV=1
sp|Q9ZVD5|	2	11	8	2	23	>sp|Q9ZVD5|AGO4_ARATH Protein argonaute 4 OS=Arabidopsis thaliana GN=AGO4 PE=1 SV=2
tr|F4JUM3|	2			2	4	>tr|F4JUM3|F4JUM3_ARATH Sec23/sec24-like transport protein OS=Arabidopsis thaliana GN=At4g14160 PE=4 SV=1;>tr|O23275|O23275_ARATH Transport protein OS=Arabidopsis thaliana GN=dl3120w PE=4 SV=1;>tr|Q8VXX0|Q8VXX0_ARATH Putative transport protein OS=Arabidops
tr|Q9XI87|	2	3	3	2	10	>tr|Q9XI87|Q9XI87_ARATH At1g14000 OS=Arabidopsis thaliana GN=F7A19.9 PE=1 SV=1;>tr|Q8S9J9|Q8S9J9_ARATH At1g14000/F7A19_9 OS=Arabidopsis thaliana PE=2 SV=1;>tr|Q9LMF8|Q9LMF8_ARATH F16A14.22 OS=Arabidopsis thaliana PE=4 SV=1
sp|P93028|	1	8	9	1	19	>sp|P93028|UBE11_ARATH Ubiquitin-activating enzyme E1 1 OS=Arabidopsis thaliana GN=UBA1 PE=1 SV=1
sp|Q94EG6|			3	1	4	>sp|Q94EG6|Y5224_ARATH Uncharacterized protein At5g02240 OS=Arabidopsis thaliana GN=At5g02240 PE=1 SV=1
sp|Q9LF37|		4	6	1	11	>sp|Q9LF37|CLPB3_ARATH Chaperone protein ClpB3, chloroplastic OS=Arabidopsis thaliana GN=CLPB3 PE=2 SV=1
sp|Q9M5K3|		3	2	1	6	>sp|Q9M5K3|DLDH1_ARATH Dihydrolipoyl dehydrogenase 1, mitochondrial OS=Arabidopsis thaliana GN=LPD1 PE=1 SV=2
sp|P42760|					0	>sp|P42760|GSTF6_ARATH Glutathione S-transferase F6 OS=Arabidopsis thaliana GN=GSTF6 PE=1 SV=2;>sp|Q9SRY5|GSTF7_ARATH Glutathione S-transferase F7 OS=Arabidopsis thaliana GN=GSTF7 PE=1 SV=3
sp|P48348-2|		6	5		11	>sp|P48348-2|14338_ARATH Isoform 2 of 14-3-3-like protein GF14 kappa OS=Arabidopsis thaliana GN=GRF8;>sp|P48348|14338_ARATH 14-3-3-like protein GF14 kappa OS=Arabidopsis thaliana GN=GRF8 PE=2 SV=2;>tr|F4KHY7|F4KHY7_ARATH 14-3-3-like protein GF14 kappa OS=A
sp|P51430|		8	12		20	>sp|P51430|RS62_ARATH 40S ribosomal protein S6-2 OS=Arabidopsis thaliana GN=RPS6B PE=1 SV=3;>tr|F4KGU2|F4KGU2_ARATH 40S ribosomal protein S6-2 OS=Arabidopsis thaliana GN=EMB3010 PE=1 SV=1
sp|P52901|		4	5		9	>sp|P52901|ODPA1_ARATH Pyruvate dehydrogenase E1 component subunit alpha-1, mitochondrial OS=Arabidopsis thaliana GN=E1 ALPHA PE=1 SV=2
sp|P56785|		2	4		6	>sp|P56785|YCF1_ARATH Putative membrane protein ycf1 OS=Arabidopsis thaliana GN=ycf1-A PE=1 SV=1
sp|Q38951|		9			9	>sp|Q38951|2AAG_ARATH Serine/threonine-protein phosphatase 2A 65 kDa regulatory subunit A gamma isoform OS=Arabidopsis thaliana GN=PP2AA3 PE=1 SV=2;>tr|F4HQR5|F4HQR5_ARATH Protein phosphatase 2A subunit A3 OS=Arabidopsis thaliana GN=PP2AA3 PE=1 SV=1
sp|Q39026|		3			3	>sp|Q39026|MPK6_ARATH Mitogen-activated protein kinase 6 OS=Arabidopsis thaliana GN=MPK6 PE=1 SV=1
sp|Q8LPS1|		3			3	>sp|Q8LPS1|LACS6_ARATH Long chain acyl-CoA synthetase 6, peroxisomal OS=Arabidopsis thaliana GN=LACS6 PE=1 SV=1
sp|Q9MAA1|	1	1			2	>sp|Q9MAA1|GDL49_ARATH GDSL esterase/lipase At3g05180 OS=Arabidopsis thaliana GN=At3g05180 PE=2 SV=1
sp|Q9SMT7|					0	>sp|Q9SMT7|4CLLA_ARATH 4-coumarate--CoA ligase-like 10 OS=Arabidopsis thaliana GN=4CLL10 PE=1 SV=1
sp|Q9ZUB3|					0	>sp|Q9ZUB3|SPD1_ARATH Spermidine synthase 1 OS=Arabidopsis thaliana GN=SPDSYN1 PE=1 SV=1;>tr|F4I7M5|F4I7M5_ARATH Spermidine synthase 1 OS=Arabidopsis thaliana GN=SPDS1 PE=3 SV=1
sp|Q9ZVN2|		2	6		8	>sp|Q9ZVN2|Y1457_ARATH Acyltransferase-like protein At1g54570, chloroplastic OS=Arabidopsis thaliana GN=At1g54570 PE=2 SV=1
sp|Q9ZW34|					0	>sp|Q9ZW34|ENO3_ARATH Cytosolic enolase 3 OS=Arabidopsis thaliana GN=ENO3 PE=1 SV=1
tr|F4IIQ3|					0	>tr|F4IIQ3|F4IIQ3_ARATH Beta-galactosidase OS=Arabidopsis thaliana GN=BGAL8 PE=3 SV=1;>sp|Q9SCV4|BGAL8_ARATH Beta-galactosidase 8 OS=Arabidopsis thaliana GN=BGAL8 PE=2 SV=2
tr|F4J109|		13	12		25	>tr|F4J109|F4J109_ARATH Transport protein SEC31 OS=Arabidopsis thaliana GN=At3g63460 PE=1 SV=1;>tr|Q8L611|Q8L611_ARATH At3g63460 OS=Arabidopsis thaliana GN=At3g63460 PE=1 SV=1;>tr|F4J110|F4J110_ARATH Transport protein SEC31 OS=Arabidopsis thaliana GN=At3g6
tr|F4K7E7|					0	>tr|F4K7E7|F4K7E7_ARATH Histone-lysine N-methyltransferase SUVR2 OS=Arabidopsis thaliana GN=SUVR2 PE=4 SV=1;>tr|Q0WKU5|Q0WKU5_ARATH SET domain protein SUVR2 OS=Arabidopsis thaliana GN=At5g43990 PE=2 SV=1;>sp|Q9FNC7|SUVR2_ARATH Histone-lysine N-methyltransf
tr|O49541|			7		7	>tr|O49541|O49541_ARATH Oxoglutarate dehydrogenase - like protein OS=Arabidopsis thaliana GN=F6H11.130 PE=1 SV=1;>tr|Q9FLH2|Q9FLH2_ARATH 2-oxoglutarate dehydrogenase, E1 component OS=Arabidopsis thaliana GN=At5g65750 PE=2 SV=1;>tr|Q9ZRQ2|Q9ZRQ2_ARATH 2-oxo
tr|O64745|	2	4			6	>tr|O64745|O64745_ARATH At2g34810 OS=Arabidopsis thaliana GN=At2g34810 PE=2 SV=1
tr|Q8LAT9|					0	>tr|Q8LAT9|Q8LAT9_ARATH Serine/threonine-protein phosphatase OS=Arabidopsis thaliana PE=2 SV=1;>sp|P48578|PP2A3_ARATH Serine/threonine-protein phosphatase PP2A-3 catalytic subunit OS=Arabidopsis thaliana GN=PP2A3 PE=2 SV=1;>tr|F4IN36|F4IN36_ARATH Serine/th
tr|Q8S9L3|					0	>tr|Q8S9L3|Q8S9L3_ARATH Aminoacylase-1 OS=Arabidopsis thaliana GN=At4g38220 PE=2 SV=1;>tr|F4JTK8|F4JTK8_ARATH Aminoacylase-1 OS=Arabidopsis thaliana GN=At4g38220 PE=3 SV=1;>tr|C0Z224|C0Z224_ARATH Aminoacylase-1 OS=Arabidopsis thaliana GN=At4g38220 PE=2 SV=
tr|Q94F20|		6	6		12	>tr|Q94F20|Q94F20_ARATH At5g25460 OS=Arabidopsis thaliana GN=At5g25460 PE=2 SV=1;>tr|Q940Q9|Q940Q9_ARATH AT5g25460/F18G18_200 OS=Arabidopsis thaliana PE=2 SV=1;>tr|Q8LEX7|Q8LEX7_ARATH Putative uncharacterized protein OS=Arabidopsis thaliana PE=2 SV=1;>tr|C
tr|Q9LYE7|					0	>tr|Q9LYE7|Q9LYE7_ARATH Putative uncharacterized protein At5g11420 OS=Arabidopsis thaliana GN=F15N18_10 PE=2 SV=1;>tr|Q8LCM9|Q8LCM9_ARATH Putative uncharacterized protein OS=Arabidopsis thaliana PE=2 SV=1;>tr|Q8H168|Q8H168_ARATH Putative uncharacterized pr
tr|Q9SIA7|					0	>tr|Q9SIA7|Q9SIA7_ARATH Cupin family protein OS=Arabidopsis thaliana GN=At2g28680 PE=1 SV=1
sp|Q9STW6|	6	14	13	20	53	>sp|Q9STW6|HSP7F_ARATH Heat shock 70 kDa protein 6, chloroplastic OS=Arabidopsis thaliana GN=HSP70-6 PE=1 SV=1
sp|Q9LTX9|	7	16	14	17	54	>sp|Q9LTX9|HSP7G_ARATH Heat shock 70 kDa protein 7, chloroplastic OS=Arabidopsis thaliana GN=HSP70-7 PE=1 SV=1;>sp|Q9LTX9-2|HSP7G_ARATH Isoform 2 of Heat shock 70 kDa protein 7, chloroplastic OS=Arabidopsis thaliana GN=HSP70-7
sp|Q9FR44|		8	10	13	31	>sp|Q9FR44|PEAM1_ARATH Phosphoethanolamine N-methyltransferase 1 OS=Arabidopsis thaliana GN=NMT1 PE=1 SV=1
sp|Q9SI75|		10	12	13	35	>sp|Q9SI75|EFGC_ARATH Elongation factor G, chloroplastic OS=Arabidopsis thaliana GN=CPEFG PE=1 SV=1;>tr|Q56XA2|Q56XA2_ARATH Elongation factor G OS=Arabidopsis thaliana GN=At1g62750 PE=1 SV=1;>tr|Q56XT1|Q56XT1_ARATH Elongation factor G (Fragment) OS=Arabido
sp|Q9C4Z6|		11	16	12	39	>sp|Q9C4Z6|GPLPB_ARATH Guanine nucleotide-binding protein subunit beta-like protein B OS=Arabidopsis thaliana GN=RACK1B PE=2 SV=1
tr|Q9SK84|	2	10	15	12	39	>tr|Q9SK84|Q9SK84_ARATH Class-II DAHP synthetase family protein OS=Arabidopsis thaliana GN=F12K8.24 PE=4 SV=1
sp|Q42262|	4	12	18	9	43	>sp|Q42262|RS3A2_ARATH 40S ribosomal protein S3a-2 OS=Arabidopsis thaliana GN=RPS3AB PE=2 SV=3;>tr|C0Z2V4|C0Z2V4_ARATH AT4G34670 protein OS=Arabidopsis thaliana GN=At4g34670 PE=2 SV=1;>sp|Q9CAV0|RS3A1_ARATH 40S ribosomal protein S3a-1 OS=Arabidopsis thalia
sp|Q9LRS0|	3	13	12	9	37	>sp|Q9LRS0|GLO2_ARATH Peroxisomal (S)-2-hydroxy-acid oxidase GLO2 OS=Arabidopsis thaliana GN=GLO2 PE=1 SV=1;>tr|F4JFV6|F4JFV6_ARATH Peroxisomal (S)-2-hydroxy-acid oxidase GLO2 OS=Arabidopsis thaliana GN=At3g14415 PE=4 SV=1
sp|Q9LT08|		8	8	9	25	>sp|Q9LT08|PSDE_ARATH 26S proteasome non-ATPase regulatory subunit 14 homolog OS=Arabidopsis thaliana GN=RPN11 PE=1 SV=1;>tr|A8MR12|A8MR12_ARATH 26S proteasome non-ATPase regulatory subunit 14 OS=Arabidopsis thaliana GN=At5g23540 PE=4 SV=1
sp|Q9SN86|	4	10	10	9	33	>sp|Q9SN86|MDHP_ARATH Malate dehydrogenase, chloroplastic OS=Arabidopsis thaliana GN=At3g47520 PE=1 SV=1
sp|Q9XEX2|	5	8	8	8	29	>sp|Q9XEX2|PRX2B_ARATH Peroxiredoxin-2B OS=Arabidopsis thaliana GN=PRXIIB PE=1 SV=1;>tr|F4ID64|F4ID64_ARATH Thioredoxin-dependent peroxidase 1 OS=Arabidopsis thaliana GN=TPX1 PE=4 SV=1
tr|B9DGK9|	4	9	10	8	31	>tr|B9DGK9|B9DGK9_ARATH AT5G05010 protein OS=Arabidopsis thaliana GN=At5g05010 PE=2 SV=1;>sp|Q93Y22|COPD_ARATH Coatomer subunit delta OS=Arabidopsis thaliana GN=At5g05010 PE=1 SV=2
sp|P27521|	5	9	8	7	29	>sp|P27521|CA4_ARATH Chlorophyll a-b binding protein 4, chloroplastic OS=Arabidopsis thaliana GN=LHCA4 PE=1 SV=1;>tr|Q9FPI3|Q9FPI3_ARATH AT3g47470 OS=Arabidopsis thaliana GN=At3g47470/F1P2_20 PE=2 SV=1
sp|P46286|	3	9	9	7	28	>sp|P46286|RL81_ARATH 60S ribosomal protein L8-1 OS=Arabidopsis thaliana GN=RPL8A PE=1 SV=2;>tr|Q41960|Q41960_ARATH 60S ribosomal protein KD4/L2 (Fragment) OS=Arabidopsis thaliana PE=2 SV=1;>sp|Q42064|RL83_ARATH 60S ribosomal protein L8-3 OS=Arabidopsis th
sp|Q8H0X6-2|	4	8	7	7	26	>sp|Q8H0X6-2|CYT6_ARATH Isoform 2 of Cysteine proteinase inhibitor 6 OS=Arabidopsis thaliana GN=CYS6;>sp|Q8H0X6|CYT6_ARATH Cysteine proteinase inhibitor 6 OS=Arabidopsis thaliana GN=CYS6 PE=1 SV=2
sp|Q9FN48|	1	9	10	7	27	>sp|Q9FN48|CAS_ARATH Calcium sensing receptor, chloroplastic OS=Arabidopsis thaliana GN=CAS PE=1 SV=1
tr|B9DGD1|	4	9	10	7	30	>tr|B9DGD1|B9DGD1_ARATH Glutamine synthetase OS=Arabidopsis thaliana GN=At5g35630 PE=2 SV=1;>sp|Q43127|GLNA2_ARATH Glutamine synthetase, chloroplastic/mitochondrial OS=Arabidopsis thaliana GN=GLN2 PE=1 SV=1;>tr|C0Z2E9|C0Z2E9_ARATH AT5G35630 protein OS=Arab
tr|Q0WWC2|	2	4	3	7	16	>tr|Q0WWC2|Q0WWC2_ARATH Ferritin OS=Arabidopsis thaliana GN=At5g01600 PE=2 SV=1;>sp|Q39101|FRI1_ARATH Ferritin-1, chloroplastic OS=Arabidopsis thaliana GN=FER1 PE=2 SV=1;>tr|Q56ZR9|Q56ZR9_ARATH Ferritin (Fragment) OS=Arabidopsis thaliana GN=At5g01600 PE=2
sp|P83755|	5	7	8	6	26	>sp|P83755|PSBA_ARATH Photosystem Q(B) protein OS=Arabidopsis thaliana GN=psbA PE=1 SV=2
sp|Q38845|		12	9	6	27	>sp|Q38845|2AAA_ARATH Serine/threonine-protein phosphatase 2A 65 kDa regulatory subunit A alpha isoform OS=Arabidopsis thaliana GN=PP2AA1 PE=1 SV=1
sp|Q8W4M5|	2	7	10	6	25	>sp|Q8W4M5|PFPB1_ARATH Pyrophosphate--fructose 6-phosphate 1-phosphotransferase subunit beta 1 OS=Arabidopsis thaliana GN=PFP-BETA1 PE=1 SV=1
sp|Q93VG5|	3	10	10	6	29	>sp|Q93VG5|RS81_ARATH 40S ribosomal protein S8-1 OS=Arabidopsis thaliana GN=RPS8A PE=2 SV=1
sp|Q94A52|		12	14	6	32	>sp|Q94A52|RH2_ARATH DEAD-box ATP-dependent RNA helicase 2 OS=Arabidopsis thaliana GN=RH2 PE=2 SV=2
sp|Q94BV4|		12	11	6	29	>sp|Q94BV4|RH6_ARATH DEAD-box ATP-dependent RNA helicase 6 OS=Arabidopsis thaliana GN=RH6 PE=2 SV=2
sp|Q9FJ41|	4	5	7	6	22	>sp|Q9FJ41|GDL85_ARATH GDSL esterase/lipase At5g45950 OS=Arabidopsis thaliana GN=At5g45950 PE=2 SV=1
tr|Q1H5A3|	3	3	4	6	16	>tr|Q1H5A3|Q1H5A3_ARATH Glutamate dehydrogenase OS=Arabidopsis thaliana GN=At5g18170 PE=2 SV=1;>sp|Q43314|DHE1_ARATH Glutamate dehydrogenase 1 OS=Arabidopsis thaliana GN=GDH1 PE=2 SV=1;>tr|Q94AA6|Q94AA6_ARATH Glutamate dehydrogenase OS=Arabidopsis thaliana
tr|Q9SUI9|	2	6	7	6	21	>tr|Q9SUI9|Q9SUI9_ARATH ATP synthase gamma chain, chloroplast (Fragment) OS=Arabidopsis thaliana GN=atpC1 PE=1 SV=1;>sp|Q01908|ATPG1_ARATH ATP synthase gamma chain 1, chloroplastic OS=Arabidopsis thaliana GN=ATPC1 PE=1 SV=1
sp|Q93XM7|	1	4	8	5	18	>sp|Q93XM7|MCAT_ARATH Mitochondrial carnitine/acylcarnitine carrier-like protein OS=Arabidopsis thaliana GN=BOU PE=2 SV=1
sp|Q9S7W1|		9	7	5	21	>sp|Q9S7W1|CB4C_ARATH Chlorophyll a-b binding protein CP29.3, chloroplastic OS=Arabidopsis thaliana GN=LHCB4.3 PE=2 SV=1;>tr|F4IGY6|F4IGY6_ARATH Light harvesting complex photosystem II OS=Arabidopsis thaliana GN=LHCB4.3 PE=4 SV=1
tr|Q0WRE5|	4	8		5	17	>tr|Q0WRE5|Q0WRE5_ARATH Ribosomal protein L17-like protein OS=Arabidopsis thaliana GN=At1g67430 PE=2 SV=1;>sp|P51413|RL172_ARATH 60S ribosomal protein L17-2 OS=Arabidopsis thaliana GN=RPL17B PE=2 SV=2;>sp|Q93VI3|RL171_ARATH 60S ribosomal protein L17-1 OS=A
tr|Q9CAD1|			13	5	18	>tr|Q9CAD1|Q9CAD1_ARATH At1g63660 OS=Arabidopsis thaliana GN=F24D7.15 PE=2 SV=1;>tr|Q84WB8|Q84WB8_ARATH Putative GMP synthase OS=Arabidopsis thaliana GN=At1g63660 PE=2 SV=1;>tr|F4I3P5|F4I3P5_ARATH GMP-synthase-C and glutamine amidotransferase domain-contai
tr|Q9FNA8|	1	4	13	5	23	>tr|Q9FNA8|Q9FNA8_ARATH GTP-binding protein typA (Tyrosine phosphorylated protein A) OS=Arabidopsis thaliana GN=At5g13650 PE=4 SV=1;>tr|F4K410|F4K410_ARATH Putative TypA-like translation elongation factor SVR3 OS=Arabidopsis thaliana GN=At5g13650 PE=4 SV=1
sp|O23254|		6	7	4	17	>sp|O23254|GLYC4_ARATH Serine hydroxymethyltransferase 4 OS=Arabidopsis thaliana GN=SHM4 PE=1 SV=1
sp|P51414|		9	9	4	22	>sp|P51414|RL261_ARATH 60S ribosomal protein L26-1 OS=Arabidopsis thaliana GN=RPL26A PE=2 SV=2
sp|P59230|		9	12	4	25	>sp|P59230|R10A2_ARATH 60S ribosomal protein L10a-2 OS=Arabidopsis thaliana GN=RPL10AB PE=2 SV=1
tr|F4IF15|	3		7	4	14	>tr|F4IF15|F4IF15_ARATH Embryo sac development arrest 17 OS=Arabidopsis thaliana GN=HTH PE=3 SV=1;>sp|Q9S746|HTH_ARATH Protein HOTHEAD OS=Arabidopsis thaliana GN=HTH PE=1 SV=1;>tr|Q56X03|Q56X03_ARATH Putative uncharacterized protein At1g72970 OS=Arabidopsi
tr|Q7G923|		10		4	14	>tr|Q7G923|Q7G923_ARATH 60S ribosomal protein L27A; 71521-71081 OS=Arabidopsis thaliana GN=F24J13.17 PE=3 SV=1;>sp|Q9LR33|R27A2_ARATH 60S ribosomal protein L27a-2 OS=Arabidopsis thaliana GN=RPL27AB PE=2 SV=1;>sp|P49637|R27A3_ARATH 60S ribosomal protein L27
sp|O23016|	3	6	4	3	16	>sp|O23016|KCAB_ARATH Probable voltage-gated potassium channel subunit beta OS=Arabidopsis thaliana GN=KAB1 PE=1 SV=1
sp|P68209|	1	3	1	3	8	>sp|P68209|SUCA1_ARATH Succinyl-CoA ligase [ADP-forming] subunit alpha-1, mitochondrial OS=Arabidopsis thaliana GN=At5g08300 PE=1 SV=1
sp|Q8LPJ4|		5	11	3	19	>sp|Q8LPJ4|AB2E_ARATH ABC transporter E family member 2 OS=Arabidopsis thaliana GN=ABCE2 PE=2 SV=1
sp|Q93YW8|	4		1	3	8	>sp|Q93YW8|GDL65_ARATH GDSL esterase/lipase At4g18970 OS=Arabidopsis thaliana GN=At4g18970 PE=2 SV=1;>tr|F4JSC9|F4JSC9_ARATH GDSL esterase/lipase OS=Arabidopsis thaliana GN=At4g18970 PE=4 SV=1;>sp|Q9FK75|GDL82_ARATH GDSL esterase/lipase At5g45670 OS=Arabid
sp|Q93ZN2|			3	3	6	>sp|Q93ZN2|ALKR4_ARATH Probable aldo-keto reductase 4 OS=Arabidopsis thaliana GN=At1g60710 PE=1 SV=1
tr|A8MQA1|	2	11	8	3	24	>tr|A8MQA1|A8MQA1_ARATH 60S ribosomal protein L13-1 OS=Arabidopsis thaliana GN=BBC1 PE=1 SV=1;>tr|B9DGA4|B9DGA4_ARATH 60S ribosomal protein L13 OS=Arabidopsis thaliana GN=At3g49010 PE=2 SV=1;>sp|P41127|RL131_ARATH 60S ribosomal protein L13-1 OS=Arabidopsis
tr|F4JHJ0|	2	2	1	3	8	>tr|F4JHJ0|F4JHJ0_ARATH HSP20-like chaperone OS=Arabidopsis thaliana GN=At4g02450 PE=1 SV=1;>tr|Q9FT78|Q9FT78_ARATH P23 co-chaperone OS=Arabidopsis thaliana PE=1 SV=1;>tr|Q8L7U4|Q8L7U4_ARATH AT4g02450/T14P8_5 OS=Arabidopsis thaliana GN=At4g02450 PE=1 SV=1;
tr|Q9FM97|		5	6	3	14	>tr|Q9FM97|Q9FM97_ARATH Pyruvate kinase OS=Arabidopsis thaliana GN=At5g56350 PE=2 SV=1
sp|O04331|	4	6		2	12	>sp|O04331|PHB3_ARATH Prohibitin-3, mitochondrial OS=Arabidopsis thaliana GN=PHB3 PE=1 SV=1;>sp|Q9LK25|PHB4_ARATH Prohibitin-4, mitochondrial OS=Arabidopsis thaliana GN=PHB4 PE=1 SV=1;>sp|Q9LY99|PHB5_ARATH Prohibitin-5, mitochondrial OS=Arabidopsis thalian
sp|O81148|		3	2	2	7	>sp|O81148|PSA4A_ARATH Proteasome subunit alpha type-4-A OS=Arabidopsis thaliana GN=PAC1 PE=1 SV=1
sp|Q9SAK4|	1	2	1	2	6	>sp|Q9SAK4|SSDH_ARATH Succinate-semialdehyde dehydrogenase, mitochondrial OS=Arabidopsis thaliana GN=ALDH5F1 PE=1 SV=2
tr|F4IS32|	3	9	2	2	16	>tr|F4IS32|F4IS32_ARATH Acyl-[acyl-carrier-protein] desaturase OS=Arabidopsis thaliana GN=SSI2 PE=3 SV=1;>sp|O22832|STAD7_ARATH Acyl-[acyl-carrier-protein] desaturase 7, chloroplastic OS=Arabidopsis thaliana GN=FAB2 PE=1 SV=1
tr|F4K5E7|		2	2	2	6	>tr|F4K5E7|F4K5E7_ARATH Glycosyl hydrolase family 38 protein OS=Arabidopsis thaliana GN=At5g13980 PE=4 SV=1;>tr|Q8LPJ3|Q8LPJ3_ARATH Alpha-mannosidase OS=Arabidopsis thaliana GN=At5g13980 PE=2 SV=1;>tr|Q9FFX7|Q9FFX7_ARATH Alpha-mannosidase OS=Arabidopsis th
tr|Q0WUU2|	3	4	4	2	13	>tr|Q0WUU2|Q0WUU2_ARATH Xyloglucan endotransglucosylase/hydrolase OS=Arabidopsis thaliana GN=At5g65730 PE=2 SV=1;>sp|Q8LF99|XTH6_ARATH Probable xyloglucan endotransglucosylase/hydrolase protein 6 OS=Arabidopsis thaliana GN=XTH6 PE=2 SV=2
tr|Q8LAX1|	2	5		2	9	>tr|Q8LAX1|Q8LAX1_ARATH Putative uncharacterized protein OS=Arabidopsis thaliana PE=2 SV=1;>tr|O64740|O64740_ARATH At2g30050/F23F1.3 OS=Arabidopsis thaliana GN=At2g30050 PE=2 SV=1
sp|P21216|	1	3	3	1	8	>sp|P21216|IPYR2_ARATH Soluble inorganic pyrophosphatase 2 OS=Arabidopsis thaliana GN=PPA2 PE=2 SV=2
tr|Q0WUS4|	4	5	2	1	12	>tr|Q0WUS4|Q0WUS4_ARATH Malate dehydrogenase OS=Arabidopsis thaliana GN=At2g22780 PE=2 SV=1;>sp|O82399|MDHG2_ARATH Probable malate dehydrogenase, glyoxysomal OS=Arabidopsis thaliana GN=At2g22780 PE=2 SV=1
sp|O22785|		7	6		13	>sp|O22785|PR19B_ARATH Pre-mRNA-processing factor 19 homolog 2 OS=Arabidopsis thaliana GN=PRP19B PE=1 SV=3;>tr|F4IVT2|F4IVT2_ARATH U-box protein MAC3B OS=Arabidopsis thaliana GN=MAC3B PE=4 SV=1
sp|O80934|					0	>sp|O80934|Y2766_ARATH Uncharacterized protein At2g37660, chloroplastic OS=Arabidopsis thaliana GN=At2g37660 PE=1 SV=2;>tr|C0Z300|C0Z300_ARATH AT2G37660 protein OS=Arabidopsis thaliana GN=At2g37660 PE=1 SV=1
sp|P46309|		1	3		4	>sp|P46309|GSH1_ARATH Glutamate--cysteine ligase, chloroplastic OS=Arabidopsis thaliana GN=GSH1 PE=1 SV=2;>tr|F4JMS5|F4JMS5_ARATH Glutamate-cysteine ligase OS=Arabidopsis thaliana GN=GSH1 PE=4 SV=1
sp|Q38900|			6		6	>sp|Q38900|CP19A_ARATH Peptidyl-prolyl cis-trans isomerase CYP19-1 OS=Arabidopsis thaliana GN=CYP19-1 PE=1 SV=1;>sp|Q38900-2|CP19A_ARATH Isoform 2 of Peptidyl-prolyl cis-trans isomerase CYP19-1 OS=Arabidopsis thaliana GN=CYP19-1
sp|Q5XF03|		5	8		13	>sp|Q5XF03|GPAT8_ARATH Probable glycerol-3-phosphate acyltransferase 8 OS=Arabidopsis thaliana GN=GPAT8 PE=2 SV=1
sp|Q8L831|		3			3	>sp|Q8L831|NUDT3_ARATH Nudix hydrolase 3 OS=Arabidopsis thaliana GN=NUDT3 PE=1 SV=1
sp|Q93VI3|		8	9		17	>sp|Q93VI3|RL171_ARATH 60S ribosomal protein L17-1 OS=Arabidopsis thaliana GN=RPL17A PE=2 SV=1
sp|Q949P2|		1			1	>sp|Q949P2|COPDA_ARATH Probable cytosolic oligopeptidase A OS=Arabidopsis thaliana GN=CYOP PE=1 SV=1
sp|Q94C74|					0	>sp|Q94C74|GLYM2_ARATH Serine hydroxymethyltransferase 2, mitochondrial OS=Arabidopsis thaliana GN=SHM2 PE=2 SV=2;>sp|Q94C74-2|GLYM2_ARATH Isoform 2 of Serine hydroxymethyltransferase 2, mitochondrial OS=Arabidopsis thaliana GN=SHM2
sp|Q96266-2|			3		3	>sp|Q96266-2|GSTF8_ARATH Isoform 2 of Glutathione S-transferase F8, chloroplastic OS=Arabidopsis thaliana GN=GSTF8;>sp|Q96266|GSTF8_ARATH Glutathione S-transferase F8, chloroplastic OS=Arabidopsis thaliana GN=GSTF8 PE=1 SV=3;>tr|Q94BT5|Q94BT5_ARATH At2g477
sp|Q9C8D4|	3	3	2		8	>sp|Q9C8D4|AAE11_ARATH Butyrate--CoA ligase AAE11, peroxisomal OS=Arabidopsis thaliana GN=AAE11 PE=1 SV=1
sp|Q9FIE8|		6	4		10	>sp|Q9FIE8|UXS3_ARATH UDP-glucuronic acid decarboxylase 3 OS=Arabidopsis thaliana GN=UXS3 PE=1 SV=1;>tr|F4KHU8|F4KHU8_ARATH UDP-glucuronic acid decarboxylase 3 OS=Arabidopsis thaliana GN=UXS3 PE=4 SV=1;>sp|Q9ZV36|UXS6_ARATH UDP-glucuronic acid decarboxylas
sp|Q9SRQ7|					0	>sp|Q9SRQ7|NPC4_ARATH Non-specific phospholipase C4 OS=Arabidopsis thaliana GN=NPC4 PE=1 SV=1
sp|Q9SVD7|	2				2	>sp|Q9SVD7|UEV1D_ARATH Ubiquitin-conjugating enzyme E2 variant 1D OS=Arabidopsis thaliana GN=UEV1D PE=1 SV=1;>sp|Q9SVD7-2|UEV1D_ARATH Isoform 2 of Ubiquitin-conjugating enzyme E2 variant 1D OS=Arabidopsis thaliana GN=UEV1D;>tr|F4J6Z1|F4J6Z1_ARATH Ubiquitin
sp|Q9XEE2|					0	>sp|Q9XEE2|ANXD2_ARATH Annexin D2 OS=Arabidopsis thaliana GN=ANN2 PE=1 SV=1;>tr|F4KGH1|F4KGH1_ARATH Annexin OS=Arabidopsis thaliana GN=ANNAT2 PE=1 SV=1
tr|Q0WUP7|		2	3		5	>tr|Q0WUP7|Q0WUP7_ARATH Chorismate synthase OS=Arabidopsis thaliana GN=At1g48850 PE=2 SV=1;>sp|P57720|AROC_ARATH Chorismate synthase, chloroplastic OS=Arabidopsis thaliana GN=EMB1144 PE=2 SV=2;>tr|F4I033|F4I033_ARATH Chorismate synthase OS=Arabidopsis thal
tr|Q29PY2|					0	>tr|Q29PY2|Q29PY2_ARATH At5g12110 OS=Arabidopsis thaliana GN=At5g12110 PE=2 SV=1;>sp|Q84WM9|EF1B1_ARATH Elongation factor 1-beta 1 OS=Arabidopsis thaliana GN=At5g12110 PE=2 SV=2
tr|Q5PNT7|			1		1	>tr|Q5PNT7|Q5PNT7_ARATH At1g70310 OS=Arabidopsis thaliana GN=At1g70310 PE=2 SV=1;>sp|O48661|SPD2_ARATH Spermidine synthase 2 OS=Arabidopsis thaliana GN=SPDSYN2 PE=1 SV=2
tr|Q8GSW3|					0	>tr|Q8GSW3|Q8GSW3_ARATH Flavanone-3-hydroxylase (Fragment) OS=Arabidopsis thaliana GN=f3h PE=3 SV=1;>tr|Q8GS44|Q8GS44_ARATH Flavanone-3-hydroxylase (Fragment) OS=Arabidopsis thaliana GN=f3h PE=3 SV=1;>tr|Q8GRV6|Q8GRV6_ARATH Flavanone-3-hydroxylase (Fragmen
tr|Q8L742|					0	>tr|Q8L742|Q8L742_ARATH Amine oxidase OS=Arabidopsis thaliana GN=At4g12290 PE=2 SV=1;>tr|Q9STI2|Q9STI2_ARATH Amine oxidase OS=Arabidopsis thaliana GN=T4C9.130 PE=3 SV=1;>tr|Q8H7E1|Q8H7E1_ARATH Amine oxidase OS=Arabidopsis thaliana PE=2 SV=1
tr|Q9C9A0|					0	>tr|Q9C9A0|Q9C9A0_ARATH At1g71080/F23N20_7 OS=Arabidopsis thaliana GN=F23N20.7 PE=1 SV=1
tr|Q9FKG8|					0	>tr|Q9FKG8|Q9FKG8_ARATH Putative quinone oxidoreductase OS=Arabidopsis thaliana GN=At5g61510 PE=2 SV=1;>tr|A1L4Y4|A1L4Y4_ARATH At5g61510 OS=Arabidopsis thaliana GN=At5g61510 PE=2 SV=1
tr|Q9FKY2|					0	>tr|Q9FKY2|Q9FKY2_ARATH Putative uncharacterized protein At5g66000 OS=Arabidopsis thaliana GN=At5g66000 PE=2 SV=1
tr|Q9FT97|	1	3	1		5	>tr|Q9FT97|Q9FT97_ARATH Alpha-galactosidase OS=Arabidopsis thaliana GN=F8L15_110 PE=3 SV=1;>tr|Q8RWB9|Q8RWB9_ARATH Alpha-galactosidase OS=Arabidopsis thaliana GN=At5g08380 PE=2 SV=1
tr|Q9LXZ4|					0	>tr|Q9LXZ4|Q9LXZ4_ARATH GroES-like zinc-binding alcohol dehydrogenase family protein OS=Arabidopsis thaliana GN=T5P19_110 PE=2 SV=1;>tr|Q0WWG9|Q0WWG9_ARATH Quinone reductase-like protein (Fragment) OS=Arabidopsis thaliana GN=At3g56460 PE=2 SV=1
tr|Q9SUU6|	4	4	3		11	>tr|Q9SUU6|Q9SUU6_ARATH Putative uncharacterized protein AT4g32460 OS=Arabidopsis thaliana GN=F8B4.160 PE=4 SV=1;>tr|Q8LAR0|Q8LAR0_ARATH At4g32460 OS=Arabidopsis thaliana GN=At4g32460 PE=2 SV=1;>tr|Q0WWU1|Q0WWU1_ARATH Putative uncharacterized protein At4g3
sp|Q9LD57|		13	20	16	49	>sp|Q9LD57|PGKH1_ARATH Phosphoglycerate kinase 1, chloroplastic OS=Arabidopsis thaliana GN=PGK1 PE=1 SV=1
tr|F4K180|	3		23	15	41	>tr|F4K180|F4K180_ARATH DEAD-box ATP-dependent RNA helicase 3 OS=Arabidopsis thaliana GN=emb1138 PE=1 SV=1;>sp|Q8L7S8-2|RH3_ARATH Isoform 2 of DEAD-box ATP-dependent RNA helicase 3, chloroplastic OS=Arabidopsis thaliana GN=RH3;>sp|Q8L7S8|RH3_ARATH DEAD-box
sp|O65351|	15	20	20	14	69	>sp|O65351|SUBL_ARATH Subtilisin-like protease OS=Arabidopsis thaliana GN=ARA12 PE=1 SV=1
sp|P29976|	3	10	15	13	41	>sp|P29976|AROF_ARATH Phospho-2-dehydro-3-deoxyheptonate aldolase 1, chloroplastic OS=Arabidopsis thaliana GN=DHS1 PE=2 SV=2;>tr|B9DHW4|B9DHW4_ARATH AT4G33510 protein (Fragment) OS=Arabidopsis thaliana GN=At4g33510 PE=2 SV=1;>tr|F4JIZ3|F4JIZ3_ARATH 3-deoxy
sp|P25697|	11	15	13	12	51	>sp|P25697|KPPR_ARATH Phosphoribulokinase, chloroplastic OS=Arabidopsis thaliana GN=At1g32060 PE=1 SV=1
sp|Q9LV28|	6	11	15	12	44	>sp|Q9LV28|GPLPC_ARATH Guanine nucleotide-binding protein subunit beta-like protein C OS=Arabidopsis thaliana GN=RACK1C PE=2 SV=1;>sp|Q9C4Z6|GPLPB_ARATH Guanine nucleotide-binding protein subunit beta-like protein B OS=Arabidopsis thaliana GN=RACK1B PE=2 S
sp|Q9SUS3|		10	12	11	33	>sp|Q9SUS3|APBLB_ARATH Beta-adaptin-like protein B OS=Arabidopsis thaliana GN=BETAB-AD PE=1 SV=1;>tr|F4JNZ8|F4JNZ8_ARATH Beta-adaptin-like protein B OS=Arabidopsis thaliana GN=At4g11380 PE=1 SV=1;>sp|O81742|APBLC_ARATH Beta-adaptin-like protein C OS=Arabid
tr|F4J7H2|	2	7	7	11	27	>tr|F4J7H2|F4J7H2_ARATH TCP-1/cpn60 chaperonin family protein OS=Arabidopsis thaliana GN=At3g11830 PE=1 SV=1;>tr|Q9SF16|Q9SF16_ARATH AT3g11830/F26K24_12 OS=Arabidopsis thaliana GN=F26K24.12 PE=1 SV=1
sp|Q9FEF8|	3	12	16	8	39	>sp|Q9FEF8|MD36B_ARATH Probable mediator of RNA polymerase II transcription subunit 36b OS=Arabidopsis thaliana GN=MED36B PE=1 SV=1;>sp|Q9FEF8-2|MD36B_ARATH Isoform 2 of Probable mediator of RNA polymerase II transcription subunit 36b OS=Arabidopsis thalia
sp|Q9LY74|		6	8	8	22	>sp|Q9LY74|BQMT_ARATH 2-methyl-6-phytyl-1,4-hydroquinone methyltransferase, chloroplastic OS=Arabidopsis thaliana GN=VTE3 PE=1 SV=1;>tr|C0Z2G4|C0Z2G4_ARATH AT3G63410 protein OS=Arabidopsis thaliana GN=At3g63410 PE=1 SV=1
sp|P16127|		7		7	14	>sp|P16127|CHLI1_ARATH Magnesium-chelatase subunit ChlI-1, chloroplastic OS=Arabidopsis thaliana GN=CHLI1 PE=1 SV=1
sp|P42737-2|		7	9	7	23	>sp|P42737-2|BCA2_ARATH Isoform 2 of Beta carbonic anhydrase 2, chloroplastic OS=Arabidopsis thaliana GN=BCA2;>sp|P42737|BCA2_ARATH Beta carbonic anhydrase 2, chloroplastic OS=Arabidopsis thaliana GN=BCA2 PE=1 SV=3;>tr|A8MQY4|A8MQY4_ARATH Carbonic anhydras
tr|B9DFH4|		8	10	7	25	>tr|B9DFH4|B9DFH4_ARATH AT2G47510 protein OS=Arabidopsis thaliana GN=At2g47510 PE=2 SV=1;>sp|P93033|FUM1_ARATH Fumarate hydratase 1, mitochondrial OS=Arabidopsis thaliana GN=FUM1 PE=2 SV=2
tr|Q39141|	6	7	8	7	28	>tr|Q39141|Q39141_ARATH At2g34420/T31E10.24 OS=Arabidopsis thaliana GN=Lhb1B2 PE=2 SV=1;>tr|Q9C8S5|Q9C8S5_ARATH Chlorophyll A-B-binding protein 2, 5 partial; 1-750 (Fragment) OS=Arabidopsis thaliana GN=T1P2.1 PE=4 SV=1;>tr|Q39142|Q39142_ARATH Light-harves
tr|Q9S791|		8	9	7	24	>tr|Q9S791|Q9S791_ARATH AT1G70770 protein OS=Arabidopsis thaliana GN=F5A18.5 PE=1 SV=1
sp|O24457|	4	13	10	6	33	>sp|O24457|ODPA3_ARATH Pyruvate dehydrogenase E1 component subunit alpha-3, chloroplastic OS=Arabidopsis thaliana GN=PDH-E1 ALPHA PE=1 SV=1
sp|Q42403|	4	6	8	6	24	>sp|Q42403|TRXH3_ARATH Thioredoxin H3 OS=Arabidopsis thaliana GN=TRX3 PE=1 SV=1
sp|Q42406|	2	3	5	6	16	>sp|Q42406|CP18D_ARATH Peptidyl-prolyl cis-trans isomerase CYP18-4 OS=Arabidopsis thaliana GN=CYP18-4 PE=1 SV=1
sp|Q8L9C4|	3	9	10	6	28	>sp|Q8L9C4|KCR1_ARATH Very-long-chain 3-oxoacyl-CoA reductase 1 OS=Arabidopsis thaliana GN=KCR1 PE=1 SV=1
sp|Q9FLQ4|		7	7	6	20	>sp|Q9FLQ4|ODO2A_ARATH Dihydrolipoyllysine-residue succinyltransferase component of 2-oxoglutarate dehydrogenase complex 1, mitochondrial OS=Arabidopsis thaliana GN=At5g55070 PE=2 SV=1
sp|Q9LJG3|			7	6	13	>sp|Q9LJG3|ESM1_ARATH GDSL esterase/lipase ESM1 OS=Arabidopsis thaliana GN=ESM1 PE=1 SV=1
sp|Q9LZF5|			6	6	12	>sp|Q9LZF5|LECT6_ARATH Lectin-like protein At5g03350 OS=Arabidopsis thaliana GN=At5g03350 PE=2 SV=1
sp|Q9SGW3|	1	11	8	6	26	>sp|Q9SGW3|PSD8A_ARATH 26S proteasome non-ATPase regulatory subunit 8 homolog A OS=Arabidopsis thaliana GN=RPN12A PE=1 SV=1
sp|Q9SK22|		7	10	6	23	>sp|Q9SK22|RS161_ARATH 40S ribosomal protein S16-1 OS=Arabidopsis thaliana GN=RPS16A PE=2 SV=1
tr|A8MRX2|		7	10	6	23	>tr|A8MRX2|A8MRX2_ARATH 40S ribosomal protein S16-3 OS=Arabidopsis thaliana GN=At5g18380 PE=4 SV=1;>sp|Q42340|RS163_ARATH 40S ribosomal protein S16-3 OS=Arabidopsis thaliana GN=RPS16C PE=2 SV=1;>tr|F4JWM1|F4JWM1_ARATH 40S ribosomal protein S16-3 OS=Arabido
tr|Q84WV1|	2	7	6	6	21	>tr|Q84WV1|Q84WV1_ARATH T-complex protein 1 subunit gamma OS=Arabidopsis thaliana GN=At5g26360 PE=2 SV=1;>tr|O81503|O81503_ARATH T-complex protein 1 subunit gamma OS=Arabidopsis thaliana GN=F9D12.18 PE=3 SV=1
tr|Q9M6K2|		4	11	6	21	>tr|Q9M6K2|Q9M6K2_ARATH Isopentenyl pyrophosphate:dimethyllallyl pyrophosphate isomerase (Fragment) OS=Arabidopsis thaliana GN=ipiAt2 PE=2 SV=1;>sp|Q38929|IDI1_ARATH Isopentenyl-diphosphate Delta-isomerase I, chloroplastic OS=Arabidopsis thaliana GN=IPP1 P
tr|Q9XF86|	4	7	6	6	23	>tr|Q9XF86|Q9XF86_ARATH Lhcb2 protein OS=Arabidopsis thaliana GN=Lhcb2.3 PE=2 SV=1;>tr|Q9SYW9|Q9SYW9_ARATH Lhcb2 protein OS=Arabidopsis thaliana GN=Lhcb2.1 PE=2 SV=1;>tr|Q9S7J7|Q9S7J7_ARATH At2g05070/F1O13.20 OS=Arabidopsis thaliana GN=LHCB2.2 PE=2 SV=1;>t
sp|P36428-2|		9	10	5	24	>sp|P36428-2|SYA_ARATH Isoform Cytoplasmic of Alanine--tRNA ligase OS=Arabidopsis thaliana GN=ALATS;>sp|P36428|SYA_ARATH Alanine--tRNA ligase OS=Arabidopsis thaliana GN=ALATS PE=1 SV=3;>tr|F4I4Z2|F4I4Z2_ARATH Alanine--tRNA ligase OS=Arabidopsis thaliana GN
sp|Q9XF88|		9	8	5	22	>sp|Q9XF88|CB4B_ARATH Chlorophyll a-b binding protein CP29.2, chloroplastic OS=Arabidopsis thaliana GN=LHCB4.2 PE=1 SV=1;>sp|Q9XF88-2|CB4B_ARATH Isoform 2 of Chlorophyll a-b binding protein CP29.2, chloroplastic OS=Arabidopsis thaliana GN=LHCB4.2
tr|B9DHF9|	3	7	9	5	24	>tr|B9DHF9|B9DHF9_ARATH AT1G62640 protein OS=Arabidopsis thaliana GN=At1g62640 PE=2 SV=1;>sp|P49243|FABH_ARATH 3-oxoacyl-[acyl-carrier-protein] synthase III, chloroplastic OS=Arabidopsis thaliana GN=At1g62640 PE=2 SV=2
tr|Q0WW72|	1	6	9	5	21	>tr|Q0WW72|Q0WW72_ARATH 60S ribosomal Protein L12-like OS=Arabidopsis thaliana GN=At3g53430 PE=2 SV=1;>sp|Q9LFH5|RL122_ARATH 60S ribosomal protein L12-2 OS=Arabidopsis thaliana GN=RPL12B PE=1 SV=1;>sp|Q9FF52|RL123_ARATH 60S ribosomal protein L12-3 OS=Arabi
tr|Q9FMF2|		2	5	5	12	>tr|Q9FMF2|Q9FMF2_ARATH Beta-ureidopropionase OS=Arabidopsis thaliana PE=4 SV=1;>tr|Q8H183|Q8H183_ARATH At5g64370 OS=Arabidopsis thaliana GN=PYD3 PE=2 SV=1
tr|Q9LV21|		4	8	5	17	>tr|Q9LV21|Q9LV21_ARATH T-complex protein 1 subunit delta OS=Arabidopsis thaliana GN=At3g18190 PE=2 SV=1;>tr|Q8L994|Q8L994_ARATH T-complex protein 1 subunit delta OS=Arabidopsis thaliana PE=2 SV=1
sp|O04619|	4	8	8	4	24	>sp|O04619|ADNT1_ARATH Mitochondrial adenine nucleotide transporter ADNT1 OS=Arabidopsis thaliana GN=ADNT1 PE=2 SV=1;>tr|F4JHS4|F4JHS4_ARATH Adenine nucleotide transporter 1 OS=Arabidopsis thaliana GN=ADNT1 PE=3 SV=1
sp|P56791|	1	11	13	4	29	>sp|P56791|RK2_ARATH 50S ribosomal protein L2, chloroplastic OS=Arabidopsis thaliana GN=rpl2-A PE=3 SV=1
sp|Q01474|	4	5	7	4	20	>sp|Q01474|SAR1B_ARATH GTP-binding protein SAR1B OS=Arabidopsis thaliana GN=SAR1B PE=2 SV=1
sp|Q08467-3|		7	7	4	18	>sp|Q08467-3|CSK21_ARATH Isoform 3 of Casein kinase II subunit alpha-1 OS=Arabidopsis thaliana GN=CKA1;>sp|O64817|CSK23_ARATH Probable casein kinase II subunit alpha OS=Arabidopsis thaliana GN=At2g23080 PE=1 SV=1;>sp|Q08467-2|CSK21_ARATH Isoform 2 of Casei
sp|Q8RWF0|		9	8	4	21	>sp|Q8RWF0|PS13A_ARATH 26S proteasome non-ATPase regulatory subunit 13 homolog A OS=Arabidopsis thaliana GN=RPN9A PE=1 SV=1;>tr|F4KEK8|F4KEK8_ARATH Proteasome component (PCI) domain-containing protein OS=Arabidopsis thaliana GN=At5g45620 PE=1 SV=1
sp|Q9CAC1|	3	6	5	4	18	>sp|Q9CAC1|GUN8_ARATH Endoglucanase 8 OS=Arabidopsis thaliana GN=CEL1 PE=2 SV=1
sp|Q9LU86|		7	5	4	16	>sp|Q9LU86|PRXQ_ARATH Peroxiredoxin Q, chloroplastic OS=Arabidopsis thaliana GN=PRXQ PE=1 SV=1;>tr|F4JBC9|F4JBC9_ARATH Peroxiredoxin Q OS=Arabidopsis thaliana GN=ATPRX Q PE=4 SV=1
tr|Q0WW97|	1	8	4	4	17	>tr|Q0WW97|Q0WW97_ARATH Lhcb4-protein OS=Arabidopsis thaliana GN=At5g01530 PE=2 SV=1;>sp|Q07473|CB4A_ARATH Chlorophyll a-b binding protein CP29.1, chloroplastic OS=Arabidopsis thaliana GN=LHCB4.1 PE=1 SV=1
sp|F4HYF3|	1	1	1	3	6	>sp|F4HYF3|DCYD1_ARATH Bifunctional D-cysteine desulfhydrase/1-aminocyclopropane-1-carboxylate deaminase, mitochondrial OS=Arabidopsis thaliana GN=DCD PE=1 SV=1
sp|Q8VZB9|		7	11	3	21	>sp|Q8VZB9|R10A1_ARATH 60S ribosomal protein L10a-1 OS=Arabidopsis thaliana GN=RPL10AA PE=2 SV=1
sp|Q9FKA5|	3	1	3	3	10	>sp|Q9FKA5|Y5957_ARATH Uncharacterized protein At5g39570 OS=Arabidopsis thaliana GN=At5g39570 PE=1 SV=1
sp|Q9FY49|	1	2	4	3	10	>sp|Q9FY49|LKHA4_ARATH Leukotriene A-4 hydrolase homolog OS=Arabidopsis thaliana GN=LKHA4 PE=2 SV=1
tr|Q9SPI3|			4	3	7	>tr|Q9SPI3|Q9SPI3_ARATH Splicing factor SR1D OS=Arabidopsis thaliana PE=4 SV=1;>tr|Q9SPI4|Q9SPI4_ARATH Splicing factor SR1E OS=Arabidopsis thaliana PE=4 SV=1;>sp|O22315-2|SR34_ARATH Isoform 2 of Serine/arginine-rich-splicing factor SR34 OS=Arabidopsis thal
sp|O81146|		2		2	4	>sp|O81146|PSA6A_ARATH Proteasome subunit alpha type-6-A OS=Arabidopsis thaliana GN=PAA1 PE=1 SV=2
sp|Q9FLP0|	4	5	4	2	15	>sp|Q9FLP0|MA651_ARATH 65-kDa microtubule-associated protein 1 OS=Arabidopsis thaliana GN=MAP65-1 PE=1 SV=1;>tr|F4K3E4|F4K3E4_ARATH Microtubule-associated protein 65-1 OS=Arabidopsis thaliana GN=MAP65-1 PE=1 SV=1
sp|Q9SPK5|	1	4	7	2	14	>sp|Q9SPK5|FTHS_ARATH Formate--tetrahydrofolate ligase OS=Arabidopsis thaliana GN=THFS PE=1 SV=1
tr|B9DHV8|		3	2	2	7	>tr|B9DHV8|B9DHV8_ARATH AT1G02305 protein (Fragment) OS=Arabidopsis thaliana GN=At1g02305 PE=2 SV=1;>tr|Q93VC9|Q93VC9_ARATH At1g02300/T6A9_10 OS=Arabidopsis thaliana GN=At1g02305 PE=2 SV=1
tr|Q9LD60|	1	5	4	2	12	>tr|Q9LD60|Q9LD60_ARATH Spliceosomal associated protein 130A OS=Arabidopsis thaliana GN=T26I12.100 PE=4 SV=1
sp|P52577|	2	1		1	4	>sp|P52577|IFRH_ARATH Isoflavone reductase homolog P3 OS=Arabidopsis thaliana GN=At1g75280 PE=2 SV=1;>tr|Q9FRM1|Q9FRM1_ARATH At1g75300 OS=Arabidopsis thaliana GN=F22H5.16 PE=2 SV=1
sp|Q9M879|		3		1	4	>sp|Q9M879|STAD5_ARATH Acyl-[acyl-carrier-protein] desaturase 5, chloroplastic OS=Arabidopsis thaliana GN=S-ACP-DES5 PE=1 SV=1
sp|A8MS68-2|		12	14		26	>sp|A8MS68-2|PLPD1_ARATH Isoform 2 of Dihydrolipoyl dehydrogenase 1, chloroplastic OS=Arabidopsis thaliana GN=LPD1;>sp|A8MS68|PLPD1_ARATH Dihydrolipoyl dehydrogenase 1, chloroplastic OS=Arabidopsis thaliana GN=LPD1 PE=2 SV=1
sp|O48549|		7	8		15	>sp|O48549|RS61_ARATH 40S ribosomal protein S6-1 OS=Arabidopsis thaliana GN=RPS6A PE=1 SV=2;>tr|A8MS03|A8MS03_ARATH 40S ribosomal protein S6-1 OS=Arabidopsis thaliana GN=RPS6 PE=1 SV=1
sp|O81742|		8	10		18	>sp|O81742|APBLC_ARATH Beta-adaptin-like protein C OS=Arabidopsis thaliana GN=BETAC-AD PE=1 SV=2
sp|P33157|					0	>sp|P33157|E13A_ARATH Glucan endo-1,3-beta-glucosidase, acidic isoform OS=Arabidopsis thaliana GN=BG2 PE=1 SV=2;>tr|Q8H7B4|Q8H7B4_ARATH Putative uncharacterized protein (Fragment) OS=Arabidopsis thaliana PE=2 SV=1;>tr|B0ZUU3|B0ZUU3_ARATH Beta-1,3-glucanase
sp|P42791|		10	9		19	>sp|P42791|RL182_ARATH 60S ribosomal protein L18-2 OS=Arabidopsis thaliana GN=RPL18B PE=1 SV=2
sp|P46637|					0	>sp|P46637|ARGI1_ARATH Arginase 1, mitochondrial OS=Arabidopsis thaliana GN=ARGAH1 PE=2 SV=1
sp|P57691|		7	7		14	>sp|P57691|RLA03_ARATH 60S acidic ribosomal protein P0-3 OS=Arabidopsis thaliana GN=RPP0C PE=1 SV=1;>sp|O04204|RLA01_ARATH 60S acidic ribosomal protein P0-1 OS=Arabidopsis thaliana GN=RPP0A PE=1 SV=1
sp|Q42064|		8	8		16	>sp|Q42064|RL83_ARATH 60S ribosomal protein L8-3 OS=Arabidopsis thaliana GN=RPL8C PE=1 SV=2
sp|Q42605|					0	>sp|Q42605|UGE1_ARATH Bifunctional UDP-glucose 4-epimerase and UDP-xylose 4-epimerase 1 OS=Arabidopsis thaliana GN=UGE1 PE=1 SV=2
sp|Q67XD9-2|					0	>sp|Q67XD9-2|CINV2_ARATH Isoform 2 of Alkaline/neutral invertase CINV2 OS=Arabidopsis thaliana GN=CINV2;>sp|Q67XD9|CINV2_ARATH Alkaline/neutral invertase CINV2 OS=Arabidopsis thaliana GN=CINV2 PE=2 SV=1;>tr|Q9C560|Q9C560_ARATH Neutral invertase, putative O
sp|Q8L9J9|		1	1		2	>sp|Q8L9J9|CAES_ARATH Probable carbohydrate esterase At4g34215 OS=Arabidopsis thaliana GN=At4g34215 PE=1 SV=2
sp|Q8RXK6|		10	10		20	>sp|Q8RXK6|RH8_ARATH DEAD-box ATP-dependent RNA helicase 8 OS=Arabidopsis thaliana GN=RH8 PE=2 SV=1;>tr|B9DFK9|B9DFK9_ARATH AT4G00660 protein (Fragment) OS=Arabidopsis thaliana GN=At4g00660 PE=2 SV=1
sp|Q8VZC0-2|					0	>sp|Q8VZC0-2|UXS1_ARATH Isoform 2 of UDP-glucuronic acid decarboxylase 1 OS=Arabidopsis thaliana GN=UXS1;>sp|Q8VZC0|UXS1_ARATH UDP-glucuronic acid decarboxylase 1 OS=Arabidopsis thaliana GN=UXS1 PE=1 SV=1;>tr|F4JAG3|F4JAG3_ARATH UDP-glucuronic acid decarbo
sp|Q944P7|					0	>sp|Q944P7|AMPL3_ARATH Leucine aminopeptidase 3, chloroplastic OS=Arabidopsis thaliana GN=At4g30920 PE=2 SV=2;>sp|Q8RX72|AMPL2_ARATH Leucine aminopeptidase 2, chloroplastic OS=Arabidopsis thaliana GN=At4g30910 PE=2 SV=1
sp|Q9FN03|					0	>sp|Q9FN03|UVR8_ARATH Ultraviolet-B receptor UVR8 OS=Arabidopsis thaliana GN=UVR8 PE=1 SV=1
sp|Q9FPF0|		5	4		9	>sp|Q9FPF0|DJ1A_ARATH Protein DJ-1 homolog A OS=Arabidopsis thaliana GN=DJ1A PE=1 SV=1;>sp|Q9FPF0-2|DJ1A_ARATH Isoform 2 of Protein DJ-1 homolog A OS=Arabidopsis thaliana GN=DJ1A
sp|Q9FPH3|					0	>sp|Q9FPH3|THA2_ARATH Probable low-specificity L-threonine aldolase 2 OS=Arabidopsis thaliana GN=THA2 PE=1 SV=1;>tr|F4J4S1|F4J4S1_ARATH Threonine aldolase 2 OS=Arabidopsis thaliana GN=THA2 PE=4 SV=1
sp|Q9LF04|		3	1		4	>sp|Q9LF04|STAD1_ARATH Acyl-[acyl-carrier-protein] desaturase 1, chloroplastic OS=Arabidopsis thaliana GN=S-ACP-DES1 PE=1 SV=1
sp|Q9LXD6|					0	>sp|Q9LXD6|BXL3_ARATH Beta-D-xylosidase 3 OS=Arabidopsis thaliana GN=BXL3 PE=1 SV=1
sp|Q9SG80|	1				1	>sp|Q9SG80|ASD1_ARATH Alpha-L-arabinofuranosidase 1 OS=Arabidopsis thaliana GN=ASD1 PE=1 SV=1
sp|Q9SV41|					0	>sp|Q9SV41|2A5E_ARATH Serine/threonine protein phosphatase 2A 57 kDa regulatory subunit B epsilon isoform OS=Arabidopsis thaliana GN=BEPSILON PE=2 SV=1
sp|Q9T0P4|					0	>sp|Q9T0P4|GLTB2_ARATH Ferredoxin-dependent glutamate synthase 2, chloroplastic OS=Arabidopsis thaliana GN=GLU2 PE=1 SV=2
sp|Q9ZRW8|		4			4	>sp|Q9ZRW8|GSTUJ_ARATH Glutathione S-transferase U19 OS=Arabidopsis thaliana GN=GSTU19 PE=2 SV=1
sp|Q9ZW35|		4			4	>sp|Q9ZW35|PCNA2_ARATH Proliferating cell nuclear antigen 2 OS=Arabidopsis thaliana GN=PCNA2 PE=1 SV=1;>sp|Q9M7Q7|PCNA1_ARATH Proliferating cellular nuclear antigen 1 OS=Arabidopsis thaliana GN=PCNA PE=1 SV=2
tr|A8MRW9|		6			6	>tr|A8MRW9|A8MRW9_ARATH Hexokinase 2 OS=Arabidopsis thaliana GN=HXK2 PE=4 SV=1;>sp|P93834|HXK2_ARATH Hexokinase-2 OS=Arabidopsis thaliana GN=HXK2 PE=1 SV=1
tr|A8MS69|					0	>tr|A8MS69|A8MS69_ARATH 4-coumarate--CoA ligase 1 OS=Arabidopsis thaliana GN=4CL1 PE=4 SV=1;>tr|B1GUW8|B1GUW8_ARATH 4-cumarate-COA-ligase (Fragment) OS=Arabidopsis thaliana GN=4CL1 PE=4 SV=1;>tr|B1GUW5|B1GUW5_ARATH 4-cumarate-COA-ligase (Fragment) OS=Arabi
tr|B9DGB2|					0	>tr|B9DGB2|B9DGB2_ARATH Lactoylglutathione lyase OS=Arabidopsis thaliana GN=At1g08110 PE=2 SV=1;>sp|Q8H0V3|LGUL_ARATH Lactoylglutathione lyase OS=Arabidopsis thaliana GN=At1g08110 PE=2 SV=1;>tr|B9DH52|B9DH52_ARATH Lactoylglutathione lyase OS=Arabidopsis th
tr|B9DHJ9|	2	7	6		15	>tr|B9DHJ9|B9DHJ9_ARATH Pectate lyase OS=Arabidopsis thaliana GN=At3g07010 PE=2 SV=1;>sp|Q9M8Z8|PLY8_ARATH Probable pectate lyase 8 OS=Arabidopsis thaliana GN=At3g07010 PE=2 SV=1;>tr|Q0WMI8|Q0WMI8_ARATH Pectate lyase OS=Arabidopsis thaliana GN=At3g07010 PE
tr|C0Z3F6|					0	>tr|C0Z3F6|C0Z3F6_ARATH AT1G66580 protein OS=Arabidopsis thaliana GN=At1g66580 PE=2 SV=1;>sp|Q93W22|RL103_ARATH 60S ribosomal protein L10-3 OS=Arabidopsis thaliana GN=RPL10C PE=2 SV=1
tr|F4I576|					0	>tr|F4I576|F4I576_ARATH Monodehydroascorbate reductase OS=Arabidopsis thaliana GN=MDAR6 PE=4 SV=1;>tr|B9DGR6|B9DGR6_ARATH AT1G63940 protein OS=Arabidopsis thaliana GN=At1g63940 PE=2 SV=1;>sp|P92947-2|MDARP_ARATH Isoform 2 of Monodehydroascorbate reductase,
tr|F4IGL5|					0	>tr|F4IGL5|F4IGL5_ARATH Fructose-bisphosphate aldolase 1 OS=Arabidopsis thaliana GN=FBA1 PE=4 SV=1;>sp|Q9SJU4|ALFC1_ARATH Probable fructose-bisphosphate aldolase 1, chloroplastic OS=Arabidopsis thaliana GN=FBA1 PE=1 SV=2;>tr|F4IGL7|F4IGL7_ARATH Fructose-bi
tr|F4JNE4|		3	2		5	>tr|F4JNE4|F4JNE4_ARATH Pleckstrin homology (PH) domain-containing protein OS=Arabidopsis thaliana GN=At4g17140 PE=4 SV=1;>tr|F4JNE3|F4JNE3_ARATH Pleckstrin homology (PH) domain-containing protein OS=Arabidopsis thaliana GN=At4g17140 PE=4 SV=1;>tr|F4JNE2|F
tr|F4KEQ8|			3		3	>tr|F4KEQ8|F4KEQ8_ARATH Glucose-methanol-choline (GMC) oxidoreductase family protein OS=Arabidopsis thaliana GN=At5g51950 PE=3 SV=1;>tr|Q9FJ97|Q9FJ97_ARATH Mandelonitrile lyase-like protein OS=Arabidopsis thaliana PE=3 SV=1;>tr|Q94KD2|Q94KD2_ARATH AT5g5195
tr|Q0WQB3|					0	>tr|Q0WQB3|Q0WQB3_ARATH Beta-galactosidase OS=Arabidopsis thaliana GN=At5g63810 PE=2 SV=1;>sp|Q9FN08|BGA10_ARATH Beta-galactosidase 10 OS=Arabidopsis thaliana GN=BGAL10 PE=2 SV=1
tr|Q56Z19|		5	6		11	>tr|Q56Z19|Q56Z19_ARATH Fructose bisphosphate aldolase-like protein (Fragment) OS=Arabidopsis thaliana GN=At3g52930 PE=2 SV=1
tr|Q84JZ4|					0	>tr|Q84JZ4|Q84JZ4_ARATH Homoserine dehydrogenase OS=Arabidopsis thaliana GN=At5g21060 PE=2 SV=1;>tr|F4K6Y9|F4K6Y9_ARATH Homoserine dehydrogenase OS=Arabidopsis thaliana GN=At5g21060 PE=3 SV=1;>tr|F4K6Y8|F4K6Y8_ARATH Homoserine dehydrogenase OS=Arabidopsis
tr|Q8L891|					0	>tr|Q8L891|Q8L891_ARATH Phospholipase D OS=Arabidopsis thaliana PE=2 SV=1;>sp|Q9C5Y0-2|PLDD1_ARATH Isoform 2 of Phospholipase D delta OS=Arabidopsis thaliana GN=PLDDELTA;>sp|Q9C5Y0|PLDD1_ARATH Phospholipase D delta OS=Arabidopsis thaliana GN=PLDDELTA PE=1
tr|Q8VYC5|					0	>tr|Q8VYC5|Q8VYC5_ARATH Ketose-bisphosphate aldolase class-II family protein OS=Arabidopsis thaliana GN=At1g18270 PE=2 SV=1;>tr|B3H739|B3H739_ARATH Ketose-bisphosphate aldolase class-II family protein OS=Arabidopsis thaliana GN=At1g18270 PE=4 SV=1;>tr|F4IA
tr|Q9C8F5|					0	>tr|Q9C8F5|Q9C8F5_ARATH Adenylosuccinate lyase OS=Arabidopsis thaliana GN=F15C21.8 PE=3 SV=1;>tr|F4I1L9|F4I1L9_ARATH Adenylosuccinate lyase OS=Arabidopsis thaliana GN=At1g36280 PE=3 SV=1;>tr|Q8GUN7|Q8GUN7_ARATH Adenylosuccinate lyase OS=Arabidopsis thalian
tr|Q9C969|					0	>tr|Q9C969|Q9C969_ARATH At1g80360 OS=Arabidopsis thaliana GN=F5I6.11 PE=1 SV=1
tr|Q9SGR6|					0	>tr|Q9SGR6|Q9SGR6_ARATH AT1G76160 protein OS=Arabidopsis thaliana GN=sks5 PE=2 SV=1;>tr|Q93ZJ4|Q93ZJ4_ARATH At1g76160/T23E18_10 OS=Arabidopsis thaliana PE=2 SV=1;>tr|Q8L790|Q8L790_ARATH Pectinesterase, putative OS=Arabidopsis thaliana GN=At1g76160 PE=2 SV=
tr|Q9T0N4|					0	>tr|Q9T0N4|Q9T0N4_ARATH Cinnamate 4-hydroxylase OS=Arabidopsis thaliana GN=CYP73A5 PE=2 SV=1;>tr|B1GV49|B1GV49_ARATH Cinnamate-4-hydroxylase OS=Arabidopsis thaliana GN=C4H PE=3 SV=1;>tr|B1GV39|B1GV39_ARATH Cinnamate-4-hydroxylase OS=Arabidopsis thaliana GN
tr|Q9ZVA1|		3			3	>tr|Q9ZVA1|Q9ZVA1_ARATH D-mannose binding lectin protein with Apple-like carbohydrate-binding domain OS=Arabidopsis thaliana GN=F9K20.13 PE=2 SV=1;>tr|Q8L854|Q8L854_ARATH Putative glycoprotein EP1 OS=Arabidopsis thaliana GN=At1g78820 PE=2 SV=1
tr|O49607|	31	29	27	24	111	>tr|O49607|O49607_ARATH Putative subtilisin serine protease OS=Arabidopsis thaliana GN=M4E13.40 PE=2 SV=1
tr|F4I3L1|	5	12	15	15	47	>tr|F4I3L1|F4I3L1_ARATH Phosphoglycerate kinase OS=Arabidopsis thaliana GN=At1g56190 PE=3 SV=1;>sp|P50318|PGKH2_ARATH Phosphoglycerate kinase 2, chloroplastic OS=Arabidopsis thaliana GN=At1g56190 PE=2 SV=3;>sp|Q9LD57|PGKH1_ARATH Phosphoglycerate kinase 1,
tr|Q9ZUF6|	11	20	17	13	61	>tr|Q9ZUF6|Q9ZUF6_ARATH Putative subtilisin serine protease OS=Arabidopsis thaliana GN=At2g05920 PE=2 SV=1;>tr|Q56WY6|Q56WY6_ARATH Serine protease like protein OS=Arabidopsis thaliana GN=At2g05920 PE=2 SV=1
sp|Q96291|	5	8	8	10	31	>sp|Q96291|BAS1A_ARATH 2-Cys peroxiredoxin BAS1, chloroplastic OS=Arabidopsis thaliana GN=BAS1 PE=1 SV=2;>tr|Q8LEA5|Q8LEA5_ARATH 2-cys peroxiredoxin-like protein OS=Arabidopsis thaliana PE=2 SV=1;>sp|Q9C5R8|BAS1B_ARATH 2-Cys peroxiredoxin BAS1-like, chloro
sp|P82281|	3	7	9	8	27	>sp|P82281|TL29_ARATH Thylakoid lumenal 29 kDa protein, chloroplastic OS=Arabidopsis thaliana GN=TL29 PE=1 SV=2
tr|Q0WVZ3|		9	11	8	28	>tr|Q0WVZ3|Q0WVZ3_ARATH Eukaryotic translation initiation factor 3 subunit I OS=Arabidopsis thaliana GN=At2g46280 PE=2 SV=1;>sp|Q38884|EIF3I_ARATH Eukaryotic translation initiation factor 3 subunit I OS=Arabidopsis thaliana GN=TIF3I1 PE=2 SV=2;>tr|B9DGS3|B
sp|F4JLP5|	3	11	14	7	35	>sp|F4JLP5|PLPD2_ARATH Dihydrolipoyl dehydrogenase 2, chloroplastic OS=Arabidopsis thaliana GN=LPD2 PE=2 SV=2
sp|Q84M92|	2	9	9	7	27	>sp|Q84M92|ARP4_ARATH Actin-related protein 4 OS=Arabidopsis thaliana GN=ARP4 PE=1 SV=1
sp|Q94AH9|	3	12	15	7	37	>sp|Q94AH9|MD36A_ARATH Mediator of RNA polymerase II transcription subunit 36a OS=Arabidopsis thaliana GN=MED36A PE=1 SV=2
sp|Q9LEY1|	5	2	5	7	19	>sp|Q9LEY1|SCP35_ARATH Serine carboxypeptidase-like 35 OS=Arabidopsis thaliana GN=SCPL35 PE=2 SV=1
sp|P17597|		7	8	6	21	>sp|P17597|ILVB_ARATH Acetolactate synthase, chloroplastic OS=Arabidopsis thaliana GN=ALS PE=1 SV=1
sp|P59224|	1	7	9	6	23	>sp|P59224|RS132_ARATH 40S ribosomal protein S13-2 OS=Arabidopsis thaliana GN=RPS13B PE=2 SV=1;>sp|P59223|RS131_ARATH 40S ribosomal protein S13-1 OS=Arabidopsis thaliana GN=RPS13A PE=2 SV=1
sp|Q9LS40|	2	8	9	6	25	>sp|Q9LS40|ASPG1_ARATH Protein ASPARTIC PROTEASE IN GUARD CELL 1 OS=Arabidopsis thaliana GN=ASPG1 PE=1 SV=1
sp|Q9SEE5|	2	6	11	6	25	>sp|Q9SEE5|GALK1_ARATH Galactokinase OS=Arabidopsis thaliana GN=GAL1 PE=1 SV=2
sp|Q9SHE8|	5	6	7	6	24	>sp|Q9SHE8|PSAF_ARATH Photosystem I reaction center subunit III, chloroplastic OS=Arabidopsis thaliana GN=PSAF PE=1 SV=1
tr|Q9FL43|	10	9	10	6	35	>tr|Q9FL43|Q9FL43_ARATH At5g07030 OS=Arabidopsis thaliana GN=At5g07030 PE=2 SV=1;>tr|F4K5B9|F4K5B9_ARATH Aspartyl protease family protein OS=Arabidopsis thaliana GN=At5g07030 PE=4 SV=1
tr|Q9LEW2|	1	10		6	17	>tr|Q9LEW2|Q9LEW2_ARATH Nucleoid DNA-binding protein cnd41-like protein OS=Arabidopsis thaliana GN=T30N20_40 PE=1 SV=1;>tr|Q8S9J6|Q8S9J6_ARATH AT5g10770/T30N20_40 OS=Arabidopsis thaliana GN=At5g10770 PE=2 SV=1
sp|O82533|		3	6	5	14	>sp|O82533|FTZ21_ARATH Cell division protein FtsZ homolog 2-1, chloroplastic OS=Arabidopsis thaliana GN=FTSZ2-1 PE=1 SV=2;>sp|Q9LXJ0|FTZ22_ARATH Cell division protein FtsZ homolog 2-2, chloroplastic OS=Arabidopsis thaliana GN=FTSZ2-2 PE=1 SV=1
sp|Q42347|		7	6	5	18	>sp|Q42347|RL241_ARATH 60S ribosomal protein L24-1 OS=Arabidopsis thaliana GN=RPL24A PE=1 SV=2
sp|Q9SYG4|		5	8	5	18	>sp|Q9SYG4|UBP1A_ARATH Oligouridylate-binding protein 1A OS=Arabidopsis thaliana GN=UBP1A PE=1 SV=1;>tr|F4HV67|F4HV67_ARATH Oligouridylate-binding protein 1A OS=Arabidopsis thaliana GN=UBP1A PE=1 SV=1
tr|Q9SHG8|	1	5	4	5	15	>tr|Q9SHG8|Q9SHG8_ARATH At1g17100 OS=Arabidopsis thaliana GN=F20D23.21 PE=2 SV=1
sp|O23627-2|		5	6	4	15	>sp|O23627-2|SYGM1_ARATH Isoform Cytoplasmic of Glycine--tRNA ligase 1, mitochondrial OS=Arabidopsis thaliana GN=GLYRS-1;>sp|O23627|SYGM1_ARATH Glycine--tRNA ligase 1, mitochondrial OS=Arabidopsis thaliana GN=GLYRS-1 PE=2 SV=1;>tr|Q0WWW1|Q0WWW1_ARATH Glycy
sp|P55230|		2	3	4	9	>sp|P55230|GLGL2_ARATH Glucose-1-phosphate adenylyltransferase large subunit 2, chloroplastic OS=Arabidopsis thaliana GN=APL2 PE=2 SV=2
sp|P56801|	2	9	6	4	21	>sp|P56801|RR8_ARATH 30S ribosomal protein S8, chloroplastic OS=Arabidopsis thaliana GN=rps8 PE=3 SV=1
sp|Q8GYA6|		8	5	4	17	>sp|Q8GYA6|PS13B_ARATH 26S proteasome non-ATPase regulatory subunit 13 homolog B OS=Arabidopsis thaliana GN=RPN9B PE=1 SV=1
sp|Q8L7K9|	1	4	7	4	16	>sp|Q8L7K9|MAO2_ARATH NAD-dependent malic enzyme 2, mitochondrial OS=Arabidopsis thaliana GN=NAD-ME2 PE=1 SV=1
sp|Q93ZC5|	5	6	5	4	20	>sp|Q93ZC5|AOC4_ARATH Allene oxide cyclase 4, chloroplastic OS=Arabidopsis thaliana GN=AOC4 PE=2 SV=1
sp|Q9LSA3|		7	8	4	19	>sp|Q9LSA3|RL303_ARATH 60S ribosomal protein L30-3 OS=Arabidopsis thaliana GN=RPL30C PE=3 SV=1;>sp|Q9C8F7|RL301_ARATH Putative 60S ribosomal protein L30-1 OS=Arabidopsis thaliana GN=RPL30A PE=3 SV=1
sp|Q9SH69|	1	8	8	4	21	>sp|Q9SH69|6PGD1_ARATH 6-phosphogluconate dehydrogenase, decarboxylating 1, chloroplastic OS=Arabidopsis thaliana GN=At1g64190 PE=1 SV=1
sp|Q9ZNT1|		2	6	4	12	>sp|Q9ZNT1|NB5R1_ARATH NADH--cytochrome b5 reductase 1 OS=Arabidopsis thaliana GN=CBR1 PE=1 SV=1
tr|B9DHP0|	1	7	6	4	18	>tr|B9DHP0|B9DHP0_ARATH AT4G27090 protein OS=Arabidopsis thaliana GN=At4g27090 PE=2 SV=1;>sp|Q9T043|RL142_ARATH 60S ribosomal protein L14-2 OS=Arabidopsis thaliana GN=RPL14B PE=2 SV=1;>sp|Q9SIM4|RL141_ARATH 60S ribosomal protein L14-1 OS=Arabidopsis thalia
tr|B9DI04|	3	4	5	4	16	>tr|B9DI04|B9DI04_ARATH AT1G07770 protein OS=Arabidopsis thaliana GN=At1g07770 PE=2 SV=1;>sp|P42798|R15A1_ARATH 40S ribosomal protein S15a-1 OS=Arabidopsis thaliana GN=RPS15AA PE=2 SV=2;>sp|Q9LX88|R15A4_ARATH 40S ribosomal protein S15a-4 OS=Arabidopsis tha
tr|Q0WWU9|	1	7	5	4	17	>tr|Q0WWU9|Q0WWU9_ARATH Ribosomal protein L15 OS=Arabidopsis thaliana GN=At4g17390 PE=2 SV=1;>sp|Q8VYF1|RL152_ARATH 60S ribosomal protein L15-2 OS=Arabidopsis thaliana GN=RPL15B PE=2 SV=1;>sp|O23515|RL151_ARATH 60S ribosomal protein L15-1 OS=Arabidopsis th
tr|Q9FNL5|		7	7	4	18	>tr|Q9FNL5|Q9FNL5_ARATH Similarity to guanylate binding protein OS=Arabidopsis thaliana GN=At5g46070 PE=4 SV=1;>tr|F4KG14|F4KG14_ARATH Guanylate-binding protein OS=Arabidopsis thaliana GN=At5g46070 PE=4 SV=1;>tr|Q56XN5|Q56XN5_ARATH Putative uncharacterized
tr|Q9LNU5|	2	4	6	4	16	>tr|Q9LNU5|Q9LNU5_ARATH T20H2.2 protein OS=Arabidopsis thaliana GN=T20H2.2 PE=4 SV=1;>tr|Q8W456|Q8W456_ARATH Putative uncharacterized protein At1g20220 OS=Arabidopsis thaliana GN=T20H2.2 PE=2 SV=1;>tr|Q8H7C6|Q8H7C6_ARATH Putative uncharacterized protein (F
tr|Q9SF21|	3	7	10	4	24	>tr|Q9SF21|Q9SF21_ARATH At3g11770 OS=Arabidopsis thaliana GN=F26K24.6 PE=2 SV=1
sp|O23553|		4	2	3	9	>sp|O23553|BAM3_ARATH Beta-amylase 3, chloroplastic OS=Arabidopsis thaliana GN=BAM3 PE=1 SV=3
sp|O23712|		3	3	3	9	>sp|O23712|PSA1B_ARATH Proteasome subunit alpha type-1-B OS=Arabidopsis thaliana GN=PAF2 PE=1 SV=2;>sp|P34066|PSA1A_ARATH Proteasome subunit alpha type-1-A OS=Arabidopsis thaliana GN=PAF1 PE=1 SV=3
sp|P93042|			5	3	8	>sp|P93042|RHD3_ARATH Protein ROOT HAIR DEFECTIVE 3 OS=Arabidopsis thaliana GN=RHD3 PE=1 SV=1;>sp|P93042-2|RHD3_ARATH Isoform 2 of Protein ROOT HAIR DEFECTIVE 3 OS=Arabidopsis thaliana GN=RHD3
sp|Q38814-2|	3	3	4	3	13	>sp|Q38814-2|THI4_ARATH Isoform mitochondrial of Thiamine thiazole synthase, chloroplastic OS=Arabidopsis thaliana GN=THI1;>sp|Q38814|THI4_ARATH Thiamine thiazole synthase, chloroplastic OS=Arabidopsis thaliana GN=THI1 PE=1 SV=1
sp|Q43291|		6	9	3	18	>sp|Q43291|RL211_ARATH 60S ribosomal protein L21-1 OS=Arabidopsis thaliana GN=RPL21A PE=2 SV=2
sp|Q8LDU4|		2	2	3	7	>sp|Q8LDU4|RCCR_ARATH Red chlorophyll catabolite reductase, chloroplastic OS=Arabidopsis thaliana GN=RCCR PE=1 SV=2;>tr|B0ZV66|B0ZV66_ARATH Accelerated cell death 2 (Fragment) OS=Arabidopsis thaliana GN=ACD2 PE=4 SV=1;>tr|B0ZV78|B0ZV78_ARATH Accelerated ce
sp|Q949U7|	1	4	3	3	11	>sp|Q949U7|PRX2E_ARATH Peroxiredoxin-2E, chloroplastic OS=Arabidopsis thaliana GN=PRXIIE PE=1 SV=2
sp|Q9M2U2|		8	6	3	17	>sp|Q9M2U2|ECR_ARATH Very-long-chain enoyl-CoA reductase OS=Arabidopsis thaliana GN=ECR PE=2 SV=1
tr|C0Z2E7|		7	5	3	15	>tr|C0Z2E7|C0Z2E7_ARATH AT3G54470 protein OS=Arabidopsis thaliana GN=At3g54470 PE=2 SV=1;>sp|Q42586|UMPS_ARATH Uridine 5-monophosphate synthase OS=Arabidopsis thaliana GN=PYRE-F PE=2 SV=2
tr|Q0WMN4|		1	3	3	7	>tr|Q0WMN4|Q0WMN4_ARATH Putative uncharacterized protein At3g12790 OS=Arabidopsis thaliana GN=At3g12790 PE=2 SV=1;>sp|Q9LTV6|DECR2_ARATH Peroxisomal 2,4-dienoyl-CoA reductase OS=Arabidopsis thaliana GN=At3g12800 PE=2 SV=1
tr|Q0WSL0|		7	7	3	17	>tr|Q0WSL0|Q0WSL0_ARATH Glucose-6-phosphate 1-dehydrogenase OS=Arabidopsis thaliana GN=At5g40760 PE=2 SV=1;>sp|Q9FJI5|G6PD6_ARATH Glucose-6-phosphate 1-dehydrogenase, cytoplasmic isoform 2 OS=Arabidopsis thaliana GN=ACG12 PE=2 SV=1
tr|Q0WWT6|		6	3	3	12	>tr|Q0WWT6|Q0WWT6_ARATH Putative mitochondrial processing peptidase (Fragment) OS=Arabidopsis thaliana GN=At3g02090 PE=2 SV=1;>tr|C0Z325|C0Z325_ARATH AT3G02090 protein OS=Arabidopsis thaliana GN=At3g02090 PE=2 SV=1;>sp|Q42290|MPPB_ARATH Probable mitochondr
tr|Q9M292|	1	3	4	3	11	>tr|Q9M292|Q9M292_ARATH Nicalin OS=Arabidopsis thaliana GN=T22K7_10 PE=2 SV=1
sp|P49211|		7	8	2	17	>sp|P49211|RL321_ARATH 60S ribosomal protein L32-1 OS=Arabidopsis thaliana GN=RPL32A PE=2 SV=2
sp|Q8H1Z0|		3	7	2	12	>sp|Q8H1Z0|CER3_ARATH Protein ECERIFERUM 3 OS=Arabidopsis thaliana GN=CER3 PE=1 SV=1
sp|Q8VZB2|		5	3	2	10	>sp|Q8VZB2|PAS2_ARATH Very-long-chain (3R)-3-hydroxyacyl-CoA dehydratase PASTICCINO 2 OS=Arabidopsis thaliana GN=PAS2 PE=1 SV=1;>tr|F4KGW0|F4KGW0_ARATH Very-long-chain (3R)-3-hydroxyacyl-[acyl-carrier protein] dehydratase PASTICCINO 2 OS=Arabidopsis thalia
sp|Q94CE5|		2	2	2	6	>sp|Q94CE5|GATP_ARATH Gamma-aminobutyrate transaminase POP2, mitochondrial OS=Arabidopsis thaliana GN=POP2 PE=1 SV=1;>sp|Q94CE5-2|GATP_ARATH Isoform 2 of Gamma-aminobutyrate transaminase POP2, mitochondrial OS=Arabidopsis thaliana GN=POP2
sp|Q9FLX7|	1	4	4	2	11	>sp|Q9FLX7|NDUA5_ARATH Probable NADH dehydrogenase [ubiquinone] 1 alpha subcomplex subunit 5, mitochondrial OS=Arabidopsis thaliana GN=At5g52840 PE=1 SV=1
sp|Q9FXE5|	2	3	2	2	9	>sp|Q9FXE5|FUCO3_ARATH Alpha-L-fucosidase 3 OS=Arabidopsis thaliana GN=FXG1 PE=2 SV=1
tr|B9DFC0|	2			2	4	>tr|B9DFC0|B9DFC0_ARATH AT4G08870 protein OS=Arabidopsis thaliana GN=At4g08870 PE=2 SV=1;>sp|P46637|ARGI1_ARATH Arginase 1, mitochondrial OS=Arabidopsis thaliana GN=ARGAH1 PE=2 SV=1;>tr|Q8LBB8|Q8LBB8_ARATH Putative arginase OS=Arabidopsis thaliana PE=2 SV=
tr|C0SVL5|			4	2	6	>tr|C0SVL5|C0SVL5_ARATH Putative uncharacterized protein At4g35100 (Fragment) OS=Arabidopsis thaliana GN=At4g35100 PE=2 SV=1;>sp|P93004|PIP27_ARATH Aquaporin PIP2-7 OS=Arabidopsis thaliana GN=PIP2-7 PE=1 SV=2;>tr|O23830|O23830_ARATH mRNA (Fragment) OS=Arab
tr|F6M3L4|	2	3	4	2	11	>tr|F6M3L4|F6M3L4_ARATH Pyridoxine biosynthesis protein OS=Arabidopsis thaliana GN=PDX1.3 PE=2 SV=1;>sp|Q8L940|PDX13_ARATH Pyridoxal biosynthesis protein PDX1.3 OS=Arabidopsis thaliana GN=PDX13 PE=1 SV=2;>sp|O80446|PDXL4_ARATH Probable PDX1-like protein 4
tr|Q0WWD3|		5	2	2	9	>tr|Q0WWD3|Q0WWD3_ARATH Vacuolar-type H+-ATPase (V-ATPase) subunit D OS=Arabidopsis thaliana GN=At3g58730 PE=2 SV=1;>sp|Q9XGM1|VATD_ARATH V-type proton ATPase subunit D OS=Arabidopsis thaliana GN=VHA-D PE=1 SV=2
tr|Q2V4Q4|		12	11	2	25	>tr|Q2V4Q4|Q2V4Q4_ARATH 50S ribosomal protein L4 OS=Arabidopsis thaliana GN=RPL4 PE=2 SV=1;>tr|Q3EDH2|Q3EDH2_ARATH 50S ribosomal protein L4 OS=Arabidopsis thaliana GN=RPL4 PE=3 SV=1;>tr|Q0WW46|Q0WW46_ARATH Putative uncharacterized protein At1g07320 OS=Arab
tr|Q8LAT5|	2	3		2	7	>tr|Q8LAT5|Q8LAT5_ARATH Cysteine proteinase RD19A OS=Arabidopsis thaliana PE=2 SV=1;>tr|Q0WWF3|Q0WWF3_ARATH Drought-inducible cysteine proteinase RD19A OS=Arabidopsis thaliana GN=At4g39090 PE=2 SV=1;>sp|P43296|RD19A_ARATH Cysteine proteinase RD19a OS=Arabi
tr|Q9FZG9|	3	2		2	7	>tr|Q9FZG9|Q9FZG9_ARATH Putative pectinesterase OS=Arabidopsis thaliana GN=F5A13.5 PE=4 SV=1;>tr|Q93YR0|Q93YR0_ARATH Putative uncharacterized protein At1g41830 OS=Arabidopsis thaliana GN=At1g41830 PE=2 SV=1;>tr|F4I7X1|F4I7X1_ARATH SKU5 similar 6 OS=Arabido
tr|W8PVA4|			2	2	4	>tr|W8PVA4|W8PVA4_ARATH Glycosyltransferase (Fragment) OS=Arabidopsis thaliana GN=At1g30530 PE=2 SV=1;>sp|Q9S9P6|U78D1_ARATH UDP-glycosyltransferase 78D1 OS=Arabidopsis thaliana GN=UGT78D1 PE=2 SV=1
sp|O04373|	1		1	1	3	>sp|O04373|ILL4_ARATH IAA-amino acid hydrolase ILR1-like 4 OS=Arabidopsis thaliana GN=ILL4 PE=1 SV=2
sp|Q0WQF7|		10	4	1	15	>sp|Q0WQF7|ODP21_ARATH Dihydrolipoyllysine-residue acetyltransferase component 1 of pyruvate dehydrogenase complex, mitochondrial OS=Arabidopsis thaliana GN=LTA3 PE=2 SV=2;>tr|F4J5T2|F4J5T2_ARATH Dihydrolipoyllysine-residue acetyltransferase component 1 of
sp|Q8LB81-2|	2			1	3	>sp|Q8LB81-2|GDL79_ARATH Isoform 2 of GDSL esterase/lipase At5g33370 OS=Arabidopsis thaliana GN=At5g33370;>sp|Q8LB81|GDL79_ARATH GDSL esterase/lipase At5g33370 OS=Arabidopsis thaliana GN=At5g33370 PE=2 SV=1
sp|Q9FJX3|		6		1	7	>sp|Q9FJX3|VDAC2_ARATH Mitochondrial outer membrane protein porin 2 OS=Arabidopsis thaliana GN=VDAC2 PE=1 SV=1;>tr|F4K3R8|F4K3R8_ARATH Voltage dependent anion channel 2 OS=Arabidopsis thaliana GN=VDAC2 PE=4 SV=1
sp|Q9FY71|	5	6	3	1	15	>sp|Q9FY71|EXOL4_ARATH Protein EXORDIUM-like 4 OS=Arabidopsis thaliana GN=EXL4 PE=2 SV=1
tr|B9DHH1|		3	3	1	7	>tr|B9DHH1|B9DHH1_ARATH Nucleoside diphosphate kinase OS=Arabidopsis thaliana GN=At4g11010 PE=2 SV=1;>sp|O49203|NDK3_ARATH Nucleoside diphosphate kinase III, chloroplastic/mitochondrial OS=Arabidopsis thaliana GN=NDPK3 PE=1 SV=1;>tr|Q1ECR6|Q1ECR6_ARATH Nuc
tr|F4JGD2|		4	2	1	7	>tr|F4JGD2|F4JGD2_ARATH Aspartic proteinase A3 OS=Arabidopsis thaliana GN=At4g04460 PE=3 SV=1;>sp|Q9XEC4|APA3_ARATH Aspartic proteinase A3 OS=Arabidopsis thaliana GN=APA3 PE=1 SV=1
tr|F4JZM6|	2	2	3	1	8	>tr|F4JZM6|F4JZM6_ARATH Aluminum induced protein with YGL and LRDR motifs OS=Arabidopsis thaliana GN=AILP1 PE=4 SV=1;>tr|Q94BR2|Q94BR2_ARATH Aluminum induced protein with YGL and LRDR motifs OS=Arabidopsis thaliana GN=AILP1 PE=2 SV=1
tr|F4K7E0|	1	1	1	1	4	>tr|F4K7E0|F4K7E0_ARATH Nuclear transport factor 2 and RNA recognition motif domain-containing protein OS=Arabidopsis thaliana GN=At5g43960 PE=4 SV=1;>tr|Q9FND0|Q9FND0_ARATH Gb|AAD20086.1 OS=Arabidopsis thaliana GN=At5g43960 PE=1 SV=1
tr|O23300|		2	3	1	6	>tr|O23300|O23300_ARATH At4g14440 OS=Arabidopsis thaliana GN=dl3260c PE=2 SV=1
tr|Q9FKI4|	1	1	2	1	5	>tr|Q9FKI4|Q9FKI4_ARATH Peptide alpha-N-acetyltransferase OS=Arabidopsis thaliana GN=MXE10.5 PE=2 SV=1
tr|Q9SUP5|	3	3		1	7	>tr|Q9SUP5|Q9SUP5_ARATH Glycoside hydrolase family 28 protein / polygalacturonase (Pectinase) family protein OS=Arabidopsis thaliana GN=F9D16.290 PE=2 SV=1
sp|A2RVS6-2|			1		1	>sp|A2RVS6-2|SR34A_ARATH Isoform 2 of Serine/arginine-rich splicing factor SR34A OS=Arabidopsis thaliana GN=SR34A;>sp|A2RVS6|SR34A_ARATH Serine/arginine-rich splicing factor SR34A OS=Arabidopsis thaliana GN=SR34A PE=2 SV=1
sp|A7WM73|					0	>sp|A7WM73|HEXO1_ARATH Beta-hexosaminidase 1 OS=Arabidopsis thaliana GN=HEXO1 PE=1 SV=1
sp|F4I8B9|		2			2	>sp|F4I8B9|Y1501_ARATH Putative WEB family protein At1g65010, chloroplastic OS=Arabidopsis thaliana GN=At1g65010 PE=1 SV=1
sp|F4ICX9|					0	>sp|F4ICX9|TSA1_ARATH TSK-associating protein 1 OS=Arabidopsis thaliana GN=TSA1 PE=1 SV=1;>sp|F4ICX9-2|TSA1_ARATH Isoform 2 of TSK-associating protein 1 OS=Arabidopsis thaliana GN=TSA1
sp|F4JXC5|					0	>sp|F4JXC5|SBT54_ARATH Subtilisin-like protease SBT5.4 OS=Arabidopsis thaliana GN=SBT5.4 PE=1 SV=1
sp|O04905|		2			2	>sp|O04905|KCY3_ARATH UMP-CMP kinase 3 OS=Arabidopsis thaliana GN=UMK3 PE=1 SV=1;>sp|O04905-2|KCY3_ARATH Isoform 2 of UMP-CMP kinase 3 OS=Arabidopsis thaliana GN=UMK3
sp|O65390|		2			2	>sp|O65390|APA1_ARATH Aspartic proteinase A1 OS=Arabidopsis thaliana GN=APA1 PE=1 SV=1;>tr|B9DHJ1|B9DHJ1_ARATH AT1G11910 protein (Fragment) OS=Arabidopsis thaliana GN=At1g11910 PE=2 SV=1;>tr|Q8H7F3|Q8H7F3_ARATH Putative uncharacterized protein (Fragment) O
sp|O80448|		3	5		8	>sp|O80448|PDX11_ARATH Pyridoxal biosynthesis protein PDX1.1 OS=Arabidopsis thaliana GN=PDX11 PE=1 SV=1
sp|O81645|					0	>sp|O81645|VILI3_ARATH Villin-3 OS=Arabidopsis thaliana GN=VLN3 PE=1 SV=2;>tr|Q8RWJ0|Q8RWJ0_ARATH Putative uncharacterized protein At3g57410 OS=Arabidopsis thaliana GN=At3g57410 PE=2 SV=1
sp|P30186|		6	6		12	>sp|P30186|PSA7A_ARATH Proteasome subunit alpha type-7-A OS=Arabidopsis thaliana GN=PAD1 PE=1 SV=1;>tr|Q2V3Q0|Q2V3Q0_ARATH 20S proteasome alpha subunit PAD1 OS=Arabidopsis thaliana GN=PAD1 PE=4 SV=1;>sp|O24616|PSA7B_ARATH Proteasome subunit alpha type-7-B
sp|P47998|		2			2	>sp|P47998|CYSK1_ARATH Cysteine synthase 1 OS=Arabidopsis thaliana GN=OASA1 PE=1 SV=2;>tr|Q0WLF5|Q0WLF5_ARATH Cysteine synthase OS=Arabidopsis thaliana GN=At4g14880 PE=2 SV=1
sp|P59223|		7			7	>sp|P59223|RS131_ARATH 40S ribosomal protein S13-1 OS=Arabidopsis thaliana GN=RPS13A PE=2 SV=1
sp|Q0WNZ5|					0	>sp|Q0WNZ5|METE3_ARATH 5-methyltetrahydropteroyltriglutamate--homocysteine methyltransferase 3, chloroplastic OS=Arabidopsis thaliana GN=MS3 PE=1 SV=1
sp|Q3E7D0|					0	>sp|Q3E7D0|NAT12_ARATH Nucleobase-ascorbate transporter 12 OS=Arabidopsis thaliana GN=NAT12 PE=1 SV=3;>tr|A8MS07|A8MS07_ARATH Nucleobase-ascorbate transporter 12 OS=Arabidopsis thaliana GN=NAT12 PE=1 SV=1;>sp|Q3E7D0-2|NAT12_ARATH Isoform 2 of Nucleobase-as
sp|Q43870-2|	1				1	>sp|Q43870-2|APS2_ARATH Isoform 2 of ATP sulfurylase 2 OS=Arabidopsis thaliana GN=APS2;>sp|Q9LIK9|APS1_ARATH ATP sulfurylase 1, chloroplastic OS=Arabidopsis thaliana GN=APS1 PE=1 SV=1;>sp|O23324|APS3_ARATH ATP-sulfurylase 3, chloroplastic OS=Arabidopsis th
sp|Q56WN1|			3		3	>sp|Q56WN1|GLN11_ARATH Glutamine synthetase cytosolic isozyme 1-1 OS=Arabidopsis thaliana GN=GLN1-1 PE=1 SV=2;>sp|Q9FMD9|GLN14_ARATH Glutamine synthetase cytosolic isozyme 1-4 OS=Arabidopsis thaliana GN=GLN1-4 PE=1 SV=1
sp|Q94AM1|					0	>sp|Q94AM1|OOPDA_ARATH Organellar oligopeptidase A, chloroplastic/mitochondrial OS=Arabidopsis thaliana GN=OOP PE=1 SV=1
sp|Q9C9K3|			8		8	>sp|Q9C9K3|PFPA2_ARATH Pyrophosphate--fructose 6-phosphate 1-phosphotransferase subunit alpha 2 OS=Arabidopsis thaliana GN=PFP-ALPHA2 PE=2 SV=1
sp|Q9FF90|		8	6		14	>sp|Q9FF90|RL133_ARATH 60S ribosomal protein L13-3 OS=Arabidopsis thaliana GN=RPL13D PE=1 SV=1
sp|Q9FKC0|		7	8		15	>sp|Q9FKC0|R13A4_ARATH 60S ribosomal protein L13a-4 OS=Arabidopsis thaliana GN=RPL13AD PE=2 SV=1
sp|Q9FZ48|		3			3	>sp|Q9FZ48|UBC36_ARATH Ubiquitin-conjugating enzyme E2 36 OS=Arabidopsis thaliana GN=UBC36 PE=1 SV=1;>sp|Q9FZ48-2|UBC36_ARATH Isoform 2 of Ubiquitin-conjugating enzyme E2 36 OS=Arabidopsis thaliana GN=UBC36;>tr|F4I615|F4I615_ARATH Ubiquitin-conjugating enz
sp|Q9FZE0|					0	>sp|Q9FZE0|BGL40_ARATH Beta-glucosidase 40 OS=Arabidopsis thaliana GN=BGLU40 PE=2 SV=1
sp|Q9LRX8|	2	8	9		19	>sp|Q9LRX8|R13A2_ARATH 60S ribosomal protein L13a-2 OS=Arabidopsis thaliana GN=RPL13AB PE=1 SV=1;>sp|Q9SVR0|R13A3_ARATH 60S ribosomal protein L13a-3 OS=Arabidopsis thaliana GN=RPL13AC PE=2 SV=1;>sp|Q9FKC0|R13A4_ARATH 60S ribosomal protein L13a-4 OS=Arabido
sp|Q9LVY1|					0	>sp|Q9LVY1|TAT_ARATH Tyrosine aminotransferase OS=Arabidopsis thaliana GN=TAT PE=2 SV=1
sp|Q9SKQ0|	4	5	5		14	>sp|Q9SKQ0|CP19B_ARATH Peptidyl-prolyl cis-trans isomerase CYP19-2 OS=Arabidopsis thaliana GN=CYP19-2 PE=1 SV=1;>sp|P34790|CP18C_ARATH Peptidyl-prolyl cis-trans isomerase CYP18-3 OS=Arabidopsis thaliana GN=CYP18-3 PE=1 SV=1
tr|A0JQ12|	1	1			2	>tr|A0JQ12|A0JQ12_ARATH At1g76020 OS=Arabidopsis thaliana GN=At1g76020 PE=2 SV=1;>tr|Q9LQR6|Q9LQR6_ARATH T4O12.23 OS=Arabidopsis thaliana PE=1 SV=1
tr|A4FVR0|					0	>tr|A4FVR0|A4FVR0_ARATH At5g56680 OS=Arabidopsis thaliana GN=At5g56680 PE=2 SV=1;>sp|Q9SW96|SYNC1_ARATH Asparagine--tRNA ligase, cytoplasmic 1 OS=Arabidopsis thaliana GN=SYNC1 PE=1 SV=1
tr|A6XH02|					0	>tr|A6XH02|A6XH02_ARATH Putative ubiquitin-interacting factor 6 (Fragment) OS=Arabidopsis thaliana GN=UQI6 PE=2 SV=1;>tr|Q9LX28|Q9LX28_ARATH At3g59430 OS=Arabidopsis thaliana GN=F25L23_290 PE=2 SV=1;>tr|Q2V3N1|Q2V3N1_ARATH Uncharacterized protein OS=Arabid
tr|B9DHR0|		11			11	>tr|B9DHR0|B9DHR0_ARATH AT2G30950 protein OS=Arabidopsis thaliana GN=At2g30950 PE=2 SV=1;>sp|O80860|FTSH2_ARATH ATP-dependent zinc metalloprotease FTSH 2, chloroplastic OS=Arabidopsis thaliana GN=FTSH2 PE=1 SV=1;>tr|B9DHT7|B9DHT7_ARATH AT2G30950 protein (F
tr|C0Z226|					0	>tr|C0Z226|C0Z226_ARATH AT5G42270 protein OS=Arabidopsis thaliana GN=At5g42270 PE=2 SV=1;>sp|Q9FH02|FTSH5_ARATH ATP-dependent zinc metalloprotease FTSH 5, chloroplastic OS=Arabidopsis thaliana GN=FTSH5 PE=1 SV=1;>tr|B9DHL9|B9DHL9_ARATH AT5G42270 protein (F
tr|F4JCI4|	1				1	>tr|F4JCI4|F4JCI4_ARATH Melibiase family protein OS=Arabidopsis thaliana GN=At3g26380 PE=4 SV=1;>tr|Q9LIN8|Q9LIN8_ARATH Genomic DNA, chromosome 3, BAC clone:F20C19 OS=Arabidopsis thaliana GN=At3g26380 PE=4 SV=1
tr|F4JGB9|		1	1		2	>tr|F4JGB9|F4JGB9_ARATH Malonyl-CoA decarboxylase OS=Arabidopsis thaliana GN=At4g04320 PE=4 SV=1;>tr|Q7Y1Z8|Q7Y1Z8_ARATH Malonyl-CoA decarboxylase OS=Arabidopsis thaliana GN=At4g04320 PE=2 SV=1
tr|F4JLQ2|					0	>tr|F4JLQ2|F4JLQ2_ARATH Uncharacterized protein OS=Arabidopsis thaliana GN=At4g16180 PE=4 SV=1;>tr|O23465|O23465_ARATH Putative uncharacterized protein AT4g16170 OS=Arabidopsis thaliana GN=dl4125c PE=4 SV=1
tr|F4JYX9|		2	1		3	>tr|F4JYX9|F4JYX9_ARATH Thiol protease aleurain OS=Arabidopsis thaliana GN=ALP PE=3 SV=1;>tr|B9DG56|B9DG56_ARATH AT5G60360 protein OS=Arabidopsis thaliana GN=At5g60360 PE=2 SV=1;>sp|Q8H166|ALEU_ARATH Thiol protease aleurain OS=Arabidopsis thaliana GN=ALEU
tr|Q0WLB0|		1			1	>tr|Q0WLB0|Q0WLB0_ARATH Xyloglucan endotransglucosylase/hydrolase OS=Arabidopsis thaliana GN=At4g30270 PE=2 SV=1;>sp|P24806|XTH24_ARATH Xyloglucan endotransglucosylase/hydrolase protein 24 OS=Arabidopsis thaliana GN=XTH24 PE=1 SV=2
tr|Q0WSA0|		7	8		15	>tr|Q0WSA0|Q0WSA0_ARATH Similar to ribosomal protein L30 OS=Arabidopsis thaliana GN=At1g77940 PE=2 SV=1;>sp|Q8VZ19|RL302_ARATH 60S ribosomal protein L30-2 OS=Arabidopsis thaliana GN=RPL30B PE=3 SV=1
tr|Q0WUN0|					0	>tr|Q0WUN0|Q0WUN0_ARATH Alanine:glyoxylate aminotransferase 2 homolog OS=Arabidopsis thaliana GN=At4g39660 PE=2 SV=1;>sp|Q940M2|AGT21_ARATH Alanine--glyoxylate aminotransferase 2 homolog 1, mitochondrial OS=Arabidopsis thaliana GN=AGT2 PE=2 SV=1
tr|Q0WUX6|	1	1			2	>tr|Q0WUX6|Q0WUX6_ARATH Citrate synthase OS=Arabidopsis thaliana GN=At2g42790 PE=2 SV=1;>sp|Q9SJH7|CISY3_ARATH Citrate synthase 3, peroxisomal OS=Arabidopsis thaliana GN=CSY3 PE=2 SV=1;>sp|Q9LXS6|CISY2_ARATH Citrate synthase 2, peroxisomal OS=Arabidopsis t
tr|Q0WWB3|		8	6		14	>tr|Q0WWB3|Q0WWB3_ARATH Mitochondrial F1-ATPase, gamma subunit OS=Arabidopsis thaliana GN=At2g33040 PE=2 SV=1;>sp|Q96250|ATPG3_ARATH ATP synthase subunit gamma, mitochondrial OS=Arabidopsis thaliana GN=ATPC PE=2 SV=1;>tr|Q8L7F2|Q8L7F2_ARATH Mitochondrial F
tr|Q0WWI1|					0	>tr|Q0WWI1|Q0WWI1_ARATH Putative uncharacterized protein At1g15690 (Fragment) OS=Arabidopsis thaliana GN=At1g15690 PE=2 SV=1;>sp|P31414|AVP1_ARATH Pyrophosphate-energized vacuolar membrane proton pump 1 OS=Arabidopsis thaliana GN=AVP1 PE=1 SV=1;>tr|A8MQH1|
tr|Q0WWL2|		4			4	>tr|Q0WWL2|Q0WWL2_ARATH Glutamine synthetase OS=Arabidopsis thaliana GN=At1g66200 PE=2 SV=1;>sp|Q8LCE1|GLN12_ARATH Glutamine synthetase cytosolic isozyme 1-2 OS=Arabidopsis thaliana GN=GLN1-2 PE=1 SV=2;>tr|F4ID91|F4ID91_ARATH Glutamine synthetase OS=Arabid
tr|Q8L8X6|					0	>tr|Q8L8X6|Q8L8X6_ARATH Putative uncharacterized protein OS=Arabidopsis thaliana PE=2 SV=1;>tr|O81784|O81784_ARATH Putative uncharacterized protein AT4g35510 OS=Arabidopsis thaliana GN=F8D20.20 PE=4 SV=1;>tr|Q94B80|Q94B80_ARATH Putative uncharacterized pro
tr|Q8LAS2|					0	>tr|Q8LAS2|Q8LAS2_ARATH Transport protein SEC13, putative OS=Arabidopsis thaliana PE=1 SV=1;>tr|Q9SRI1|Q9SRI1_ARATH Putative transport protein SEC13 OS=Arabidopsis thaliana GN=T22N4.3 PE=2 SV=1
tr|Q8LF68|		10			10	>tr|Q8LF68|Q8LF68_ARATH Vegetative storage protein Vsp2 OS=Arabidopsis thaliana PE=2 SV=1;>sp|O82122|VSP2_ARATH Vegetative storage protein 2 OS=Arabidopsis thaliana GN=VSP2 PE=1 SV=1;>tr|F4KII6|F4KII6_ARATH Vegetative storage protein 2 OS=Arabidopsis thali
tr|Q8RW90|		2	1		3	>tr|Q8RW90|Q8RW90_ARATH At1g12050/F12F1_8 OS=Arabidopsis thaliana GN=At1g12050 PE=2 SV=1;>tr|O65374|O65374_ARATH F12F1.8 protein OS=Arabidopsis thaliana GN=F12F1.8 PE=4 SV=1
tr|Q8VYA0|		4			4	>tr|Q8VYA0|Q8VYA0_ARATH Aspartate--tRNA ligase-like protein OS=Arabidopsis thaliana GN=At4g31180 PE=2 SV=1;>tr|Q9M084|Q9M084_ARATH AT4G31180 protein OS=Arabidopsis thaliana GN=At4g31180 PE=1 SV=1
tr|Q9FJW0|		1			1	>tr|Q9FJW0|Q9FJW0_ARATH AT5g67630/K9I9_20 OS=Arabidopsis thaliana GN=At5g67630 PE=2 SV=1
tr|Q9LDF5|			3		3	>tr|Q9LDF5|Q9LDF5_ARATH 3-hydroxyacyl-CoA dehydrogenase family protein OS=Arabidopsis thaliana GN=At3g15290 PE=2 SV=1
tr|W8PUS4|			1		1	>tr|W8PUS4|W8PUS4_ARATH Phosphorylase (Fragment) OS=Arabidopsis thaliana GN=At3g29320 PE=2 SV=1;>sp|Q9LIB2|PHS1_ARATH Alpha-glucan phosphorylase 1 OS=Arabidopsis thaliana GN=PHS1 PE=1 SV=1
sp|P21218|	1	14	16	15	46	>sp|P21218|PORB_ARATH Protochlorophyllide reductase B, chloroplastic OS=Arabidopsis thaliana GN=PORB PE=1 SV=3;>sp|Q42536|PORA_ARATH Protochlorophyllide reductase A, chloroplastic OS=Arabidopsis thaliana GN=PORA PE=1 SV=2
tr|Q93ZC2|		11	13	12	36	>tr|Q93ZC2|Q93ZC2_ARATH AT5g36230/T30G6_9 OS=Arabidopsis thaliana GN=At5g36230 PE=2 SV=1;>tr|Q9FG63|Q9FG63_ARATH Gb|AAD26879.1 OS=Arabidopsis thaliana PE=4 SV=1
tr|F4ISI7|	1	8	7	11	27	>tr|F4ISI7|F4ISI7_ARATH Nucleosome assembly protein 12 OS=Arabidopsis thaliana GN=NAP1;2 PE=1 SV=1;>tr|A8MRK6|A8MRK6_ARATH Nucleosome assembly protein 12 OS=Arabidopsis thaliana GN=NAP1;2 PE=1 SV=1;>sp|Q94K07|NAP1C_ARATH Nucleosome assembly protein 1;3 OS=
sp|P59233|		9	9	8	26	>sp|P59233|R27AC_ARATH Ubiquitin-40S ribosomal protein S27a-3 OS=Arabidopsis thaliana GN=RPS27AC PE=1 SV=2;>sp|P59232|R27AB_ARATH Ubiquitin-40S ribosomal protein S27a-2 OS=Arabidopsis thaliana GN=RPS27AB PE=1 SV=2;>sp|P59271|R27AA_ARATH Ubiquitin-40S ribos
sp|Q9SFH9|	4	6	9	7	26	>sp|Q9SFH9|HEM21_ARATH Delta-aminolevulinic acid dehydratase 1, chloroplastic OS=Arabidopsis thaliana GN=HEMB1 PE=2 SV=1
tr|F4J3P1|	5	8	7	7	27	>tr|F4J3P1|F4J3P1_ARATH 60S ribosomal protein L23 OS=Arabidopsis thaliana GN=emb2171 PE=3 SV=1;>tr|Q1H559|Q1H559_ARATH At2g33370 OS=Arabidopsis thaliana GN=At1g04480 PE=2 SV=1;>sp|P49690|RL23_ARATH 60S ribosomal protein L23 OS=Arabidopsis thaliana GN=RPL23
tr|Q0WWA1|	4	7	6	6	23	>tr|Q0WWA1|Q0WWA1_ARATH Sulfite oxidase OS=Arabidopsis thaliana GN=At3g01910 PE=2 SV=1;>sp|Q9S850|SUOX_ARATH Sulfite oxidase OS=Arabidopsis thaliana GN=SOX PE=1 SV=1;>tr|F4JBZ5|F4JBZ5_ARATH Sulfite oxidase OS=Arabidopsis thaliana GN=SOX PE=4 SV=1
tr|Q1H555|	3		9	6	18	>tr|Q1H555|Q1H555_ARATH At3g11510 OS=Arabidopsis thaliana GN=At3g11510 PE=2 SV=1;>sp|Q9CAX6|RS142_ARATH 40S ribosomal protein S14-2 OS=Arabidopsis thaliana GN=RPS14B PE=1 SV=1;>sp|Q9SIH0|RS141_ARATH 40S ribosomal protein S14-1 OS=Arabidopsis thaliana GN=RP
tr|Q5PNZ9|	3	7	7	6	23	>tr|Q5PNZ9|Q5PNZ9_ARATH At1g22780 OS=Arabidopsis thaliana GN=PFL PE=2 SV=1;>sp|P34788|RS18_ARATH 40S ribosomal protein S18 OS=Arabidopsis thaliana GN=RPS18A PE=1 SV=1;>tr|Q6LAE1|Q6LAE1_ARATH Mitochondrial ribosomal protein S13 (Fragment) OS=Arabidopsis tha
tr|Q9M8L6|		2	4	6	12	>tr|Q9M8L6|Q9M8L6_ARATH At1g80480 OS=Arabidopsis thaliana GN=T21F11.27 PE=2 SV=1
sp|O48646|	3	5	3	5	16	>sp|O48646|GPX6_ARATH Probable phospholipid hydroperoxide glutathione peroxidase 6, mitochondrial OS=Arabidopsis thaliana GN=GPX6 PE=2 SV=2
sp|P42761|	1	3	3	5	12	>sp|P42761|GSTFA_ARATH Glutathione S-transferase F10 OS=Arabidopsis thaliana GN=GSTF10 PE=1 SV=3
sp|Q9FZE1|		7	7	5	19	>sp|Q9FZE1|UGDH1_ARATH UDP-glucose 6-dehydrogenase 1 OS=Arabidopsis thaliana GN=UGD1 PE=2 SV=1
tr|A8MS28|	2	6	6	5	19	>tr|A8MS28|A8MS28_ARATH 60S ribosomal protein L27-3 OS=Arabidopsis thaliana GN=At4g15000 PE=4 SV=1;>tr|Q0WRB8|Q0WRB8_ARATH 60S ribosomal protein L27 OS=Arabidopsis thaliana GN=At4g15000 PE=2 SV=1;>sp|Q8LCL3|RL272_ARATH 60S ribosomal protein L27-2 OS=Arabid
tr|A8MS75|	3	4	5	5	17	>tr|A8MS75|A8MS75_ARATH Light-harvesting complex I chlorophyll a/b binding protein 1 OS=Arabidopsis thaliana GN=LHCA1 PE=4 SV=1;>sp|Q01667|CAB6_ARATH Chlorophyll a-b binding protein 6, chloroplastic OS=Arabidopsis thaliana GN=LHCA1 PE=1 SV=1;>tr|F4JE46|F4J
tr|Q9FG81|	1	7	5	5	18	>tr|Q9FG81|Q9FG81_ARATH Aluminium induced protein with YGL and LRDR motifs OS=Arabidopsis thaliana GN=At5g43830 PE=1 SV=1
sp|O22126|		1	4	4	9	>sp|O22126|FLA8_ARATH Fasciclin-like arabinogalactan protein 8 OS=Arabidopsis thaliana GN=FLA8 PE=1 SV=1
sp|O82204|	2	7	7	4	20	>sp|O82204|RL281_ARATH 60S ribosomal protein L28-1 OS=Arabidopsis thaliana GN=RPL28A PE=2 SV=1;>sp|Q9M0E2|RL282_ARATH 60S ribosomal protein L28-2 OS=Arabidopsis thaliana GN=RPL28C PE=2 SV=1
sp|P35614|		6	6	4	16	>sp|P35614|ERF1Z_ARATH Eukaryotic peptide chain release factor subunit 1-3 OS=Arabidopsis thaliana GN=ERF1-3 PE=2 SV=1;>tr|Q147G8|Q147G8_ARATH At1g12920 OS=Arabidopsis thaliana GN=At1g12920 PE=2 SV=1;>sp|Q9LPV8|ERF1Y_ARATH Eukaryotic peptide chain release
sp|Q9SF53|		6	8	4	18	>sp|Q9SF53|RL351_ARATH 60S ribosomal protein L35-1 OS=Arabidopsis thaliana GN=RPL35A PE=2 SV=1;>tr|Q0WT25|Q0WT25_ARATH Ribosomal protein L35 like protein OS=Arabidopsis thaliana GN=At3g55170 PE=2 SV=1;>sp|Q9M3D2|RL353_ARATH 60S ribosomal protein L35-3 OS=A
sp|Q9SX52|		9	10	4	23	>sp|Q9SX52|FYPP1_ARATH Phytochrome-associated serine/threonine-protein phosphatase 1 OS=Arabidopsis thaliana GN=FYPP1 PE=2 SV=1;>sp|Q9LHE7|FYPP3_ARATH Phytochrome-associated serine/threonine-protein phosphatase 3 OS=Arabidopsis thaliana GN=FYPP3 PE=1 SV=1
sp|Q9ZV06|	3	5	5	4	17	>sp|Q9ZV06|NATAL_ARATH Probable acetyltransferase NATA1-like OS=Arabidopsis thaliana GN=At2g39020 PE=2 SV=1
sp|Q9ZVF3|		6		4	10	>sp|Q9ZVF3|ML328_ARATH MLP-like protein 328 OS=Arabidopsis thaliana GN=MLP328 PE=2 SV=1
tr|A8MSB9|	3	4		4	11	>tr|A8MSB9|A8MSB9_ARATH Glycine-rich RNA-binding protein 2 OS=Arabidopsis thaliana GN=GR-RBP2 PE=4 SV=1;>tr|F4JTU2|F4JTU2_ARATH Glycine-rich RNA-binding protein 2 OS=Arabidopsis thaliana GN=GR-RBP2 PE=4 SV=1;>sp|Q9SVM8|RBG2_ARATH Glycine-rich RNA-binding p
tr|B3H4Q3|	2	5	5	4	16	>tr|B3H4Q3|B3H4Q3_ARATH Oligouridylate binding protein 1B OS=Arabidopsis thaliana GN=UBP1B PE=4 SV=1;>sp|Q9LQI9|UBP1B_ARATH Oligouridylate-binding protein 1B OS=Arabidopsis thaliana GN=UBP1B PE=1 SV=1;>sp|Q9LJH8|UBP1C_ARATH Oligouridylate-binding protein 1
tr|F4KEX3|		4	5	4	13	>tr|F4KEX3|F4KEX3_ARATH Malate dehydrogenase OS=Arabidopsis thaliana GN=At5g58330 PE=3 SV=1;>tr|Q8LCQ9|Q8LCQ9_ARATH NADP-dependent malate dehydrogenase OS=Arabidopsis thaliana PE=2 SV=1;>tr|Q9LVL7|Q9LVL7_ARATH Lactate/malate dehydrogenase family protein OS
tr|Q0WN31|			11	4	15	>tr|Q0WN31|Q0WN31_ARATH Putative phosphoglucomutase OS=Arabidopsis thaliana GN=At1g70730 PE=2 SV=1;>sp|Q9SGC1|PGMC2_ARATH Probable phosphoglucomutase, cytoplasmic 2 OS=Arabidopsis thaliana GN=At1g70730 PE=2 SV=1;>tr|F4I6W4|F4I6W4_ARATH Phosphoglucomutase O
tr|Q0WUI8|	1	3	6	4	14	>tr|Q0WUI8|Q0WUI8_ARATH Tryptophan synthase beta chain 1 OS=Arabidopsis thaliana GN=At5g54810 PE=2 SV=1;>sp|P14671|TRPB1_ARATH Tryptophan synthase beta chain 1, chloroplastic OS=Arabidopsis thaliana GN=TSB1 PE=2 SV=1;>tr|Q0WS13|Q0WS13_ARATH Tryptophan synt
tr|Q9LSP5|	2	5	3	4	14	>tr|Q9LSP5|Q9LSP5_ARATH AT3g17020/K14A17_14 OS=Arabidopsis thaliana GN=At3g17020 PE=2 SV=1
sp|O64640|	2	5	4	3	14	>sp|O64640|CXE8_ARATH Probable carboxylesterase 8 OS=Arabidopsis thaliana GN=CXE8 PE=2 SV=1
sp|O80575|	3	4	4	3	14	>sp|O80575|RISB_ARATH 6,7-dimethyl-8-ribityllumazine synthase, chloroplastic OS=Arabidopsis thaliana GN=At2g44050 PE=2 SV=1
sp|O82660|	4	3	4	3	14	>sp|O82660|P2SAF_ARATH Photosystem II stability/assembly factor HCF136, chloroplastic OS=Arabidopsis thaliana GN=HCF136 PE=1 SV=1
sp|P25851|	3	4	6	3	16	>sp|P25851|F16P1_ARATH Fructose-1,6-bisphosphatase, chloroplastic OS=Arabidopsis thaliana GN=FBP PE=2 SV=2
sp|P39207|	3	3	4	3	13	>sp|P39207|NDK1_ARATH Nucleoside diphosphate kinase 1 OS=Arabidopsis thaliana GN=NDK1 PE=1 SV=1
sp|P42732|		13	11	3	27	>sp|P42732|RR13_ARATH 30S ribosomal protein S13, chloroplastic OS=Arabidopsis thaliana GN=RPS13 PE=2 SV=1;>tr|B3H631|B3H631_ARATH 30S ribosomal protein S13 OS=Arabidopsis thaliana GN=At5g14320 PE=4 SV=1
sp|P49200|		5	6	3	14	>sp|P49200|RS201_ARATH 40S ribosomal protein S20-1 OS=Arabidopsis thaliana GN=RPS20A PE=2 SV=2;>tr|Q8H189|Q8H189_ARATH 40S ribosomal protein S20 OS=Arabidopsis thaliana GN=At5g62300 PE=2 SV=1;>sp|Q9STY6|RS202_ARATH 40S ribosomal protein S20-2 OS=Arabidopsi
sp|P56767|		3	5	3	11	>sp|P56767|PSAB_ARATH Photosystem I P700 chlorophyll a apoprotein A2 OS=Arabidopsis thaliana GN=psaB PE=3 SV=1
sp|Q39242|	2	2	4	3	11	>sp|Q39242|TRXB2_ARATH Thioredoxin reductase 2 OS=Arabidopsis thaliana GN=NTR2 PE=2 SV=2;>sp|Q39243|TRXB1_ARATH Thioredoxin reductase 1 OS=Arabidopsis thaliana GN=NTR1 PE=1 SV=3
sp|Q8VYR5|		3	10	3	16	>sp|Q8VYR5|PP351_ARATH Pentatricopeptide repeat-containing protein At4g35850, mitochondrial OS=Arabidopsis thaliana GN=At4g35850 PE=2 SV=1
sp|Q93W34|	5	6	5	3	19	>sp|Q93W34|RP45C_ARATH Polyadenylate-binding protein RBP45C OS=Arabidopsis thaliana GN=RBP45C PE=2 SV=1
sp|Q9C6Z3|	3	6	3	3	15	>sp|Q9C6Z3|ODPB2_ARATH Pyruvate dehydrogenase E1 component subunit beta-2, chloroplastic OS=Arabidopsis thaliana GN=PDH-E1 BETA PE=2 SV=1;>sp|O64688|ODPB3_ARATH Pyruvate dehydrogenase E1 component subunit beta-3, chloroplastic OS=Arabidopsis thaliana GN=E1
sp|Q9M0E2|		8	8	3	19	>sp|Q9M0E2|RL282_ARATH 60S ribosomal protein L28-2 OS=Arabidopsis thaliana GN=RPL28C PE=2 SV=1
sp|Q9M1X2|		6	5	3	14	>sp|Q9M1X2|FAP1_ARATH Fatty-acid-binding protein 1 OS=Arabidopsis thaliana GN=FAP1 PE=1 SV=1
sp|Q9M7T0|	1	4	3	3	11	>sp|Q9M7T0|PRX2F_ARATH Peroxiredoxin-2F, mitochondrial OS=Arabidopsis thaliana GN=PRXIIF PE=1 SV=2
sp|Q9SFU1|	2	8	8	3	21	>sp|Q9SFU1|R13A1_ARATH 60S ribosomal protein L13a-1 OS=Arabidopsis thaliana GN=RPL13AA PE=2 SV=1;>tr|F4JD96|F4JD96_ARATH 60S ribosomal protein L13a-1 OS=Arabidopsis thaliana GN=At3g07110 PE=3 SV=1
sp|Q9SU63|	2	5	4	3	14	>sp|Q9SU63|AL2B4_ARATH Aldehyde dehydrogenase family 2 member B4, mitochondrial OS=Arabidopsis thaliana GN=ALDH2B4 PE=2 SV=1
sp|Q9ZV24|	1	4	3	3	11	>sp|Q9ZV24|OP161_ARATH Outer envelope pore protein 16-1, chloroplastic OS=Arabidopsis thaliana GN=OEP161 PE=1 SV=1
tr|A8MS83|	1	8	10	3	22	>tr|A8MS83|A8MS83_ARATH 60S ribosomal protein L23a-2 OS=Arabidopsis thaliana GN=RPL23AB PE=3 SV=1;>sp|Q9M3C3|R23A2_ARATH 60S ribosomal protein L23a-2 OS=Arabidopsis thaliana GN=RPL23AB PE=2 SV=1;>sp|Q8LD46|R23A1_ARATH 60S ribosomal protein L23a-1 OS=Arabid
tr|O23455|		1	7	3	11	>tr|O23455|O23455_ARATH Putative uncharacterized protein AT4g16060 OS=Arabidopsis thaliana GN=dl4070w PE=4 SV=1;>tr|F4JKZ9|F4JKZ9_ARATH Uncharacterized protein OS=Arabidopsis thaliana GN=At4g16060 PE=4 SV=1;>tr|Q8GWY3|Q8GWY3_ARATH At4g16060 OS=Arabidopsis
tr|Q0WWL8|		4	4	3	11	>tr|Q0WWL8|Q0WWL8_ARATH Phosphoenolpyruvate carboxykinase (ATP)-like protein OS=Arabidopsis thaliana GN=At4g37870 PE=2 SV=1;>sp|Q9T074|PCKA_ARATH Phosphoenolpyruvate carboxykinase [ATP] OS=Arabidopsis thaliana GN=PCKA PE=1 SV=1;>tr|Q56WR5|Q56WR5_ARATH Phos
sp|O24633|		3		2	5	>sp|O24633|PSB2B_ARATH Proteasome subunit beta type-2-B OS=Arabidopsis thaliana GN=PBD2 PE=1 SV=1;>tr|F4JIF9|F4JIF9_ARATH Proteasome subunit beta type OS=Arabidopsis thaliana GN=PBD2 PE=3 SV=1
sp|Q8LD03|	2	2	5	2	11	>sp|Q8LD03|RS73_ARATH 40S ribosomal protein S7-3 OS=Arabidopsis thaliana GN=RPS7C PE=1 SV=2;>sp|Q9M885|RS72_ARATH 40S ribosomal protein S7-2 OS=Arabidopsis thaliana GN=RPS7B PE=2 SV=1
sp|Q9FMR9|		3	5	2	10	>sp|Q9FMR9|RIN1_ARATH RuvB-like protein 1 OS=Arabidopsis thaliana GN=RIN1 PE=1 SV=1
sp|Q9LH85|		3	2	2	7	>sp|Q9LH85|RLA23_ARATH 60S acidic ribosomal protein P2-3 OS=Arabidopsis thaliana GN=RPP2C PE=1 SV=1
sp|Q9S7B5|		2	8	2	12	>sp|Q9S7B5|THRC1_ARATH Threonine synthase 1, chloroplastic OS=Arabidopsis thaliana GN=TS1 PE=1 SV=1
tr|Q9FPI8|		1		2	3	>tr|Q9FPI8|Q9FPI8_ARATH Ferritin OS=Arabidopsis thaliana GN=At3g56090/F18O21_50 PE=2 SV=2;>tr|Q0WWR6|Q0WWR6_ARATH Ferritin OS=Arabidopsis thaliana GN=At3g56090 PE=2 SV=1;>sp|Q9LYN2|FRI3_ARATH Ferritin-3, chloroplastic OS=Arabidopsis thaliana GN=FER3 PE=2 S
tr|Q9M9K8|		4	2	2	8	>tr|Q9M9K8|Q9M9K8_ARATH Putative pectinacetylesterase OS=Arabidopsis thaliana GN=F10A16.21 PE=4 SV=1;>tr|Q9SFF6|Q9SFF6_ARATH AT3g05910/F2O10_3 OS=Arabidopsis thaliana GN=F2O10.13 PE=2 SV=1;>tr|F4J9L0|F4J9L0_ARATH Pectinacetylesterase family protein OS=Arab
tr|Q9ZSI0|	1	2	1	2	6	>tr|Q9ZSI0|Q9ZSI0_ARATH Cathepsin B-like cysteine protease OS=Arabidopsis thaliana GN=T15B16.17a PE=3 SV=1;>tr|Q94K85|Q94K85_ARATH Cathepsin B-like cysteine protease OS=Arabidopsis thaliana GN=T15B16.17a:T15B16.17b PE=2 SV=1
tr|W8QN76|	1	3	6	2	12	>tr|W8QN76|W8QN76_ARATH Glycosyltransferase (Fragment) OS=Arabidopsis thaliana GN=At5g24300 PE=2 SV=1;>sp|Q9FNF2|SSY1_ARATH Starch synthase 1, chloroplastic/amyloplastic OS=Arabidopsis thaliana GN=SS1 PE=2 SV=1
sp|Q9FNG3|		1	5	1	7	>sp|Q9FNG3|Y5645_ARATH Uncharacterized protein At5g06450 OS=Arabidopsis thaliana GN=At5g06450 PE=1 SV=1
sp|Q9LE22|		1	2	1	4	>sp|Q9LE22|CML27_ARATH Probable calcium-binding protein CML27 OS=Arabidopsis thaliana GN=CML27 PE=1 SV=1
sp|Q9LVI8|	1	4	2	1	8	>sp|Q9LVI8|GLN13_ARATH Glutamine synthetase cytosolic isozyme 1-3 OS=Arabidopsis thaliana GN=GLN1-3 PE=1 SV=1
sp|Q9SJ44-3|			2	1	3	>sp|Q9SJ44-3|UEV1C_ARATH Isoform 3 of Ubiquitin-conjugating enzyme E2 variant 1C OS=Arabidopsis thaliana GN=UEV1C;>sp|Q9SJ44|UEV1C_ARATH Ubiquitin-conjugating enzyme E2 variant 1C OS=Arabidopsis thaliana GN=UEV1C PE=1 SV=1;>sp|Q9SJ44-2|UEV1C_ARATH Isoform
tr|F4K0U3|			7	1	8	>tr|F4K0U3|F4K0U3_ARATH Probable 26S proteasome non-ATPase regulatory subunit 8A OS=Arabidopsis thaliana GN=RPN8A PE=4 SV=1;>sp|O24412|PSD7A_ARATH 26S proteasome non-ATPase regulatory subunit 7 homolog A OS=Arabidopsis thaliana GN=RPN8A PE=1 SV=1;>tr|F4J68
tr|Q8L9G4|		2	2	1	5	>tr|Q8L9G4|Q8L9G4_ARATH Cinnamyl-alcohol dehydrogenase-like protein OS=Arabidopsis thaliana PE=2 SV=1;>tr|Q29Q34|Q29Q34_ARATH Alcohol dehydrogenase-like protein OS=Arabidopsis thaliana GN=At5g19440 PE=2 SV=1
tr|Q93ZN7|		4	6	1	11	>tr|Q93ZN7|Q93ZN7_ARATH At1g05520/T25N20_16 OS=Arabidopsis thaliana PE=1 SV=1;>tr|Q8H0S3|Q8H0S3_ARATH At1g05520/T25N20_16 OS=Arabidopsis thaliana GN=At1g05520 PE=1 SV=1;>tr|Q9ZVY6|Q9ZVY6_ARATH T25N20.17 OS=Arabidopsis thaliana PE=4 SV=1
tr|Q9FI75|	5	5	3	1	14	>tr|Q9FI75|Q9FI75_ARATH Similarity to 5-nucleotidase OS=Arabidopsis thaliana PE=4 SV=1;>tr|F4K3A9|F4K3A9_ARATH HAD-superfamily hydrolase, subfamily IG, 5-nucleotidase OS=Arabidopsis thaliana GN=At5g48960 PE=4 SV=1;>tr|Q8W4J4|Q8W4J4_ARATH Putative unchara
tr|Q9LV35|		2	3	1	6	>tr|Q9LV35|Q9LV35_ARATH WD40 domain-containing protein OS=Arabidopsis thaliana GN=At3g18060 PE=2 SV=1
tr|Q9LVI9|	1	2	1	1	5	>tr|Q9LVI9|Q9LVI9_ARATH Putative dehydrogenase OS=Arabidopsis thaliana GN=PYD1 PE=2 SV=1
sp|A3KPF2-2|		1	3		4	>sp|A3KPF2-2|ANM14_ARATH Isoform 2 of Probable histone-arginine methyltransferase 1.4 OS=Arabidopsis thaliana GN=PRMT14;>sp|A3KPF2|ANM14_ARATH Probable histone-arginine methyltransferase 1.4 OS=Arabidopsis thaliana GN=PRMT14 PE=1 SV=1
sp|B9DFI7|		3	2		5	>sp|B9DFI7|PMT2_ARATH Probable methyltransferase PMT2 OS=Arabidopsis thaliana GN=At1g26850 PE=2 SV=2;>tr|F4HPE1|F4HPE1_ARATH Putative methyltransferase PMT2 OS=Arabidopsis thaliana GN=At1g26850 PE=4 SV=1;>sp|B9DFI7-2|PMT2_ARATH Isoform 2 of Probable methyl
sp|O22769|					0	>sp|O22769|NDUV2_ARATH NADH dehydrogenase [ubiquinone] flavoprotein 2, mitochondrial OS=Arabidopsis thaliana GN=At4g02580 PE=2 SV=3;>tr|C0Z311|C0Z311_ARATH AT4G02580 protein OS=Arabidopsis thaliana GN=At4g02580 PE=1 SV=1
sp|O23290|		4	3		7	>sp|O23290|RL36A_ARATH 60S ribosomal protein L36a OS=Arabidopsis thaliana GN=RPL36AA PE=2 SV=3;>tr|F4JUQ4|F4JUQ4_ARATH 60S ribosomal protein L36a OS=Arabidopsis thaliana GN=At4g14320 PE=3 SV=1
sp|P21276|					0	>sp|P21276|SODF1_ARATH Superoxide dismutase [Fe] 1, chloroplastic OS=Arabidopsis thaliana GN=FSD1 PE=1 SV=4;>tr|F4JRV2|F4JRV2_ARATH Superoxide dismutase OS=Arabidopsis thaliana GN=FSD1 PE=3 SV=1
sp|P28186|					0	>sp|P28186|RAE1C_ARATH Ras-related protein RABE1c OS=Arabidopsis thaliana GN=RABE1C PE=1 SV=1
sp|P42799|			2		2	>sp|P42799|GSA1_ARATH Glutamate-1-semialdehyde 2,1-aminomutase 1, chloroplastic OS=Arabidopsis thaliana GN=GSA1 PE=2 SV=1
sp|P55034|		1	3		4	>sp|P55034|PSMD4_ARATH 26S proteasome non-ATPase regulatory subunit 4 homolog OS=Arabidopsis thaliana GN=RPN10 PE=1 SV=1
sp|P56766|			3		3	>sp|P56766|PSAA_ARATH Photosystem I P700 chlorophyll a apoprotein A1 OS=Arabidopsis thaliana GN=psaA PE=2 SV=1
sp|P59231|		5	6		11	>sp|P59231|R10A3_ARATH 60S ribosomal protein L10a-3 OS=Arabidopsis thaliana GN=RPL10AC PE=2 SV=1
sp|Q39041|		1			1	>sp|Q39041|INVA4_ARATH Acid beta-fructofuranosidase 4, vacuolar OS=Arabidopsis thaliana GN=BFRUCT4 PE=2 SV=2
sp|Q43315|					0	>sp|Q43315|FPPS2_ARATH Farnesyl pyrophosphate synthase 2 OS=Arabidopsis thaliana GN=FPS2 PE=2 SV=1;>tr|F4JNF1|F4JNF1_ARATH Farnesyl diphosphate synthase 2 OS=Arabidopsis thaliana GN=FPS2 PE=3 SV=1
sp|Q67Y83|					0	>sp|Q67Y83|SCP51_ARATH Serine carboxypeptidase-like 51 OS=Arabidopsis thaliana GN=SCPL51 PE=2 SV=2;>tr|A8MR86|A8MR86_ARATH Serine carboxypeptidase-like 51 OS=Arabidopsis thaliana GN=SCPL51 PE=4 SV=1;>sp|Q67Y83-2|SCP51_ARATH Isoform 2 of Serine carboxypepti
sp|Q75W54|					0	>sp|Q75W54|EBM_ARATH Mannosylglycoprotein endo-beta-mannosidase OS=Arabidopsis thaliana GN=EBM PE=1 SV=3
sp|Q84XU2-2|					0	>sp|Q84XU2-2|PPP5_ARATH Isoform 2 of Serine/threonine-protein phosphatase 5 OS=Arabidopsis thaliana GN=PAPP5;>sp|Q84XU2|PPP5_ARATH Serine/threonine-protein phosphatase 5 OS=Arabidopsis thaliana GN=PAPP5 PE=1 SV=1
sp|Q8H107-3|	2				2	>sp|Q8H107-3|ODO2B_ARATH Isoform 3 of Dihydrolipoyllysine-residue succinyltransferase component of 2-oxoglutarate dehydrogenase complex 2, mitochondrial OS=Arabidopsis thaliana GN=At4g26910;>sp|Q8H107-2|ODO2B_ARATH Isoform 2 of Dihydrolipoyllysine-residue
sp|Q8S944|					0	>sp|Q8S944|DRP3A_ARATH Dynamin-related protein 3A OS=Arabidopsis thaliana GN=DRP3A PE=1 SV=2;>tr|F4JJ15|F4JJ15_ARATH Dynamin-related protein 3A OS=Arabidopsis thaliana GN=DRP3A PE=3 SV=1;>sp|Q8S944-2|DRP3A_ARATH Isoform 2 of Dynamin-related protein 3A OS=A
sp|Q8W4S4|					0	>sp|Q8W4S4|VHAA3_ARATH V-type proton ATPase subunit a3 OS=Arabidopsis thaliana GN=VHA-a3 PE=1 SV=1
sp|Q93XW5|		2	2		4	>sp|Q93XW5|NSP5_ARATH Nitrile-specifier protein 5 OS=Arabidopsis thaliana GN=NSP5 PE=2 SV=1
sp|Q9C641|		1			1	>sp|Q9C641|EFGM1_ARATH Elongation factor G-1, mitochondrial OS=Arabidopsis thaliana GN=MEFG1 PE=2 SV=1;>sp|F4IW10|EFGM2_ARATH Elongation factor G-2, mitochondrial OS=Arabidopsis thaliana GN=MEFG2 PE=2 SV=1
sp|Q9C6B3|					0	>sp|Q9C6B3|GCA2_ARATH Gamma carbonic anhydrase 2, mitochondrial OS=Arabidopsis thaliana GN=GAMMACA2 PE=1 SV=1
sp|Q9CA90|		3			3	>sp|Q9CA90|HPR2_ARATH Glyoxylate/hydroxypyruvate reductase A HPR2 OS=Arabidopsis thaliana GN=HPR2 PE=1 SV=1;>sp|Q9CA90-2|HPR2_ARATH Isoform 2 of Glyoxylate/hydroxypyruvate reductase A HPR2 OS=Arabidopsis thaliana GN=HPR2
sp|Q9FE06|	3	4	2		9	>sp|Q9FE06|EXOL2_ARATH Protein EXORDIUM-like 2 OS=Arabidopsis thaliana GN=EXL2 PE=2 SV=1
sp|Q9LHE7|					0	>sp|Q9LHE7|FYPP3_ARATH Phytochrome-associated serine/threonine-protein phosphatase 3 OS=Arabidopsis thaliana GN=FYPP3 PE=1 SV=1
sp|Q9LNN2|					0	>sp|Q9LNN2|LECT3_ARATH Lectin-like protein At1g53070 OS=Arabidopsis thaliana GN=At1g53070 PE=2 SV=1
sp|Q9LQK0|		3	5		8	>sp|Q9LQK0|DRG1_ARATH Developmentally-regulated G-protein 1 OS=Arabidopsis thaliana GN=DRG1 PE=1 SV=1;>sp|Q9CAI1|DRG2_ARATH Developmentally-regulated G-protein 2 OS=Arabidopsis thaliana GN=DRG2 PE=2 SV=1
sp|Q9SCY0|					0	>sp|Q9SCY0|PGMP_ARATH Phosphoglucomutase, chloroplastic OS=Arabidopsis thaliana GN=PGMP PE=1 SV=2
sp|Q9SGZ5|		1	1		2	>sp|Q9SGZ5|BXL7_ARATH Probable beta-D-xylosidase 7 OS=Arabidopsis thaliana GN=BXL7 PE=2 SV=2
sp|Q9SIH0|		7	9		16	>sp|Q9SIH0|RS141_ARATH 40S ribosomal protein S14-1 OS=Arabidopsis thaliana GN=RPS14A PE=1 SV=1
sp|Q9SIL6|		4			4	>sp|Q9SIL6|PHB6_ARATH Prohibitin-6, mitochondrial OS=Arabidopsis thaliana GN=PHB6 PE=1 SV=1
sp|Q9SMN0|		1			1	>sp|Q9SMN0|CXE12_ARATH Probable carboxylesterase 12 OS=Arabidopsis thaliana GN=CXE12 PE=1 SV=1
sp|Q9SXZ2|	1	2	1		4	>sp|Q9SXZ2|FT_ARATH Protein FLOWERING LOCUS T OS=Arabidopsis thaliana GN=FT PE=1 SV=2
sp|Q9SZ30|			3		3	>sp|Q9SZ30|HIS4_ARATH Imidazole glycerol phosphate synthase hisHF, chloroplastic OS=Arabidopsis thaliana GN=HISN4 PE=2 SV=1;>tr|B9DHU6|B9DHU6_ARATH Imidazole glycerol phosphate synthase subunit hisF (Fragment) OS=Arabidopsis thaliana GN=At4g26900 PE=2 SV=1
sp|Q9SZE1|		1			1	>sp|Q9SZE1|3HID1_ARATH Probable 3-hydroxyisobutyrate dehydrogenase-like 1, mitochondrial OS=Arabidopsis thaliana GN=At4g29120 PE=2 SV=1
sp|Q9T0A0|			3		3	>sp|Q9T0A0|LACS4_ARATH Long chain acyl-CoA synthetase 4 OS=Arabidopsis thaliana GN=LACS4 PE=2 SV=1
sp|Q9T0I8|					0	>sp|Q9T0I8|MTN1_ARATH 5-methylthioadenosine/S-adenosylhomocysteine nucleosidase 1 OS=Arabidopsis thaliana GN=MTN1 PE=1 SV=1
sp|Q9ZNT7|					0	>sp|Q9ZNT7|PHB2_ARATH Prohibitin-2, mitochondrial OS=Arabidopsis thaliana GN=PHB2 PE=1 SV=1;>sp|Q9ZNT7-2|PHB2_ARATH Isoform 2 of Prohibitin-2, mitochondrial OS=Arabidopsis thaliana GN=PHB2
tr|B9DHL5|		1			1	>tr|B9DHL5|B9DHL5_ARATH AT4G22670 protein (Fragment) OS=Arabidopsis thaliana GN=At4g22670 PE=1 SV=1;>sp|Q93YR3|F10AL_ARATH FAM10 family protein At4g22670 OS=Arabidopsis thaliana GN=At4g22670 PE=1 SV=1
tr|F4I472|			5		5	>tr|F4I472|F4I472_ARATH 40S ribosomal protein S15-1 OS=Arabidopsis thaliana GN=RPS15 PE=3 SV=1;>sp|Q08112|RS151_ARATH 40S ribosomal protein S15-1 OS=Arabidopsis thaliana GN=RPS15A PE=2 SV=1;>sp|Q9FY64|RS154_ARATH 40S ribosomal protein S15-4 OS=Arabidopsis
tr|F4IUQ7|					0	>tr|F4IUQ7|F4IUQ7_ARATH Beta-galactosidase OS=Arabidopsis thaliana GN=BGAL9 PE=3 SV=1;>sp|Q9SCV3|BGAL9_ARATH Beta-galactosidase 9 OS=Arabidopsis thaliana GN=BGAL9 PE=2 SV=1;>tr|Q94BZ3|Q94BZ3_ARATH At2g32810/F24L7.5 OS=Arabidopsis thaliana PE=2 SV=1
tr|F4JRE0|					0	>tr|F4JRE0|F4JRE0_ARATH Endomembrane family protein 70 OS=Arabidopsis thaliana GN=At4g12650 PE=4 SV=1;>tr|Q9SU20|Q9SU20_ARATH Putative uncharacterized protein T20K18.10 (Fragment) OS=Arabidopsis thaliana GN=T20K18.10 PE=4 SV=1;>tr|Q9SU21|Q9SU21_ARATH Putat
tr|F4KDZ4|		2	1		3	>tr|F4KDZ4|F4KDZ4_ARATH Malate dehydrogenase OS=Arabidopsis thaliana GN=PMDH2 PE=3 SV=1;>tr|Q93ZA7|Q93ZA7_ARATH Malate dehydrogenase OS=Arabidopsis thaliana PE=2 SV=1;>sp|Q9ZP05|MDHG1_ARATH Malate dehydrogenase, glyoxysomal OS=Arabidopsis thaliana GN=At5g0
tr|O22826|			1		1	>tr|O22826|O22826_ARATH At2g43770 OS=Arabidopsis thaliana GN=At2g43770 PE=2 SV=1
tr|O64481|			1		1	>tr|O64481|O64481_ARATH Putative subtilisin serine protease OS=Arabidopsis thaliana GN=SLP3 PE=2 SV=1
tr|O65581|			3		3	>tr|O65581|O65581_ARATH At4g26530 OS=Arabidopsis thaliana GN=M3E9.40 PE=2 SV=1
tr|Q0IGJ2|					0	>tr|Q0IGJ2|Q0IGJ2_ARATH At3g59480 OS=Arabidopsis thaliana GN=At3g59480 PE=2 SV=1;>sp|Q9M1B9|SCRK4_ARATH Probable fructokinase-4 OS=Arabidopsis thaliana GN=At3g59480 PE=2 SV=1
tr|Q5E919|		4	4		8	>tr|Q5E919|Q5E919_ARATH Glucose-6-phosphate 1-dehydrogenase OS=Arabidopsis thaliana GN=At3g27300 PE=2 SV=1;>sp|Q9LK23|G6PD5_ARATH Glucose-6-phosphate 1-dehydrogenase, cytoplasmic isoform 1 OS=Arabidopsis thaliana GN=ACG9 PE=2 SV=1
tr|Q683B7|					0	>tr|Q683B7|Q683B7_ARATH Prolyl carboxypeptidase like protein (Fragment) OS=Arabidopsis thaliana GN=At4g36195 PE=2 SV=1;>tr|Q683F9|Q683F9_ARATH Prolyl carboxypeptidase like protein OS=Arabidopsis thaliana GN=At4g36195 PE=2 SV=1;>tr|Q94CC6|Q94CC6_ARATH Proly
tr|Q8LDF2|					0	>tr|Q8LDF2|Q8LDF2_ARATH 2-nitropropane dioxygenase-like protein OS=Arabidopsis thaliana GN=At5g64250 PE=1 SV=1;>tr|Q9FMG0|Q9FMG0_ARATH 2-nitropropane dioxygenase-like protein OS=Arabidopsis thaliana GN=At5g64250 PE=1 SV=1
tr|Q8RU07|			7		7	>tr|Q8RU07|Q8RU07_ARATH Putative malonyl-CoA OS=Arabidopsis thaliana GN=At2g30200 PE=2 SV=1;>tr|Q8L5U2|Q8L5U2_ARATH Putative malonyl-CoA:Acyl carrier protein transacylase OS=Arabidopsis thaliana PE=2 SV=1;>tr|F4IMR0|F4IMR0_ARATH [acyl-carrier-protein] S-ma
tr|Q9FH82|					0	>tr|Q9FH82|Q9FH82_ARATH AT5g45280/K9E15_6 OS=Arabidopsis thaliana GN=At5g45280 PE=2 SV=1;>tr|Q8LAE9|Q8LAE9_ARATH Pectin acetylesterase OS=Arabidopsis thaliana PE=2 SV=1
tr|Q9FJ47|					0	>tr|Q9FJ47|Q9FJ47_ARATH Cysteine protease OS=Arabidopsis thaliana GN=SAG12 PE=2 SV=1;>tr|Q38886|Q38886_ARATH SAG12 protein OS=Arabidopsis thaliana GN=SAG12 PE=3 SV=1
tr|Q9FPD4|					0	>tr|Q9FPD4|Q9FPD4_ARATH Putative uncharacterized protein At1g44790 (Fragment) OS=Arabidopsis thaliana GN=At1g44790 PE=2 SV=1;>tr|Q84QC1|Q84QC1_ARATH ChaC-like family protein OS=Arabidopsis thaliana GN=At1g44790 PE=2 SV=1;>tr|Q9LPF2|Q9LPF2_ARATH T12C22.6 pr
tr|Q9FVC4|			1		1	>tr|Q9FVC4|Q9FVC4_ARATH Aspartate-semialdehyde dehydrogenase (Fragment) OS=Arabidopsis thaliana GN=ASDH PE=2 SV=1;>tr|Q8VYI4|Q8VYI4_ARATH Aspartate semialdehyde dehydrogenase OS=Arabidopsis thaliana GN=At1g14810 PE=2 SV=1;>tr|Q9LQU9|Q9LQU9_ARATH F10B6.22 O
tr|Q9LYG2|		1			1	>tr|Q9LYG2|Q9LYG2_ARATH Putative uncharacterized protein At5g11680 OS=Arabidopsis thaliana GN=T22P22_70 PE=2 SV=1
tr|Q9SG99|	2				2	>tr|Q9SG99|Q9SG99_ARATH Putative dehydrogenase OS=Arabidopsis thaliana GN=F1C9.24 PE=4 SV=1;>tr|Q8L9W5|Q8L9W5_ARATH Putative dehydrogenase OS=Arabidopsis thaliana PE=2 SV=1;>tr|B9DGU5|B9DGU5_ARATH AT3G01980 protein OS=Arabidopsis thaliana GN=At3g01980 PE=2
tr|Q9SPU8|	1	1	1		3	>tr|Q9SPU8|Q9SPU8_ARATH Cytidine deaminase 1 (Fragment) OS=Arabidopsis thaliana GN=cda1 PE=2 SV=1;>sp|O65896|CDA1_ARATH Cytidine deaminase 1 OS=Arabidopsis thaliana GN=CDA1 PE=1 SV=1
tr|Q9SQR7|					0	>tr|Q9SQR7|Q9SQR7_ARATH T11I18.6 protein OS=Arabidopsis thaliana GN=T11I18.6 PE=4 SV=1;>tr|Q8W573|Q8W573_ARATH AT3g03950/T11I18_6 OS=Arabidopsis thaliana GN=ECT1 PE=2 SV=1;>tr|F4J2E9|F4J2E9_ARATH CIPK1 interacting protein OS=Arabidopsis thaliana GN=ECT1 PE
tr|Q9SVB0|		4	3		7	>tr|Q9SVB0|Q9SVB0_ARATH Cytochrome P450, family 96, subfamily A, polypeptide 9 OS=Arabidopsis thaliana GN=CYP96A9 PE=3 SV=1
tr|Q9SY09|					0	>tr|Q9SY09|Q9SY09_ARATH At4g02840 OS=Arabidopsis thaliana GN=T5J8.16 PE=2 SV=1;>tr|F4JHV8|F4JHV8_ARATH Small nuclear ribonucleoprotein family protein OS=Arabidopsis thaliana GN=At4g02840 PE=4 SV=1
tr|Q9ZPZ4|		4			4	>tr|Q9ZPZ4|Q9ZPZ4_ARATH Putative uncharacterized protein At1g09310 OS=Arabidopsis thaliana GN=T31J12.3 PE=1 SV=1;>tr|C0Z2C6|C0Z2C6_ARATH AT1G09310 protein OS=Arabidopsis thaliana GN=At1g09310 PE=2 SV=1
tr|B3H684|		8	6	15	29	>tr|B3H684|B3H684_ARATH Nucleosome assembly protein 1-like 1 OS=Arabidopsis thaliana GN=NAP1;1 PE=4 SV=1;>sp|Q9SZI2|NAP1A_ARATH Nucleosome assembly protein 1;1 OS=Arabidopsis thaliana GN=NAP1;1 PE=1 SV=1
tr|B9DHY1|	12			14	26	>tr|B9DHY1|B9DHY1_ARATH AT3G14067 protein (Fragment) OS=Arabidopsis thaliana GN=At3g14067 PE=1 SV=1;>tr|Q9LVJ1|Q9LVJ1_ARATH At3g14067 OS=Arabidopsis thaliana GN=At3g14067 PE=2 SV=1;>tr|Q0WWH7|Q0WWH7_ARATH Putative subtilisin-like serine proteinase OS=Arabi
tr|A8MR61|		6	9	10	25	>tr|A8MR61|A8MR61_ARATH MLP-like protein 28 OS=Arabidopsis thaliana GN=MLP28 PE=4 SV=1;>sp|Q9SSK9|MLP28_ARATH MLP-like protein 28 OS=Arabidopsis thaliana GN=MLP28 PE=1 SV=1;>tr|B3H4F3|B3H4F3_ARATH MLP-like protein 28 OS=Arabidopsis thaliana GN=MLP28 PE=4 S
sp|Q42202|		6	7	7	20	>sp|Q42202|RL40B_ARATH Ubiquitin-60S ribosomal protein L40-2 OS=Arabidopsis thaliana GN=RPL40B PE=1 SV=2;>sp|B9DHA6|RL40A_ARATH Ubiquitin-60S ribosomal protein L40-1 OS=Arabidopsis thaliana GN=RPL40A PE=1 SV=1;>tr|O64955|O64955_ARATH Polyubiquitin (Fragmen
sp|Q9XIA9|		8	17	7	32	>sp|Q9XIA9|LACS2_ARATH Long chain acyl-CoA synthetase 2 OS=Arabidopsis thaliana GN=LACS2 PE=2 SV=1
sp|Q9ZST4|	4	5	2	7	18	>sp|Q9ZST4|GLNB_ARATH Nitrogen regulatory protein P-II homolog OS=Arabidopsis thaliana GN=GLB1 PE=1 SV=1
tr|A6XI99|	6	6	7	7	26	>tr|A6XI99|A6XI99_ARATH Ubiquitin (Fragment) OS=Arabidopsis thaliana GN=UBQ10 PE=2 SV=1;>tr|A6XIA0|A6XIA0_ARATH Ubiquitin (Fragment) OS=Arabidopsis thaliana GN=UBQ3 PE=2 SV=1
tr|F4HZG6|		4	4	7	15	>tr|F4HZG6|F4HZG6_ARATH Importin subunit alpha OS=Arabidopsis thaliana GN=IMPA-4 PE=3 SV=1;>tr|O49602|O49602_ARATH Importin alpha-like protein (Fragment) OS=Arabidopsis thaliana GN=Impa-4 PE=2 SV=1;>tr|O80480|O80480_ARATH Importin subunit alpha OS=Arabidop
sp|P56799|		9	8	6	23	>sp|P56799|RR4_ARATH 30S ribosomal protein S4, chloroplastic OS=Arabidopsis thaliana GN=rps4 PE=3 SV=1
tr|Q058N8|	4	6	3	6	19	>tr|Q058N8|Q058N8_ARATH At5g39410 OS=Arabidopsis thaliana GN=At5g39410 PE=2 SV=1;>sp|Q8LGI2|SCPDL_ARATH Probable mitochondrial saccharopine dehydrogenase-like oxidoreductase At5g39410 OS=Arabidopsis thaliana GN=At5g39410 PE=1 SV=2
tr|Q2V2R9|	4	5	7	6	22	>tr|Q2V2R9|Q2V2R9_ARATH PSI type III chlorophyll a/b-binding protein OS=Arabidopsis thaliana GN=LHCA3 PE=1 SV=1;>tr|Q9SY97|Q9SY97_ARATH PSI type III chlorophyll a/b-binding protein OS=Arabidopsis thaliana GN=T25B24.12 PE=1 SV=1;>tr|Q8LCR7|Q8LCR7_ARATH PSI
tr|Q9C9I7|		5	7	6	18	>tr|Q9C9I7|Q9C9I7_ARATH Putative uncharacterized protein At1g71500 OS=Arabidopsis thaliana GN=F26A9.12 PE=2 SV=1
sp|O22715|		9	6	5	20	>sp|O22715|AP1M2_ARATH AP-1 complex subunit mu-2 OS=Arabidopsis thaliana GN=AP1M2 PE=1 SV=1;>sp|Q9SAC9|AP1M1_ARATH AP-1 complex subunit mu-1 OS=Arabidopsis thaliana GN=AP1M1 PE=3 SV=1
sp|O78310|	4	4	4	5	17	>sp|O78310|SODC2_ARATH Superoxide dismutase [Cu-Zn] 2, chloroplastic OS=Arabidopsis thaliana GN=CSD2 PE=1 SV=2
sp|O81845|	2	2	5	5	14	>sp|O81845|PUMP1_ARATH Mitochondrial uncoupling protein 1 OS=Arabidopsis thaliana GN=PUMP1 PE=1 SV=1
sp|P05466|		9	10	5	24	>sp|P05466|AROA_ARATH 3-phosphoshikimate 1-carboxyvinyltransferase, chloroplastic OS=Arabidopsis thaliana GN=At2g45300 PE=2 SV=3;>tr|F4I035|F4I035_ARATH 3-phosphoshikimate 1-carboxyvinyltransferase OS=Arabidopsis thaliana GN=At1g48860 PE=3 SV=1;>tr|Q9FVP6|
sp|P42731|	3	10	9	5	27	>sp|P42731|PABP2_ARATH Polyadenylate-binding protein 2 OS=Arabidopsis thaliana GN=PAB2 PE=1 SV=1
sp|Q84WV2|		6	7	5	18	>sp|Q84WV2|BGL20_ARATH Beta-glucosidase 20 OS=Arabidopsis thaliana GN=BGLU20 PE=2 SV=1
sp|Q9FMY5|		5	6	5	16	>sp|Q9FMY5|U2AFB_ARATH Splicing factor U2af small subunit B OS=Arabidopsis thaliana GN=U2AF35B PE=1 SV=1;>sp|Q9S709|U2AFA_ARATH Splicing factor U2af small subunit A OS=Arabidopsis thaliana GN=U2AF35A PE=1 SV=1
tr|Q9FXB0|		3	4	5	12	>tr|Q9FXB0|Q9FXB0_ARATH At1g56580/F25P12_18 OS=Arabidopsis thaliana GN=F25P12.97 PE=2 SV=1
sp|O49543|		3	8	4	15	>sp|O49543|NFS1_ARATH Cysteine desulfurase 1, mitochondrial OS=Arabidopsis thaliana GN=NIFS1 PE=2 SV=1;>tr|A8MSF1|A8MSF1_ARATH AT5G65720 protein OS=Arabidopsis thaliana GN=NFS1 PE=2 SV=1
sp|O80526|	3	3	3	4	13	>sp|O80526|ACLA3_ARATH ATP-citrate synthase alpha chain protein 3 OS=Arabidopsis thaliana GN=ACLA-3 PE=2 SV=1
sp|Q39024|	4	5	5	4	18	>sp|Q39024|MPK4_ARATH Mitogen-activated protein kinase 4 OS=Arabidopsis thaliana GN=MPK4 PE=1 SV=2;>sp|Q9LMM5|MPK11_ARATH Mitogen-activated protein kinase 11 OS=Arabidopsis thaliana GN=MPK11 PE=1 SV=1;>sp|Q9LMM5-2|MPK11_ARATH Isoform 2 of Mitogen-activated
sp|Q6ZY51|	5	13	9	4	31	>sp|Q6ZY51|PWD_ARATH Phosphoglucan, water dikinase, chloroplastic OS=Arabidopsis thaliana GN=GWD3 PE=1 SV=1;>tr|Q0WQR4|Q0WQR4_ARATH Putative uncharacterized protein At5g26570 (Fragment) OS=Arabidopsis thaliana GN=At5g26570 PE=2 SV=1;>tr|B3H4K8|B3H4K8_ARATH
sp|Q8LBI1|		16	12	4	32	>sp|Q8LBI1|RL51_ARATH 60S ribosomal protein L5-1 OS=Arabidopsis thaliana GN=ATL5 PE=2 SV=2;>sp|P49227|RL52_ARATH 60S ribosomal protein L5-2 OS=Arabidopsis thaliana GN=RPL5B PE=2 SV=3;>tr|F4J912|F4J912_ARATH 60S ribosomal protein L5-1 OS=Arabidopsis thalian
sp|Q9FK81|	1	3	3	4	11	>sp|Q9FK81|Y5258_ARATH Uncharacterized protein At5g22580 OS=Arabidopsis thaliana GN=At5g22580 PE=1 SV=1
sp|Q9SS17|	1	6	6	4	17	>sp|Q9SS17|RS241_ARATH 40S ribosomal protein S24-1 OS=Arabidopsis thaliana GN=RPS24A PE=2 SV=1;>sp|Q8LC83|RS242_ARATH 40S ribosomal protein S24-2 OS=Arabidopsis thaliana GN=RPS24B PE=2 SV=2
tr|A0A023T		3	4	4	11	>tr|A0A023T774|A0A023T774_ARATH Mago nashi protein OS=Arabidopsis thaliana PE=2 SV=1;>sp|O23676|MGN_ARATH Protein mago nashi homolog OS=Arabidopsis thaliana GN=At1g02140 PE=1 SV=1
tr|Q67ZX8|	4		5	4	13	>tr|Q67ZX8|Q67ZX8_ARATH 40S ribosomal protein S19-like OS=Arabidopsis thaliana GN=At5g61170 PE=2 SV=1;>sp|Q9FNP8|RS193_ARATH 40S ribosomal protein S19-3 OS=Arabidopsis thaliana GN=RPS19C PE=2 SV=1;>tr|Q0WSH0|Q0WSH0_ARATH 40S ribosomal protein S19-like OS=A
tr|Q9S7M0|	3	4	5	4	16	>tr|Q9S7M0|Q9S7M0_ARATH AT5g54270/MDK4_9 OS=Arabidopsis thaliana GN=LHCB3*1 PE=2 SV=1;>tr|Q41993|Q41993_ARATH LHCII A/B BINDING PROTEIN TYPEIII (Fragment) OS=Arabidopsis thaliana PE=2 SV=1
sp|O64530-2|		3	4	3	10	>sp|O64530-2|STR1_ARATH Isoform 2 of Thiosulfate/3-mercaptopyruvate sulfurtransferase 1, mitochondrial OS=Arabidopsis thaliana GN=STR1;>sp|O64530|STR1_ARATH Thiosulfate/3-mercaptopyruvate sulfurtransferase 1, mitochondrial OS=Arabidopsis thaliana GN=STR1 P
sp|Q38865|	4		5	3	12	>sp|Q38865|EXPA6_ARATH Expansin-A6 OS=Arabidopsis thaliana GN=EXPA6 PE=2 SV=2;>tr|B9DHJ8|B9DHJ8_ARATH AT2G28950 protein (Fragment) OS=Arabidopsis thaliana GN=At2g28950 PE=2 SV=1;>tr|Q56Z85|Q56Z85_ARATH Expansin (Fragment) OS=Arabidopsis thaliana GN=At2g289
sp|Q42577|	1	3	3	3	10	>sp|Q42577|NDUS7_ARATH NADH dehydrogenase [ubiquinone] iron-sulfur protein 7, mitochondrial OS=Arabidopsis thaliana GN=At5g11770 PE=2 SV=1
sp|Q84WW2|	2	4	7	3	16	>sp|Q84WW2|6PGL5_ARATH Probable 6-phosphogluconolactonase 5, chloroplastic OS=Arabidopsis thaliana GN=EMB2024 PE=2 SV=1
sp|Q8RXN3|		3	5	3	11	>sp|Q8RXN3|PPT1_ARATH Phosphoenolpyruvate/phosphate translocator 1, chloroplastic OS=Arabidopsis thaliana GN=PPT1 PE=1 SV=1
sp|Q944A6-2|		7	6	3	16	>sp|Q944A6-2|SNF4_ARATH Isoform 2 of Sucrose nonfermenting 4-like protein OS=Arabidopsis thaliana GN=SNF4;>sp|Q944A6|SNF4_ARATH Sucrose nonfermenting 4-like protein OS=Arabidopsis thaliana GN=SNF4 PE=1 SV=1
sp|Q9LEU8|		1	1	3	5	>sp|Q9LEU8|ARLY_ARATH Argininosuccinate lyase, chloroplastic OS=Arabidopsis thaliana GN=At5g10920 PE=2 SV=1
sp|Q9LV66|	1	3	2	3	9	>sp|Q9LV66|Y5848_ARATH Uncharacterized protein At5g48480 OS=Arabidopsis thaliana GN=At5g48480 PE=1 SV=1
sp|Q9SA52|		2	3	3	8	>sp|Q9SA52|CP41B_ARATH Chloroplast stem-loop binding protein of 41 kDa b, chloroplastic OS=Arabidopsis thaliana GN=CSP41B PE=1 SV=1
tr|A8MR27|	3	7	7	3	20	>tr|A8MR27|A8MR27_ARATH Polypyrimidine tract-binding protein 3 OS=Arabidopsis thaliana GN=PTB3 PE=4 SV=1;>tr|Q0WQH0|Q0WQH0_ARATH Putative uncharacterized protein At1g43190 OS=Arabidopsis thaliana GN=At1g43190 PE=2 SV=1;>sp|Q6ICX4|PTBP3_ARATH Polypyrimidine
tr|Q0WP47|	3	6	4	3	16	>tr|Q0WP47|Q0WP47_ARATH Putative proline-rich protein OS=Arabidopsis thaliana GN=At1g28290 PE=2 SV=1;>tr|F4HWJ6|F4HWJ6_ARATH Arabinogalactan protein 31 OS=Arabidopsis thaliana GN=AGP31 PE=4 SV=1;>tr|Q9FZA2|Q9FZA2_ARATH Arabinogalactan protein 31 OS=Arabido
tr|Q8GXH6|	1	2	2	3	8	>tr|Q8GXH6|Q8GXH6_ARATH 3-isopropylmalate dehydrogenase OS=Arabidopsis thaliana GN=At1g31180/F28K20_14 PE=2 SV=1;>tr|B9DHH9|B9DHH9_ARATH 3-isopropylmalate dehydrogenase OS=Arabidopsis thaliana GN=IMD1 PE=1 SV=1;>tr|Q8LEF4|Q8LEF4_ARATH 3-isopropylmalate deh
tr|Q8LC75|	3	3	4	3	13	>tr|Q8LC75|Q8LC75_ARATH Nuclear transport factor 2, putative OS=Arabidopsis thaliana PE=2 SV=1;>sp|Q9C7F5|NTF2_ARATH Nuclear transport factor 2 OS=Arabidopsis thaliana GN=NTF2 PE=1 SV=1;>tr|A8MS55|A8MS55_ARATH Nuclear transport factor 2B OS=Arabidopsis tha
tr|Q9FZK4|	1	3	3	3	10	>tr|Q9FZK4|Q9FZK4_ARATH F17L21.10 OS=Arabidopsis thaliana GN=F17L21.10 PE=1 SV=1
tr|Q9LXZ1|	2	3	3	3	11	>tr|Q9LXZ1|Q9LXZ1_ARATH Protein kinase C inhibitor-like protein OS=Arabidopsis thaliana GN=T5P19_140 PE=2 SV=1;>tr|Q8GUN2|Q8GUN2_ARATH HIS triad family protein 3 OS=Arabidopsis thaliana GN=HIT3 PE=1 SV=1;>tr|Q42309|Q42309_ARATH Protein kinase C inhibitor (
tr|Q9LZ82|	3	5	3	3	14	>tr|Q9LZ82|Q9LZ82_ARATH AT5g04430/T32M21_30 OS=Arabidopsis thaliana GN=T32M21_30 PE=1 SV=1;>tr|F4JW99|F4JW99_ARATH TOMV RNA binding protein OS=Arabidopsis thaliana GN=BTR1L PE=1 SV=1
tr|W8PUU0|			2	3	5	>tr|W8PUU0|W8PUU0_ARATH Glycosyltransferase (Fragment) OS=Arabidopsis thaliana GN=At3g16520 PE=2 SV=1;>sp|Q9LK73-3|U88A1_ARATH Isoform 3 of UDP-glycosyltransferase 88A1 OS=Arabidopsis thaliana GN=UGT88A1;>sp|Q9LK73-2|U88A1_ARATH Isoform 2 of UDP-glycosyltr
sp|P56797|	1	10	10	2	23	>sp|P56797|RR2_ARATH 30S ribosomal protein S2, chloroplastic OS=Arabidopsis thaliana GN=rps2 PE=3 SV=1
sp|Q38935|		2		2	4	>sp|Q38935|FK151_ARATH Peptidyl-prolyl cis-trans isomerase FKBP15-1 OS=Arabidopsis thaliana GN=FKBP15-1 PE=2 SV=2
sp|Q42479|		3	5	2	10	>sp|Q42479|CDPK3_ARATH Calcium-dependent protein kinase 3 OS=Arabidopsis thaliana GN=CPK3 PE=1 SV=1
sp|Q8LD27|		3	4	2	9	>sp|Q8LD27|PSB6_ARATH Proteasome subunit beta type-6 OS=Arabidopsis thaliana GN=PBA1 PE=1 SV=2;>tr|F4JRY2|F4JRY2_ARATH Proteasome subunit beta type OS=Arabidopsis thaliana GN=PBA1 PE=3 SV=1
sp|Q9FHW7|		1	2	2	5	>sp|Q9FHW7|SKP1B_ARATH SKP1-like protein 1B OS=Arabidopsis thaliana GN=SKP1B PE=1 SV=1
sp|Q9FXA2|	2	5	5	2	14	>sp|Q9FXA2|PABP8_ARATH Polyadenylate-binding protein 8 OS=Arabidopsis thaliana GN=PAB8 PE=1 SV=1
sp|Q9LMM1|		7	8	2	17	>sp|Q9LMM1|C86A4_ARATH Cytochrome P450 86A4 OS=Arabidopsis thaliana GN=CYP86A4 PE=1 SV=1;>sp|O23066|C86A2_ARATH Cytochrome P450 86A2 OS=Arabidopsis thaliana GN=CYP86A2 PE=1 SV=1
sp|Q9LTT8-2|		3	3	2	8	>sp|Q9LTT8-2|VCS_ARATH Isoform 2 of Enhancer of mRNA-decapping protein 4 OS=Arabidopsis thaliana GN=VCS;>sp|Q9LTT8|VCS_ARATH Enhancer of mRNA-decapping protein 4 OS=Arabidopsis thaliana GN=VCS PE=1 SV=1
sp|Q9SRM5|				2	2	>sp|Q9SRM5|CPR49_ARATH GDSL esterase/lipase CPRD49 OS=Arabidopsis thaliana GN=CPRD49 PE=2 SV=1
sp|Q9SUW2|		5	3	2	10	>sp|Q9SUW2|APT3_ARATH Adenine phosphoribosyltransferase 3 OS=Arabidopsis thaliana GN=APT3 PE=1 SV=1
sp|Q9SYG7|		3	1	2	6	>sp|Q9SYG7|AL7B4_ARATH Aldehyde dehydrogenase family 7 member B4 OS=Arabidopsis thaliana GN=ALDH7B4 PE=2 SV=3
sp|Q9SYL9|		7	9	2	18	>sp|Q9SYL9|RK13_ARATH 50S ribosomal protein L13, chloroplastic OS=Arabidopsis thaliana GN=RPL13 PE=2 SV=1
sp|Q9ZW85|		3	3	2	8	>sp|Q9ZW85|LEUD3_ARATH 3-isopropylmalate dehydratase small subunit 3 OS=Arabidopsis thaliana GN=At2g43090 PE=1 SV=1;>tr|F4IQ61|F4IQ61_ARATH Aconitase/3-isopropylmalate dehydratase protein OS=Arabidopsis thaliana GN=At2g43090 PE=4 SV=1;>sp|Q9ZW84|LEUD1_ARAT
tr|B9DI07|			3	2	5	>tr|B9DI07|B9DI07_ARATH AT1G74040 protein (Fragment) OS=Arabidopsis thaliana GN=At1g74040 PE=2 SV=1;>sp|Q9LPR4|LEU11_ARATH 2-isopropylmalate synthase 1, chloroplastic OS=Arabidopsis thaliana GN=IPMS1 PE=1 SV=2;>sp|Q9C550|LEU12_ARATH 2-isopropylmalate synth
tr|F4HXD2|	1	3	2	2	8	>tr|F4HXD2|F4HXD2_ARATH Aldehyde dehydrogenase 10A8 OS=Arabidopsis thaliana GN=ALDH10A8 PE=3 SV=1;>sp|Q9S795|BADH1_ARATH Betaine aldehyde dehydrogenase 1, chloroplastic OS=Arabidopsis thaliana GN=ALDH10A8 PE=2 SV=1
tr|O04485|		8	7	2	17	>tr|O04485|O04485_ARATH AT1G09620 protein OS=Arabidopsis thaliana GN=F21M12.1 PE=2 SV=1;>tr|F4I116|F4I116_ARATH ATP binding/leucine-tRNA ligases/aminoacyl-tRNA ligases OS=Arabidopsis thaliana GN=At1g09620 PE=1 SV=1
tr|O22978|	1	3	3	2	9	>tr|O22978|O22978_ARATH Putative uncharacterized protein AT4g24130 OS=Arabidopsis thaliana GN=T19F6.7 PE=1 SV=1
tr|O80731|	1	5	4	2	12	>tr|O80731|O80731_ARATH At2g46930/F14M4.24 OS=Arabidopsis thaliana GN=At2g46930 PE=2 SV=1
tr|Q1H5B6|		4	7	2	13	>tr|Q1H5B6|Q1H5B6_ARATH At5g42970 OS=Arabidopsis thaliana GN=At5g42970 PE=2 SV=1;>sp|Q8L5U0|CSN4_ARATH COP9 signalosome complex subunit 4 OS=Arabidopsis thaliana GN=CSN4 PE=1 SV=2
tr|Q84TI2|		5	3	2	10	>tr|Q84TI2|Q84TI2_ARATH Phosphoribosylaminoimidazole carboxylase like protein OS=Arabidopsis thaliana GN=At2g37690 PE=2 SV=1;>tr|O80937|O80937_ARATH Putative phosphoribosylaminoimidazole carboxylase OS=Arabidopsis thaliana GN=At2g37690 PE=4 SV=1
tr|Q93ZK4|			5	2	7	>tr|Q93ZK4|Q93ZK4_ARATH AT3g26420/F20C19_14 OS=Arabidopsis thaliana PE=2 SV=1;>tr|Q9LIN3|Q9LIN3_ARATH AT3g26420/F20C19_14 OS=Arabidopsis thaliana GN=ATRZ-1A PE=1 SV=1
sp|P32826|		3	1	1	5	>sp|P32826|SCP49_ARATH Serine carboxypeptidase-like 49 OS=Arabidopsis thaliana GN=SCPL49 PE=2 SV=2
sp|P38420|		4	10	1	15	>sp|P38420|NRPB2_ARATH DNA-directed RNA polymerase II subunit 2 OS=Arabidopsis thaliana GN=NRPB2 PE=1 SV=2
sp|P51412|		8	7	1	16	>sp|P51412|RK21_ARATH 50S ribosomal protein L21, chloroplastic OS=Arabidopsis thaliana GN=RPL21 PE=2 SV=1
sp|P93014|		5	3	1	9	>sp|P93014|RR5_ARATH 30S ribosomal protein S5, chloroplastic OS=Arabidopsis thaliana GN=rps5 PE=1 SV=1;>tr|C0Z229|C0Z229_ARATH AT2G33800 protein OS=Arabidopsis thaliana GN=At2g33800 PE=2 SV=1
sp|Q8L7R2|		2		1	3	>sp|Q8L7R2|KHSE_ARATH Homoserine kinase OS=Arabidopsis thaliana GN=HSK PE=1 SV=1
sp|Q9C891|	1	3	2	1	7	>sp|Q9C891|DIR20_ARATH Dirigent protein 20 OS=Arabidopsis thaliana GN=DIR20 PE=2 SV=1
sp|Q9FRL8|				1	1	>sp|Q9FRL8|DHAR2_ARATH Glutathione S-transferase DHAR2 OS=Arabidopsis thaliana GN=DHAR2 PE=1 SV=1
sp|Q9LIP2|		2		1	3	>sp|Q9LIP2|PSB5B_ARATH Proteasome subunit beta type-5-B OS=Arabidopsis thaliana GN=PBE2 PE=1 SV=1;>sp|O23717|PSB5A_ARATH Proteasome subunit beta type-5-A OS=Arabidopsis thaliana GN=PBE1 PE=1 SV=1;>tr|F4HP14|F4HP14_ARATH 20S proteasome beta subunit E1 OS=Ar
tr|A8MR50|		2		1	3	>tr|A8MR50|A8MR50_ARATH 60S ribosomal protein L34-1 OS=Arabidopsis thaliana GN=At1g26880 PE=4 SV=1;>sp|Q42351|RL341_ARATH 60S ribosomal protein L34-1 OS=Arabidopsis thaliana GN=RPL34A PE=2 SV=1;>sp|Q9FE65|RL342_ARATH 60S ribosomal protein L34-2 OS=Arabidop
tr|A8MSD0|		4		1	5	>tr|A8MSD0|A8MSD0_ARATH Histone deacetylase OS=Arabidopsis thaliana GN=HD1 PE=1 SV=1;>sp|O22446|HDA19_ARATH Histone deacetylase 19 OS=Arabidopsis thaliana GN=HDA19 PE=1 SV=2
tr|F4I6B4|		3	2	1	6	>tr|F4I6B4|F4I6B4_ARATH SIT4 phosphatase-associated family protein OS=Arabidopsis thaliana GN=At1g30470 PE=1 SV=1;>tr|Q9S9Q4|Q9S9Q4_ARATH F26G16.7 protein OS=Arabidopsis thaliana GN=F26G16.7 PE=4 SV=1;>tr|F4I6B3|F4I6B3_ARATH SIT4 phosphatase-associated fam
tr|F4IIM1|		7	9	1	17	>tr|F4IIM1|F4IIM1_ARATH Cellulose synthase-interactive protein 1 OS=Arabidopsis thaliana GN=At2g22125 PE=4 SV=1;>tr|Q0WUD1|Q0WUD1_ARATH Putative uncharacterized protein At2g22130 (Fragment) OS=Arabidopsis thaliana GN=At2g22125 PE=1 SV=1
tr|F4JHB6|			2	1	3	>tr|F4JHB6|F4JHB6_ARATH Plasma membrane intrinsic protein 14 OS=Arabidopsis thaliana GN=PIP1;4 PE=3 SV=1;>sp|Q39196|PIP14_ARATH Probable aquaporin PIP1-4 OS=Arabidopsis thaliana GN=PIP1.4 PE=1 SV=1
tr|I1VCA6|		3	1	1	5	>tr|I1VCA6|I1VCA6_ARATH UDP-D-glucuronate 4-epimerase 6 (Fragment) OS=Arabidopsis thaliana GN=GAE6 PE=2 SV=1;>sp|Q9LIS3|GAE6_ARATH UDP-glucuronate 4-epimerase 6 OS=Arabidopsis thaliana GN=GAE6 PE=1 SV=1
tr|Q501F7|	1	4		1	6	>tr|Q501F7|Q501F7_ARATH At1g21440 OS=Arabidopsis thaliana GN=At1g21440 PE=2 SV=1
tr|Q8LAP5|		5	5	1	11	>tr|Q8LAP5|Q8LAP5_ARATH Putative translation initiation factor eIF-2, gamma subunit OS=Arabidopsis thaliana PE=2 SV=1;>tr|O64490|O64490_ARATH F20D22.6 protein OS=Arabidopsis thaliana GN=F20D22.6 PE=2 SV=1
tr|Q94BU8|	1	1	2	1	5	>tr|Q94BU8|Q94BU8_ARATH AT5g28050/F15F15_120 OS=Arabidopsis thaliana GN=At5g28050 PE=2 SV=1;>tr|F4K5T6|F4K5T6_ARATH Cytidine/deoxycytidylate deaminase family protein OS=Arabidopsis thaliana GN=At5g28050 PE=4 SV=1
tr|Q94C92|	1	2	3	1	7	>tr|Q94C92|Q94C92_ARATH Uroporphyrinogen decarboxylase OS=Arabidopsis thaliana GN=At2g40490 PE=2 SV=1;>sp|O22886|DCUP2_ARATH Uroporphyrinogen decarboxylase 2, chloroplastic OS=Arabidopsis thaliana GN=HEME2 PE=2 SV=1
tr|Q9FFV2|		2	2	1	5	>tr|Q9FFV2|Q9FFV2_ARATH AT5g54750/MBG8_1 OS=Arabidopsis thaliana GN=At5g54750 PE=2 SV=1;>tr|F4K1U5|F4K1U5_ARATH Transport protein particle (TRAPP) component OS=Arabidopsis thaliana GN=At5g54750 PE=4 SV=1
tr|Q9LW17|			4	1	5	>tr|Q9LW17|Q9LW17_ARATH Expressed protein OS=Arabidopsis thaliana GN=At3g15610 PE=2 SV=1;>tr|Q9SSS7|Q9SSS7_ARATH AT1G52730 protein OS=Arabidopsis thaliana GN=F6D8.2 PE=2 SV=1;>tr|Q9XI22|Q9XI22_ARATH F9L1.42 protein OS=Arabidopsis thaliana GN=F9L1.42 PE=2 S
sp|O04420|		1	1		2	>sp|O04420|URIC_ARATH Uricase OS=Arabidopsis thaliana GN=At2g26230 PE=1 SV=2
sp|O22607|		4	3		7	>sp|O22607|MSI4_ARATH WD-40 repeat-containing protein MSI4 OS=Arabidopsis thaliana GN=MSI4 PE=1 SV=3
sp|O24653|		1			1	>sp|O24653|GDI2_ARATH Guanosine nucleotide diphosphate dissociation inhibitor 2 OS=Arabidopsis thaliana GN=GDI2 PE=2 SV=1
sp|O64470|					0	>sp|O64470|SHT_ARATH Spermidine hydroxycinnamoyl transferase OS=Arabidopsis thaliana GN=SHT PE=1 SV=1
sp|O80626|		6	7		13	>sp|O80626|RL352_ARATH 60S ribosomal protein L35-2 OS=Arabidopsis thaliana GN=RPL35B PE=2 SV=1;>tr|Q0WWT8|Q0WWT8_ARATH Ribosomal protein L35 like protein OS=Arabidopsis thaliana GN=At5g02610 PE=2 SV=1;>sp|Q9LZ41|RL354_ARATH 60S ribosomal protein L35-4 OS=A
sp|O82491|					0	>sp|O82491|SPT16_ARATH FACT complex subunit SPT16 OS=Arabidopsis thaliana GN=SPT16 PE=1 SV=1
sp|P18616|		9	7		16	>sp|P18616|NRPB1_ARATH DNA-directed RNA polymerase II subunit 1 OS=Arabidopsis thaliana GN=NRPB1 PE=1 SV=3
sp|P42763|		3			3	>sp|P42763|ERD14_ARATH Dehydrin ERD14 OS=Arabidopsis thaliana GN=ERD14 PE=1 SV=1
sp|P49206|		3	4		7	>sp|P49206|RS261_ARATH 40S ribosomal protein S26-1 OS=Arabidopsis thaliana GN=RPS26A PE=2 SV=2;>sp|Q8LPJ7|RS262_ARATH 40S ribosomal protein S26-2 OS=Arabidopsis thaliana GN=RPS26B PE=2 SV=2
sp|P50287|					0	>sp|P50287|ASPGA_ARATH Isoaspartyl peptidase/L-asparaginase 1 OS=Arabidopsis thaliana GN=At5g08100 PE=1 SV=2;>tr|F4K9K7|F4K9K7_ARATH Asparaginase OS=Arabidopsis thaliana GN=At5g08100 PE=1 SV=1
sp|P52420|					0	>sp|P52420|PUR2_ARATH Phosphoribosylamine--glycine ligase, chloroplastic OS=Arabidopsis thaliana GN=PUR2 PE=2 SV=2
sp|P53780-2|					0	>sp|P53780-2|METC_ARATH Isoform 2 of Cystathionine beta-lyase, chloroplastic OS=Arabidopsis thaliana GN=At3g57050;>tr|B9DGA0|B9DGA0_ARATH AT3G57050 protein OS=Arabidopsis thaliana GN=At3g57050 PE=2 SV=1;>sp|P53780|METC_ARATH Cystathionine beta-lyase, chlor
sp|P55852|					0	>sp|P55852|SUMO1_ARATH Small ubiquitin-related modifier 1 OS=Arabidopsis thaliana GN=SUMO1 PE=1 SV=2
sp|P92963|					0	>sp|P92963|RAB1C_ARATH Ras-related protein RABB1c OS=Arabidopsis thaliana GN=RABB1C PE=1 SV=1;>sp|Q38922-3|RAB1B_ARATH Isoform 2 of Ras-related protein RABB1b OS=Arabidopsis thaliana GN=RABB1B;>sp|Q38922|RAB1B_ARATH Ras-related protein RABB1b OS=Arabidopsi
sp|Q2V465|					0	>sp|Q2V465|SCP11_ARATH Serine carboxypeptidase-like 11 OS=Arabidopsis thaliana GN=SCPL11 PE=2 SV=2;>tr|A8MQP0|A8MQP0_ARATH Serine carboxypeptidase-like 11 OS=Arabidopsis thaliana GN=SCPL11 PE=4 SV=1;>tr|F4IKI5|F4IKI5_ARATH Serine carboxypeptidase-like 12 O
sp|Q42059|	2	3			5	>sp|Q42059|GUN6_ARATH Endoglucanase 6 OS=Arabidopsis thaliana GN=At1g64390 PE=2 SV=2;>sp|Q8L7I0|GUN19_ARATH Endoglucanase 19 OS=Arabidopsis thaliana GN=At4g11050 PE=2 SV=1
sp|Q42449|			2		2	>sp|Q42449|PROF1_ARATH Profilin-1 OS=Arabidopsis thaliana GN=PRO1 PE=1 SV=1
sp|Q42599|			1		1	>sp|Q42599|NDS8A_ARATH NADH dehydrogenase [ubiquinone] iron-sulfur protein 8-A, mitochondrial OS=Arabidopsis thaliana GN=At1g79010 PE=2 SV=1
sp|Q5W7F2|					0	>sp|Q5W7F2|AGD3_ARATH ADP-ribosylation factor GTPase-activating protein AGD3 OS=Arabidopsis thaliana GN=AGD3 PE=1 SV=1;>sp|Q9FIT8|AGD1_ARATH ADP-ribosylation factor GTPase-activating protein AGD1 OS=Arabidopsis thaliana GN=AGD1 PE=2 SV=2
sp|Q84W92-3|					0	>sp|Q84W92-3|ANM13_ARATH Isoform 2 of Probable histone-arginine methyltransferase 1.3 OS=Arabidopsis thaliana GN=PRMT13;>sp|Q84W92|ANM13_ARATH Probable histone-arginine methyltransferase 1.3 OS=Arabidopsis thaliana GN=PRMT13 PE=2 SV=3
sp|Q8GUQ8|					0	>sp|Q8GUQ8|XDH1_ARATH Xanthine dehydrogenase 1 OS=Arabidopsis thaliana GN=XDH1 PE=1 SV=1;>sp|F4JLI5|XDH2_ARATH Xanthine dehydrogenase 2 OS=Arabidopsis thaliana GN=XDH2 PE=2 SV=1;>tr|Q8GZ21|Q8GZ21_ARATH Putative xanthine dehydrogenase OS=Arabidopsis thalian
sp|Q8LBZ7|		3	3		6	>sp|Q8LBZ7|SDHB1_ARATH Succinate dehydrogenase [ubiquinone] iron-sulfur subunit 1, mitochondrial OS=Arabidopsis thaliana GN=SDH2-1 PE=1 SV=2;>sp|Q8LB02|SDHB2_ARATH Succinate dehydrogenase [ubiquinone] iron-sulfur subunit 2, mitochondrial OS=Arabidopsis tha
sp|Q8LCL3|		4	4		8	>sp|Q8LCL3|RL272_ARATH 60S ribosomal protein L27-2 OS=Arabidopsis thaliana GN=RPL27B PE=2 SV=2
sp|Q8RV79|		2			2	>sp|Q8RV79|SOT11_ARATH Cytosolic sulfotransferase 11 OS=Arabidopsis thaliana GN=SOT11 PE=2 SV=1
sp|Q8VXY9|					0	>sp|Q8VXY9|UAH_ARATH Ureidoglycolate hydrolase OS=Arabidopsis thaliana GN=UAH PE=1 SV=1
sp|Q8W1X2|					0	>sp|Q8W1X2|PDXK_ARATH Pyridoxal kinase OS=Arabidopsis thaliana GN=PK PE=1 SV=2;>sp|Q8W1X2-2|PDXK_ARATH Isoform 2 of Pyridoxal kinase OS=Arabidopsis thaliana GN=PK;>tr|F4K8N1|F4K8N1_ARATH Pyridoxal kinase OS=Arabidopsis thaliana GN=SOS4 PE=4 SV=1
sp|Q93WF1|		5	2		7	>sp|Q93WF1|PLY20_ARATH Probable pectate lyase 20 OS=Arabidopsis thaliana GN=At5g48900 PE=2 SV=1
sp|Q93ZB6|					0	>sp|Q93ZB6|DCUP1_ARATH Uroporphyrinogen decarboxylase 1, chloroplastic OS=Arabidopsis thaliana GN=HEME1 PE=2 SV=2;>sp|Q93ZB6-2|DCUP1_ARATH Isoform 2 of Uroporphyrinogen decarboxylase 1, chloroplastic OS=Arabidopsis thaliana GN=HEME1
sp|Q94II3|	1				1	>sp|Q94II3|PMTL_ARATH Probable methyltransferase PMT21 OS=Arabidopsis thaliana GN=ERD3 PE=2 SV=1;>sp|Q9C6S7|PMTK_ARATH Probable methyltransferase PMT20 OS=Arabidopsis thaliana GN=At1g31850 PE=2 SV=1
sp|Q9C6S7|		3	2		5	>sp|Q9C6S7|PMTK_ARATH Probable methyltransferase PMT20 OS=Arabidopsis thaliana GN=At1g31850 PE=2 SV=1
sp|Q9FHG2|		6	7		13	>sp|Q9FHG2|RL322_ARATH 60S ribosomal protein L32-2 OS=Arabidopsis thaliana GN=RPL32B PE=2 SV=1
sp|Q9FK68|		3	3		6	>sp|Q9FK68|RAA1C_ARATH Ras-related protein RABA1c OS=Arabidopsis thaliana GN=RABA1C PE=2 SV=1;>sp|Q9SN35|RAA1D_ARATH Ras-related protein RABA1d OS=Arabidopsis thaliana GN=RABA1D PE=2 SV=1;>sp|Q9LK99|RAA1G_ARATH Ras-related protein RABA1g OS=Arabidopsis tha
sp|Q9FLX9|		1	1		2	>sp|Q9FLX9|NLE1_ARATH Notchless protein homolog OS=Arabidopsis thaliana GN=NLE1 PE=2 SV=1
sp|Q9FUS8|		2			2	>sp|Q9FUS8|GSTUH_ARATH Glutathione S-transferase U17 OS=Arabidopsis thaliana GN=GSTU17 PE=2 SV=1;>tr|Q9FUS7|Q9FUS7_ARATH Glutathione S-transferase OS=Arabidopsis thaliana GN=GST30b PE=2 SV=1
sp|Q9LJL3|					0	>sp|Q9LJL3|PREP1_ARATH Presequence protease 1, chloroplastic/mitochondrial OS=Arabidopsis thaliana GN=PREP1 PE=1 SV=2;>tr|F4JA10|F4JA10_ARATH Zinc metalloprotease pitrilysin subfamily A OS=Arabidopsis thaliana GN=PREP1 PE=3 SV=1
sp|Q9LTB2|		4	1		5	>sp|Q9LTB2|MMT1_ARATH Methionine S-methyltransferase OS=Arabidopsis thaliana GN=MMT1 PE=1 SV=1;>tr|Q0WM74|Q0WM74_ARATH Methionine S-methyltransferase (Fragment) OS=Arabidopsis thaliana GN=At5g49810 PE=2 SV=1
sp|Q9M8D3|		2	4		6	>sp|Q9M8D3|PUR4_ARATH Probable phosphoribosylformylglycinamidine synthase, chloroplastic/mitochondrial OS=Arabidopsis thaliana GN=At1g74260 PE=2 SV=3
sp|Q9S709|			6		6	>sp|Q9S709|U2AFA_ARATH Splicing factor U2af small subunit A OS=Arabidopsis thaliana GN=U2AF35A PE=1 SV=1;>tr|A8MRI1|A8MRI1_ARATH Splicing factor U2af small subunit A OS=Arabidopsis thaliana GN=ATU2AF35A PE=4 SV=1
sp|Q9S7E4|					0	>sp|Q9S7E4|FDH_ARATH Formate dehydrogenase, mitochondrial OS=Arabidopsis thaliana GN=FDH1 PE=1 SV=1;>tr|C0Z349|C0Z349_ARATH AT5G14780 protein OS=Arabidopsis thaliana GN=At5g14780 PE=2 SV=1
sp|Q9SGA6|		7	6		13	>sp|Q9SGA6|RS191_ARATH 40S ribosomal protein S19-1 OS=Arabidopsis thaliana GN=RPS19A PE=2 SV=1
sp|Q9SJB4|		3	2		5	>sp|Q9SJB4|GDL34_ARATH GDSL esterase/lipase At2g04570 OS=Arabidopsis thaliana GN=At2g04570 PE=2 SV=1
sp|Q9SK86|					0	>sp|Q9SK86|ADHL1_ARATH Alcohol dehydrogenase-like 1 OS=Arabidopsis thaliana GN=At1g22430 PE=2 SV=1
sp|Q9SKR2|			2		2	>sp|Q9SKR2|SYT1_ARATH Synaptotagmin-1 OS=Arabidopsis thaliana GN=SYT1 PE=1 SV=2;>tr|F4IFM7|F4IFM7_ARATH Synaptotagmin A OS=Arabidopsis thaliana GN=SYTA PE=4 SV=1;>tr|F4IFM6|F4IFM6_ARATH Synaptotagmin A OS=Arabidopsis thaliana GN=SYTA PE=4 SV=1
sp|Q9SMX3|		4	3		7	>sp|Q9SMX3|VDAC3_ARATH Mitochondrial outer membrane protein porin 3 OS=Arabidopsis thaliana GN=VDAC3 PE=1 SV=3
sp|Q9ZPX8-2|					0	>sp|Q9ZPX8-2|RS31A_ARATH Isoform 2 of Serine/arginine-rich splicing factor RS31A OS=Arabidopsis thaliana GN=RS31A;>sp|Q9ZPX8|RS31A_ARATH Serine/arginine-rich splicing factor RS31A OS=Arabidopsis thaliana GN=RS31A PE=2 SV=1;>sp|P92964|SRS31_ARATH Serine/arg
sp|Q9ZUR7|					0	>sp|Q9ZUR7|ARGJ_ARATH Arginine biosynthesis bifunctional protein ArgJ, chloroplastic OS=Arabidopsis thaliana GN=At2g37500 PE=2 SV=2;>sp|Q9ZUR7-2|ARGJ_ARATH Isoform 2 of Arginine biosynthesis bifunctional protein ArgJ, chloroplastic OS=Arabidopsis thaliana
sp|Q9ZUY3|			4		4	>sp|Q9ZUY3|AROD3_ARATH Arogenate dehydratase 3, chloroplastic OS=Arabidopsis thaliana GN=ADT3 PE=1 SV=1;>sp|Q9SGD6|AROD6_ARATH Arogenate dehydratase/prephenate dehydratase 6, chloroplastic OS=Arabidopsis thaliana GN=ADT6 PE=1 SV=1;>sp|O22241|AROD4_ARATH Ar
tr|A8MQM3|		2	1		3	>tr|A8MQM3|A8MQM3_ARATH Ribose-phosphate pyrophosphokinase 5 OS=Arabidopsis thaliana GN=At2g44530 PE=3 SV=1;>sp|O64888|KPRS5_ARATH Ribose-phosphate pyrophosphokinase 5, chloroplastic OS=Arabidopsis thaliana GN=PRS5 PE=2 SV=2
tr|A8WBZ5|					0	>tr|A8WBZ5|A8WBZ5_ARATH Phytochelatin synthase OS=Arabidopsis thaliana PE=2 SV=2;>sp|Q9S7Z3|PCS1_ARATH Glutathione gamma-glutamylcysteinyltransferase 1 OS=Arabidopsis thaliana GN=PCS1 PE=1 SV=1
tr|A8Y7S8|	3				3	>tr|A8Y7S8|A8Y7S8_ARATH Z-box binding factor 3 OS=Arabidopsis thaliana GN=zbf3 PE=1 SV=1;>tr|Q1H5F3|Q1H5F3_ARATH At3g43810 OS=Arabidopsis thaliana GN=At3g43810 PE=2 SV=1;>sp|Q682T9|CALM5_ARATH Calmodulin-5 OS=Arabidopsis thaliana GN=CAM5 PE=1 SV=1;>sp|Q035
tr|B3H6L9|		3	1		4	>tr|B3H6L9|B3H6L9_ARATH Transcription activator PIROGI 121 OS=Arabidopsis thaliana GN=PIR121 PE=4 SV=1;>sp|Q5S2C3|PIR_ARATH Protein PIR OS=Arabidopsis thaliana GN=PIR PE=1 SV=2;>sp|Q5S2C3-2|PIR_ARATH Isoform 2 of Protein PIR OS=Arabidopsis thaliana GN=PIR
tr|B3H749|					0	>tr|B3H749|B3H749_ARATH L-galactose-1-phosphate phosphatase OS=Arabidopsis thaliana GN=VTC4 PE=4 SV=1;>sp|Q9M8S8|VTC4_ARATH Inositol-phosphate phosphatase OS=Arabidopsis thaliana GN=VTC4 PE=1 SV=1;>tr|F4IYH1|F4IYH1_ARATH L-galactose-1-phosphate phosphatase
tr|B9DFJ0|		2	2		4	>tr|B9DFJ0|B9DFJ0_ARATH AT3G51800 protein (Fragment) OS=Arabidopsis thaliana GN=At3g51800 PE=2 SV=1;>tr|F4J4J3|F4J4J3_ARATH Putative nuclear DNA-binding protein G2p OS=Arabidopsis thaliana GN=ATG2 PE=4 SV=1;>tr|Q9C5I5|Q9C5I5_ARATH Putative nuclear DNA-bind
tr|B9DFR9|		4	2		6	>tr|B9DFR9|B9DFR9_ARATH AT2G45960 protein OS=Arabidopsis thaliana GN=PIP1B PE=2 SV=1;>tr|D9IX99|D9IX99_ARATH Aquaporin OS=Arabidopsis thaliana GN=Aqua PE=2 SV=1;>sp|Q06611|PIP12_ARATH Aquaporin PIP1-2 OS=Arabidopsis thaliana GN=PIP1-2 PE=1 SV=1;>tr|A8MRW1|
tr|B9DGQ3|		3	1		4	>tr|B9DGQ3|B9DGQ3_ARATH AT3G29160 protein OS=Arabidopsis thaliana GN=At3g29160 PE=2 SV=1;>sp|P92958|KIN11_ARATH SNF1-related protein kinase catalytic subunit alpha KIN11 OS=Arabidopsis thaliana GN=KIN11 PE=1 SV=1;>sp|P92958-2|KIN11_ARATH Isoform 2 of SNF1-
tr|C0Z2C0|					0	>tr|C0Z2C0|C0Z2C0_ARATH AT1G56340 protein OS=Arabidopsis thaliana GN=At1g56340 PE=2 SV=1;>tr|Q8H792|Q8H792_ARATH Putative uncharacterized protein (Fragment) OS=Arabidopsis thaliana PE=2 SV=1;>tr|F4I529|F4I529_ARATH Calreticulin-1 OS=Arabidopsis thaliana GN
tr|C0Z346|					0	>tr|C0Z346|C0Z346_ARATH AT1G03630 protein OS=Arabidopsis thaliana GN=At1g03630 PE=1 SV=1;>tr|F4I2F8|F4I2F8_ARATH Protochlorophyllide reductase C OS=Arabidopsis thaliana GN=POR C PE=4 SV=1;>tr|Q0WVW0|Q0WVW0_ARATH Protochlorophyllide reductase like protein O
tr|F4HRT5|					0	>tr|F4HRT5|F4HRT5_ARATH Protein little nuclei1 OS=Arabidopsis thaliana GN=LINC1 PE=1 SV=1;>tr|Q9FYH0|Q9FYH0_ARATH F1N21.5 OS=Arabidopsis thaliana GN=At1g67230 PE=4 SV=1
tr|F4HZN9|		6	2		8	>tr|F4HZN9|F4HZN9_ARATH Protein disulfide-isomerase OS=Arabidopsis thaliana GN=PDIL1-1 PE=3 SV=1;>sp|Q9XI01|PDI11_ARATH Protein disulfide isomerase-like 1-1 OS=Arabidopsis thaliana GN=PDIL1-1 PE=1 SV=1
tr|F4IC79|		2	2		4	>tr|F4IC79|F4IC79_ARATH Uncharacterized protein OS=Arabidopsis thaliana GN=At1g12380 PE=4 SV=1;>tr|Q9LNA8|Q9LNA8_ARATH F5O11.10 OS=Arabidopsis thaliana GN=At1g12380 PE=4 SV=1
tr|F4JVC5|					0	>tr|F4JVC5|F4JVC5_ARATH Probable phenylalanine--tRNA ligase alpha subunit OS=Arabidopsis thaliana GN=At4g39280 PE=3 SV=1;>sp|Q9T034|SYFA_ARATH Probable phenylalanine--tRNA ligase alpha subunit OS=Arabidopsis thaliana GN=At4g39280 PE=2 SV=3
tr|F4K0F5|		1			1	>tr|F4K0F5|F4K0F5_ARATH Protein disulfide isomerase-like 1-4 OS=Arabidopsis thaliana GN=PDIL1-4 PE=3 SV=1;>sp|Q9FF55|PDI14_ARATH Protein disulfide isomerase-like 1-4 OS=Arabidopsis thaliana GN=PDIL1-4 PE=1 SV=1;>tr|F4K0F7|F4K0F7_ARATH Protein disulfide-iso
tr|I1VCA3|			2		2	>tr|I1VCA3|I1VCA3_ARATH ACC oxidase 2 (Fragment) OS=Arabidopsis thaliana GN=ACO2 PE=2 SV=1;>sp|Q41931|ACCO2_ARATH 1-aminocyclopropane-1-carboxylate oxidase 2 OS=Arabidopsis thaliana GN=ACO2 PE=2 SV=2
tr|Q0WQY6|	3	5	4		12	>tr|Q0WQY6|Q0WQY6_ARATH Hydroxyacylglutathione hydrolase cytoplasmic OS=Arabidopsis thaliana GN=At3g10850 PE=2 SV=1;>sp|O24496|GLO2C_ARATH Hydroxyacylglutathione hydrolase cytoplasmic OS=Arabidopsis thaliana GN=GLX2-2 PE=1 SV=2
tr|Q56Z84|					0	>tr|Q56Z84|Q56Z84_ARATH Elongation factor 1-alpha OS=Arabidopsis thaliana GN=At1g07920 PE=2 SV=1
tr|Q67Y17|					0	>tr|Q67Y17|Q67Y17_ARATH mRNA, clone: RAFL25-18-P16 OS=Arabidopsis thaliana GN=At4g30310 PE=2 SV=1;>tr|F4JQ90|F4JQ90_ARATH FGGY family of carbohydrate kinase OS=Arabidopsis thaliana GN=At4g30310 PE=1 SV=1;>tr|Q9M0C9|Q9M0C9_ARATH Putative uncharacterized pro
tr|Q67YV9|			2		2	>tr|Q67YV9|Q67YV9_ARATH Putative vesicle-associated membrane protein, synaptobrevin 7B OS=Arabidopsis thaliana GN=VAMP721 PE=2 SV=1;>tr|Q681L9|Q681L9_ARATH Putative vesicle-associated membrane protein, synaptobrevin 7B OS=Arabidopsis thaliana GN=At1g04740
tr|Q84TE3|		3	2		5	>tr|Q84TE3|Q84TE3_ARATH At2g03510 OS=Arabidopsis thaliana PE=2 SV=1;>tr|Q0WU28|Q0WU28_ARATH Putative uncharacterized protein At2g03510 (Fragment) OS=Arabidopsis thaliana GN=At2g03510 PE=2 SV=1;>tr|Q9ZQ87|Q9ZQ87_ARATH Expressed protein OS=Arabidopsis thalia
tr|Q8L9P7|					0	>tr|Q8L9P7|Q8L9P7_ARATH Type 2 peroxiredoxin, putative OS=Arabidopsis thaliana PE=2 SV=1
tr|Q8LBY5|					0	>tr|Q8LBY5|Q8LBY5_ARATH Germin-like protein OS=Arabidopsis thaliana PE=2 SV=1;>tr|Q681K0|Q681K0_ARATH At3g05930 OS=Arabidopsis thaliana GN=At3g05930 PE=2 SV=1;>sp|P93000|GL23_ARATH Germin-like protein subfamily 2 member 3 OS=Arabidopsis thaliana GN=GLP8 PE
tr|Q8LE09|					0	>tr|Q8LE09|Q8LE09_ARATH Putative thaumatin OS=Arabidopsis thaliana GN=At1g73620/F25P22_3 PE=2 SV=1;>tr|Q9C9U9|Q9C9U9_ARATH Pathogenesis-related thaumatin-like protein OS=Arabidopsis thaliana GN=F25P22.3 PE=4 SV=1
tr|Q8LEF4|		2			2	>tr|Q8LEF4|Q8LEF4_ARATH 3-isopropylmalate dehydrogenase OS=Arabidopsis thaliana PE=1 SV=1;>sp|P93832|LEU32_ARATH 3-isopropylmalate dehydrogenase 2, chloroplastic OS=Arabidopsis thaliana GN=IMDH2 PE=1 SV=1
tr|Q8LFR4|					0	>tr|Q8LFR4|Q8LFR4_ARATH Glutamate decarboxylase OS=Arabidopsis thaliana PE=2 SV=1;>sp|Q9LSH2|DCE5_ARATH Glutamate decarboxylase 5 OS=Arabidopsis thaliana GN=GAD5 PE=2 SV=1
tr|Q93XY1|					0	>tr|Q93XY1|Q93XY1_ARATH At5g53620 OS=Arabidopsis thaliana GN=MNC6.16 PE=1 SV=1;>tr|Q9FJC2|Q9FJC2_ARATH Putative uncharacterized protein OS=Arabidopsis thaliana PE=4 SV=1
tr|Q940G5|					0	>tr|Q940G5|Q940G5_ARATH Aldose 1-epimerase family protein OS=Arabidopsis thaliana GN=F14M19.180 PE=2 SV=1;>tr|Q9SVZ5|Q9SVZ5_ARATH Possible apospory-associated like protein OS=Arabidopsis thaliana GN=At4g25900 PE=4 SV=1;>tr|Q8LAN4|Q8LAN4_ARATH Possible apos
tr|Q9C8H3|					0	>tr|Q9C8H3|Q9C8H3_ARATH Calcium-dependent lipid-binding (CaLB domain) plant phosphoribosyltransferase family protein OS=Arabidopsis thaliana GN=F19C24.20 PE=4 SV=1
tr|Q9FHL8|			1		1	>tr|Q9FHL8|Q9FHL8_ARATH Disease resistance protein-like OS=Arabidopsis thaliana GN=At5g23400 PE=2 SV=1
tr|Q9FHY6|					0	>tr|Q9FHY6|Q9FHY6_ARATH GAMM1 protein-like OS=Arabidopsis thaliana GN=At5g41970 PE=4 SV=1;>tr|Q94A80|Q94A80_ARATH AT5g41970/MJC20_7 OS=Arabidopsis thaliana PE=2 SV=1;>tr|F4K000|F4K000_ARATH Metal-dependent protein hydrolase OS=Arabidopsis thaliana GN=At5g4
tr|Q9FIR4|		1			1	>tr|Q9FIR4|Q9FIR4_ARATH Putative uncharacterized protein OS=Arabidopsis thaliana PE=4 SV=1;>tr|Q0WLS8|Q0WLS8_ARATH Putative uncharacterized protein At5g24710 OS=Arabidopsis thaliana GN=At5g24710 PE=2 SV=1;>tr|F4KIH8|F4KIH8_ARATH WD40 domain-containing prot
tr|Q9FLH8|					0	>tr|Q9FLH8|Q9FLH8_ARATH Fructokinase 1 OS=Arabidopsis thaliana GN=At5g51830 PE=1 SV=1
tr|Q9FPU1|					0	>tr|Q9FPU1|Q9FPU1_ARATH ROOTY/SUPERROOT1 OS=Arabidopsis thaliana GN=RTY/SUR1 PE=2 SV=1;>sp|Q9SIV0|SUR1_ARATH S-alkyl-thiohydroximate lyase SUR1 OS=Arabidopsis thaliana GN=SUR1 PE=1 SV=1
tr|Q9FW48|					0	>tr|Q9FW48|Q9FW48_ARATH Leucine-rich repeat-containing protein OS=Arabidopsis thaliana GN=T1E4.2 PE=4 SV=1;>tr|Q680J0|Q680J0_ARATH Putative uncharacterized protein At1g33600 (Fragment) OS=Arabidopsis thaliana GN=At1g33600 PE=2 SV=1
tr|Q9LIN0|					0	>tr|Q9LIN0|Q9LIN0_ARATH Major latex protein, putative OS=Arabidopsis thaliana GN=At3g26450 PE=1 SV=1;>tr|Q8L942|Q8L942_ARATH Major latex protein, putative OS=Arabidopsis thaliana PE=2 SV=1;>tr|Q9LIM9|Q9LIM9_ARATH Major latex protein-like OS=Arabidopsis tha
tr|Q9LVC5|	1				1	>tr|Q9LVC5|Q9LVC5_ARATH Apospory-associated protein C OS=Arabidopsis thaliana GN=At5g57330 PE=1 SV=1
tr|Q9M0A5|	1				1	>tr|Q9M0A5|Q9M0A5_ARATH Gamma-glutamyl peptidase 3 OS=Arabidopsis thaliana GN=At4g30550 PE=4 SV=1;>tr|Q8VZH8|Q8VZH8_ARATH AT4g30550/F17I23_110 OS=Arabidopsis thaliana PE=2 SV=1;>tr|Q8LBZ3|Q8LBZ3_ARATH Putative uncharacterized protein OS=Arabidopsis thalian
tr|Q9M0F5|					0	>tr|Q9M0F5|Q9M0F5_ARATH Acid phosphatase-like protein OS=Arabidopsis thaliana GN=At4g29260 PE=2 SV=1
tr|W8PUT5|			1		1	>tr|W8PUT5|W8PUT5_ARATH Glycosyltransferase (Fragment) OS=Arabidopsis thaliana GN=At3g21750 PE=2 SV=1;>sp|Q9LSY9|U71B1_ARATH UDP-glycosyltransferase 71B1 OS=Arabidopsis thaliana GN=UGT71B1 PE=2 SV=1
tr|W8Q2T5|					0	>tr|W8Q2T5|W8Q2T5_ARATH Glycosyltransferase (Fragment) OS=Arabidopsis thaliana GN=At5g16510 PE=2 SV=1;>sp|Q9FFD2|RGP5_ARATH Probable UDP-arabinopyranose mutase 5 OS=Arabidopsis thaliana GN=RGP5 PE=1 SV=1
tr|W8Q6K8|					0	>tr|W8Q6K8|W8Q6K8_ARATH Glycosyltransferase (Fragment) OS=Arabidopsis thaliana GN=At4g14090 PE=2 SV=1;>sp|Q0WW21|U75C1_ARATH UDP-glycosyltransferase 75C1 OS=Arabidopsis thaliana GN=UGT75C1 PE=2 SV=2
tr|W8QNE6|	3	4	4		11	>tr|W8QNE6|W8QNE6_ARATH Glycosyltransferase (Fragment) OS=Arabidopsis thaliana GN=At4g27570 PE=2 SV=1;>sp|Q9T081|U79B3_ARATH UDP-glycosyltransferase 79B3 OS=Arabidopsis thaliana GN=UGT79B3 PE=2 SV=1;>tr|W8Q6I5|W8Q6I5_ARATH Glycosyltransferase (Fragment) OS
sp|Q8H0T4|		15	23	21	59	>sp|Q8H0T4|UPL2_ARATH E3 ubiquitin-protein ligase UPL2 OS=Arabidopsis thaliana GN=UPL2 PE=1 SV=3;>sp|Q8GY23|UPL1_ARATH E3 ubiquitin-protein ligase UPL1 OS=Arabidopsis thaliana GN=UPL1 PE=1 SV=3;>tr|F4I1Y3|F4I1Y3_ARATH Ubiquitin-protein ligase 1 OS=Arabidop
tr|Q93ZX2|			7	8	15	>tr|Q93ZX2|Q93ZX2_ARATH Putative cytochrome P450 protein OS=Arabidopsis thaliana GN=At4g22690 PE=2 SV=1;>tr|O49650|O49650_ARATH Cytochrome P450 like protein OS=Arabidopsis thaliana GN=T12H17.80 PE=3 SV=1;>tr|O49652|O49652_ARATH Cytochrome P450 - like prote
sp|Q944K2|		8	15	7	30	>sp|Q944K2|OST48_ARATH Dolichyl-diphosphooligosaccharide--protein glycosyltransferase 48 kDa subunit OS=Arabidopsis thaliana GN=OST48 PE=2 SV=1
tr|Q9LNC1|	4	9	7	7	27	>tr|Q9LNC1|Q9LNC1_ARATH Cysteine proteinases superfamily protein OS=Arabidopsis thaliana GN=F9P14.12 PE=3 SV=1
sp|Q8VZQ4|		2		6	8	>sp|Q8VZQ4|2AB2C_ARATH Probable serine/threonine protein phosphatase 2A regulatory subunit Bgamma OS=Arabidopsis thaliana GN=BGAMMA PE=1 SV=1;>sp|Q5QIT3|2AB2B_ARATH Serine/threonine protein phosphatase 2A regulatory subunit Bbeta OS=Arabidopsis thali
sp|Q9M8Y5|	2	4	7	6	19	>sp|Q9M8Y5|LTL1_ARATH GDSL esterase/lipase LTL1 OS=Arabidopsis thaliana GN=LTL1 PE=2 SV=1
tr|Q0WRS4|		6	14	6	26	>tr|Q0WRS4|Q0WRS4_ARATH Putative heat shock protein OS=Arabidopsis thaliana GN=At3g07770 PE=2 SV=1;>tr|F4JFN3|F4JFN3_ARATH HEAT SHOCK PROTEIN 89.1 OS=Arabidopsis thaliana GN=Hsp89.1 PE=3 SV=1;>tr|Q9S7E7|Q9S7E7_ARATH Putative heat-shock protein OS=Arabidops
tr|Q9LQ04|		4	6	6	16	>tr|Q9LQ04|Q9LQ04_ARATH 3,5-epimerase/4-reductase OS=Arabidopsis thaliana GN=F16P17.17 PE=2 SV=1;>tr|Q94EZ7|Q94EZ7_ARATH Putative uncharacterized protein F16P17.17 OS=Arabidopsis thaliana GN=F16P17.17 PE=2 SV=1
sp|O49160|		13	11	5	29	>sp|O49160|EIF3C_ARATH Eukaryotic translation initiation factor 3 subunit C OS=Arabidopsis thaliana GN=TIF3C1 PE=1 SV=2
sp|Q24JL3-2|		1	7	5	13	>sp|Q24JL3-2|STR2_ARATH Isoform 2 of Thiosulfate/3-mercaptopyruvate sulfurtransferase 2 OS=Arabidopsis thaliana GN=STR2;>sp|Q24JL3|STR2_ARATH Thiosulfate/3-mercaptopyruvate sulfurtransferase 2 OS=Arabidopsis thaliana GN=STR2 PE=1 SV=1
sp|Q9ZR03-2|	1	5	5	5	16	>sp|Q9ZR03-2|UCRIA_ARATH Isoform 2 of Cytochrome b6-f complex iron-sulfur subunit, chloroplastic OS=Arabidopsis thaliana GN=petC;>tr|E0Y422|E0Y422_ARATH Cytochrome b6-f complex iron-sulfur subunit OS=Arabidopsis thaliana GN=At4g03280 PE=3 SV=1;>sp|Q9ZR03|U
tr|F4JVC0|	3	6	4	5	18	>tr|F4JVC0|F4JVC0_ARATH Glycine-rich RNA-binding protein 8 OS=Arabidopsis thaliana GN=CCR1 PE=4 SV=1;>tr|F4JVB9|F4JVB9_ARATH Glycine-rich RNA-binding protein 8 OS=Arabidopsis thaliana GN=CCR1 PE=4 SV=1;>tr|U3PIK0|U3PIK0_ARATH Glycine-rich RNA-binding prote
tr|Q9LFK5|	3	9	12	5	29	>tr|Q9LFK5|Q9LFK5_ARATH Quinone oxidoreductase-like protein OS=Arabidopsis thaliana GN=F2K13_110 PE=4 SV=1;>tr|Q8L997|Q8L997_ARATH Quinone oxidoreductase-like protein OS=Arabidopsis thaliana PE=2 SV=1
tr|W8PUD8|		4	6	5	15	>tr|W8PUD8|W8PUD8_ARATH Glycosyltransferase (Fragment) OS=Arabidopsis thaliana GN=At5g22740 PE=2 SV=1;>sp|Q9FNI7|CSLA2_ARATH Glucomannan 4-beta-mannosyltransferase 2 OS=Arabidopsis thaliana GN=CSLA2 PE=2 SV=1
sp|P42794-2|	2	6		4	12	>sp|P42794-2|RL112_ARATH Isoform 2 of 60S ribosomal protein L11-2 OS=Arabidopsis thaliana GN=RPL11B;>tr|Q0WQZ1|Q0WQZ1_ARATH 60S ribosomal protein L11B OS=Arabidopsis thaliana GN=At2g42740 PE=2 SV=1;>sp|P42795|RL111_ARATH 60S ribosomal protein L11-1 OS=Arab
sp|Q9SQZ1|		7	7	4	18	>sp|Q9SQZ1|RS173_ARATH 40S ribosomal protein S17-3 OS=Arabidopsis thaliana GN=RPS17C PE=2 SV=3;>sp|Q9SJ36|RS172_ARATH 40S ribosomal protein S17-2 OS=Arabidopsis thaliana GN=RPS17B PE=2 SV=3;>tr|B9DGM0|B9DGM0_ARATH AT5G04800 protein OS=Arabidopsis thaliana
tr|A8MQL8|	4	4	5	4	17	>tr|A8MQL8|A8MQL8_ARATH Gibberellin-regulated protein 4 OS=Arabidopsis thaliana GN=GASA4 PE=4 SV=1;>sp|P46690|GASA4_ARATH Gibberellin-regulated protein 4 OS=Arabidopsis thaliana GN=GASA4 PE=1 SV=2
tr|F4JXD5|	2	4	4	4	14	>tr|F4JXD5|F4JXD5_ARATH Actin depolymerizing factor 3 OS=Arabidopsis thaliana GN=ADF3 PE=4 SV=1;>sp|Q9ZSK4|ADF3_ARATH Actin-depolymerizing factor 3 OS=Arabidopsis thaliana GN=ADF3 PE=1 SV=1
tr|Q9C9Y5|		7	7	4	18	>tr|Q9C9Y5|Q9C9Y5_ARATH Putative elongation factor P (EF-P); 66839-65711 OS=Arabidopsis thaliana GN=F17O14.21 PE=3 SV=1;>tr|Q8VZW6|Q8VZW6_ARATH Elongation factor EF-P OS=Arabidopsis thaliana GN=At3g08740 PE=1 SV=1
tr|Q9M6K3|	2	4	6	4	16	>tr|Q9M6K3|Q9M6K3_ARATH Isopentenyl pyrophosphate:dimethyllallyl pyrophosphate isomerase OS=Arabidopsis thaliana GN=ipiAt1 PE=2 SV=1;>sp|Q42553|IDI2_ARATH Isopentenyl-diphosphate Delta-isomerase II, chloroplastic OS=Arabidopsis thaliana GN=IPP2 PE=2 SV=1;>
sp|P49201|		7	6	3	16	>sp|P49201|RS232_ARATH 40S ribosomal protein S23-2 OS=Arabidopsis thaliana GN=RPS23B PE=2 SV=2;>tr|Q1H5G2|Q1H5G2_ARATH At3g09680 OS=Arabidopsis thaliana GN=At3g09680 PE=2 SV=1;>sp|Q9SF35|RS231_ARATH 40S ribosomal protein S23-1 OS=Arabidopsis thaliana GN=RP
sp|P56808|		4	5	3	12	>sp|P56808|RR19_ARATH 30S ribosomal protein S19, chloroplastic OS=Arabidopsis thaliana GN=rps19 PE=3 SV=1
sp|Q39255|	1	1	3	3	8	>sp|Q39255|SKP1A_ARATH SKP1-like protein 1A OS=Arabidopsis thaliana GN=SKP1A PE=1 SV=1
sp|Q7DLR9|		3	4	3	10	>sp|Q7DLR9|PSB4_ARATH Proteasome subunit beta type-4 OS=Arabidopsis thaliana GN=PBG1 PE=1 SV=2
sp|Q8LC83|			5	3	8	>sp|Q8LC83|RS242_ARATH 40S ribosomal protein S24-2 OS=Arabidopsis thaliana GN=RPS24B PE=2 SV=2
sp|Q94B60|	1	3	4	3	11	>sp|Q94B60|CLPP4_ARATH ATP-dependent Clp protease proteolytic subunit 4, chloroplastic OS=Arabidopsis thaliana GN=CLPP4 PE=1 SV=1
sp|Q9LQL0|				3	3	>sp|Q9LQL0|GCSH3_ARATH Glycine cleavage system H protein 3, mitochondrial OS=Arabidopsis thaliana GN=GDH3 PE=1 SV=1
sp|Q9SKZ1-2|		3	3	3	9	>sp|Q9SKZ1-2|PUR_ARATH Isoform 2 of Transcription factor Pur-alpha 1 OS=Arabidopsis thaliana GN=PURA1;>sp|Q9SKZ1|PUR_ARATH Transcription factor Pur-alpha 1 OS=Arabidopsis thaliana GN=PURA1 PE=1 SV=2
tr|A8MRV1|	4			3	7	>tr|A8MRV1|A8MRV1_ARATH Histone H4 OS=Arabidopsis thaliana GN=At1g07660 PE=3 SV=1;>tr|Q6NR90|Q6NR90_ARATH Histone H4 OS=Arabidopsis thaliana GN=At1g07660 PE=2 SV=1;>sp|P59259|H4_ARATH Histone H4 OS=Arabidopsis thaliana GN=At1g07660 PE=1 SV=2
tr|C0Z2U7|		8		3	11	>tr|C0Z2U7|C0Z2U7_ARATH AT5G30510 protein OS=Arabidopsis thaliana GN=At5g30510 PE=2 SV=1;>tr|Q93VC7|Q93VC7_ARATH Putative ribosomal protein S1 OS=Arabidopsis thaliana GN=RPS1 PE=1 SV=1
tr|Q8LBG2|	2	7	6	3	18	>tr|Q8LBG2|Q8LBG2_ARATH Putative beta-expansin/allergen protein OS=Arabidopsis thaliana PE=2 SV=1;>tr|A8MSF9|A8MSF9_ARATH Expansin B3 OS=Arabidopsis thaliana GN=EXPB3 PE=4 SV=1;>sp|Q9M0I2|EXPB3_ARATH Expansin-B3 OS=Arabidopsis thaliana GN=EXPB3 PE=2 SV=2
tr|Q8LCW6|	1	2	5	3	11	>tr|Q8LCW6|Q8LCW6_ARATH Similar to late embryogenesis abundant proteins OS=Arabidopsis thaliana PE=2 SV=1;>tr|O80576|O80576_ARATH At2g44060 OS=Arabidopsis thaliana GN=At2g44060 PE=2 SV=1
tr|Q9C9Z2|		2	3	3	8	>tr|Q9C9Z2|Q9C9Z2_ARATH Putative uncharacterized protein At3g08640 OS=Arabidopsis thaliana GN=F17O14.11 PE=2 SV=1
tr|Q9SKI0|	3	4	4	3	14	>tr|Q9SKI0|Q9SKI0_ARATH At2g10940/F15K19.1 OS=Arabidopsis thaliana GN=At2g10940 PE=2 SV=1
tr|Q9SZ27|				3	3	>tr|Q9SZ27|Q9SZ27_ARATH Putative aspartate-tRNA ligase OS=Arabidopsis thaliana GN=F10M23.210 PE=3 SV=1;>tr|Q8H104|Q8H104_ARATH Asx tRNA synthetase (AspRS/AsnRS) class II core domain-contating protein OS=Arabidopsis thaliana GN=At4g26870 PE=2 SV=1
sp|O23715|		5	2	2	9	>sp|O23715|PSA3_ARATH Proteasome subunit alpha type-3 OS=Arabidopsis thaliana GN=PAG1 PE=1 SV=2
sp|O82628|		1		2	3	>sp|O82628|VATG1_ARATH V-type proton ATPase subunit G1 OS=Arabidopsis thaliana GN=VHA-G1 PE=1 SV=1
sp|P09468|	1	4	2	2	9	>sp|P09468|ATPE_ARATH ATP synthase epsilon chain, chloroplastic OS=Arabidopsis thaliana GN=atpE PE=1 SV=2
sp|P31166-2|	1	2	2	2	7	>sp|P31166-2|APT1_ARATH Isoform 2 of Adenine phosphoribosyltransferase 1, chloroplastic OS=Arabidopsis thaliana GN=APT1;>sp|P31166|APT1_ARATH Adenine phosphoribosyltransferase 1, chloroplastic OS=Arabidopsis thaliana GN=APT1 PE=1 SV=2;>tr|F4HSX1|F4HSX1_ARA
sp|P51407|		3	5	2	10	>sp|P51407|RLA21_ARATH 60S acidic ribosomal protein P2-1 OS=Arabidopsis thaliana GN=RPP2A PE=2 SV=2;>tr|F4IGR5|F4IGR5_ARATH 60S acidic ribosomal protein P2-1 OS=Arabidopsis thaliana GN=At2g27720 PE=3 SV=1;>tr|F4IGR4|F4IGR4_ARATH 60S acidic ribosomal protei
sp|Q39119|		3	1	2	6	>sp|Q39119|VPEG_ARATH Vacuolar-processing enzyme gamma-isozyme OS=Arabidopsis thaliana GN=At4g32940 PE=2 SV=2
sp|Q39211|		2	3	2	7	>sp|Q39211|NRPB3_ARATH DNA-directed RNA polymerases II, IV and V subunit 3 OS=Arabidopsis thaliana GN=NRPB3 PE=1 SV=1;>tr|Q8LAJ1|Q8LAJ1_ARATH DNA-directed RNA polymerase II, third largest subunit OS=Arabidopsis thaliana PE=2 SV=1
sp|Q8GWT4|		6	6	2	14	>sp|Q8GWT4|ANM15_ARATH Protein arginine N-methyltransferase 1.5 OS=Arabidopsis thaliana GN=PMRT15 PE=1 SV=2;>sp|Q8GWT4-2|ANM15_ARATH Isoform 2 of Protein arginine N-methyltransferase 1.5 OS=Arabidopsis thaliana GN=PMRT15;>sp|Q8GWT4-3|ANM15_ARATH Isoform 3
sp|Q8L770|			4	2	6	>sp|Q8L770|CLPR3_ARATH ATP-dependent Clp protease proteolytic subunit-related protein 3, chloroplastic OS=Arabidopsis thaliana GN=CLPR3 PE=1 SV=1;>tr|F4HZE0|F4HZE0_ARATH ATP-dependent Clp protease proteolytic subunit OS=Arabidopsis thaliana GN=At1g09130 PE
sp|Q8RXD9|	2	5	6	2	15	>sp|Q8RXD9|DPE2_ARATH 4-alpha-glucanotransferase DPE2 OS=Arabidopsis thaliana GN=DPE2 PE=1 SV=1
sp|Q8RY71|	14	19		2	35	>sp|Q8RY71|ESP_ARATH Epithiospecifier protein OS=Arabidopsis thaliana GN=ESP PE=1 SV=2;>sp|Q8RY71-2|ESP_ARATH Isoform 2 of Epithiospecifier protein OS=Arabidopsis thaliana GN=ESP
sp|Q94A94|		4	7	2	13	>sp|Q94A94|DCDA2_ARATH Diaminopimelate decarboxylase 2, chloroplastic OS=Arabidopsis thaliana GN=LYSA2 PE=2 SV=1;>sp|Q949X7|DCDA1_ARATH Diaminopimelate decarboxylase 1, chloroplastic OS=Arabidopsis thaliana GN=LYSA1 PE=2 SV=1
sp|Q9FLP6|		3	2	2	7	>sp|Q9FLP6|SUMO2_ARATH Small ubiquitin-related modifier 2 OS=Arabidopsis thaliana GN=SUMO2 PE=1 SV=1;>tr|F4K3D6|F4K3D6_ARATH Small ubiquitin-related modifier 2 OS=Arabidopsis thaliana GN=SUMO2 PE=4 SV=1
sp|Q9S756|		2		2	4	>sp|Q9S756|FRI4_ARATH Ferritin-4, chloroplastic OS=Arabidopsis thaliana GN=FER4 PE=2 SV=1
sp|Q9ZUT9|		2	6	2	10	>sp|Q9ZUT9|RS51_ARATH 40S ribosomal protein S5-1 OS=Arabidopsis thaliana GN=RPS5A PE=1 SV=1
tr|B3H778|	1	2		2	5	>tr|B3H778|B3H778_ARATH Argininosuccinate synthase OS=Arabidopsis thaliana GN=At4g24830 PE=3 SV=1;>sp|Q9SZX3|ASSY_ARATH Argininosuccinate synthase, chloroplastic OS=Arabidopsis thaliana GN=At4g24830 PE=2 SV=3
tr|C0LGN3|		2	5	2	9	>tr|C0LGN3|C0LGN3_ARATH Leucine-rich repeat receptor-like protein kinase (Fragment) OS=Arabidopsis thaliana GN=LRR-RLK PE=2 SV=1;>sp|Q9LVI6|RLK90_ARATH Probable inactive receptor kinase RLK902 OS=Arabidopsis thaliana GN=RLK902 PE=1 SV=1
tr|C0Z3G0|			2	2	4	>tr|C0Z3G0|C0Z3G0_ARATH Profilin OS=Arabidopsis thaliana GN=At4g29350 PE=2 SV=1;>sp|Q42418|PROF2_ARATH Profilin-2 OS=Arabidopsis thaliana GN=PRO2 PE=2 SV=1
tr|C0Z3G4|	1	5	4	2	12	>tr|C0Z3G4|C0Z3G4_ARATH AT2G27710 protein OS=Arabidopsis thaliana GN=At2g27710 PE=2 SV=1;>tr|F4IGR3|F4IGR3_ARATH 60S acidic ribosomal protein P2-2 OS=Arabidopsis thaliana GN=At2g27710 PE=3 SV=1;>tr|B9DGN3|B9DGN3_ARATH AT2G27710 protein OS=Arabidopsis thali
tr|Q8GY96|	1	4	7	2	14	>tr|Q8GY96|Q8GY96_ARATH At2g17280 OS=Arabidopsis thaliana GN=At2g17280 PE=2 SV=1
tr|Q8RWB6|		3	2	2	7	>tr|Q8RWB6|Q8RWB6_ARATH Putative serine protease-like protein OS=Arabidopsis thaliana GN=At4g17100 PE=2 SV=1;>tr|F4JNE1|F4JNE1_ARATH Uncharacterized protein OS=Arabidopsis thaliana GN=At4g17100 PE=4 SV=1;>tr|O23555|O23555_ARATH Putative serine protease-lik
tr|Q9FI15|		2	2	2	6	>tr|Q9FI15|Q9FI15_ARATH Small nuclear ribonucleoprotein-associated protein OS=Arabidopsis thaliana GN=MFC16.13 PE=2 SV=1;>tr|Q8LG45|Q8LG45_ARATH Small nuclear ribonucleoprotein-associated protein OS=Arabidopsis thaliana PE=2 SV=1;>tr|Q67ZP4|Q67ZP4_ARATH Sm
tr|Q9M0A7|		3	4	2	9	>tr|Q9M0A7|Q9M0A7_ARATH AT4g30530/F17I23_130 OS=Arabidopsis thaliana GN=At4g30530 PE=2 SV=1;>tr|Q8LAM4|Q8LAM4_ARATH Defense-related protein OS=Arabidopsis thaliana PE=2 SV=1
tr|W8Q6I5|			3	2	5	>tr|W8Q6I5|W8Q6I5_ARATH Glycosyltransferase (Fragment) OS=Arabidopsis thaliana GN=At4g27560 PE=2 SV=1;>sp|Q9T080|U79B2_ARATH UDP-glycosyltransferase 79B2 OS=Arabidopsis thaliana GN=UGT79B2 PE=2 SV=1
sp|O80840|				1	1	>sp|O80840|PMM_ARATH Phosphomannomutase OS=Arabidopsis thaliana GN=PMM PE=1 SV=1
sp|O82392|		2	2	1	5	>sp|O82392|THIC_ARATH Phosphomethylpyrimidine synthase, chloroplastic OS=Arabidopsis thaliana GN=THIC PE=1 SV=1
sp|P52032|		3	2	1	6	>sp|P52032|GPX1_ARATH Phospholipid hydroperoxide glutathione peroxidase 1, chloroplastic OS=Arabidopsis thaliana GN=GPX1 PE=2 SV=2
sp|P56802|		4	4	1	9	>sp|P56802|RR11_ARATH 30S ribosomal protein S11, chloroplastic OS=Arabidopsis thaliana GN=rps11 PE=3 SV=1
sp|Q8L4Y5|		3	3	1	7	>sp|Q8L4Y5|ARP7_ARATH Actin-related protein 7 OS=Arabidopsis thaliana GN=ARP7 PE=1 SV=1
sp|Q94C69|		4	2	1	7	>sp|Q94C69|CSP3_ARATH Cold shock domain-containing protein 3 OS=Arabidopsis thaliana GN=CSP3 PE=1 SV=1
sp|Q9C5C4|		1		1	2	>sp|Q9C5C4|ARGE_ARATH Acetylornithine deacetylase OS=Arabidopsis thaliana GN=At4g17830 PE=2 SV=1;>tr|F4JPZ7|F4JPZ7_ARATH Peptidase M20/M25/M40 family protein OS=Arabidopsis thaliana GN=At4g17830 PE=4 SV=1
sp|Q9LMK7|			1	1	2	>sp|Q9LMK7|RBP1A_ARATH Ran-binding protein 1 homolog a OS=Arabidopsis thaliana GN=RANBP1A PE=1 SV=1
sp|Q9M099|		2		1	3	>sp|Q9M099|SCP24_ARATH Serine carboxypeptidase 24 OS=Arabidopsis thaliana GN=SCPL24 PE=1 SV=1
sp|Q9M352-2|		2	4	1	7	>sp|Q9M352-2|RL362_ARATH Isoform 2 of 60S ribosomal protein L36-2 OS=Arabidopsis thaliana GN=RPL36B;>sp|Q9M352|RL362_ARATH 60S ribosomal protein L36-2 OS=Arabidopsis thaliana GN=RPL36B PE=2 SV=1;>sp|O80929|RL361_ARATH 60S ribosomal protein L36-1 OS=Arabido
sp|Q9SMY7|			1	1	2	>sp|Q9SMY7|PME44_ARATH Probable pectinesterase/pectinesterase inhibitor 44 OS=Arabidopsis thaliana GN=PME44 PE=2 SV=2;>sp|Q9LXK7|PME32_ARATH Probable pectinesterase/pectinesterase inhibitor 32 OS=Arabidopsis thaliana GN=PME32 PE=2 SV=1;>sp|Q9SRX4|PME7_ARAT
sp|Q9SUQ8|	1	1	2	1	5	>sp|Q9SUQ8|DIR6_ARATH Dirigent protein 6 OS=Arabidopsis thaliana GN=DIR6 PE=1 SV=1
sp|Q9ZVI9|		4	3	1	8	>sp|Q9ZVI9|PECT1_ARATH Ethanolamine-phosphate cytidylyltransferase OS=Arabidopsis thaliana GN=PECT1 PE=1 SV=1
tr|A8MRL6|		2	2	1	5	>tr|A8MRL6|A8MRL6_ARATH Putative small nuclear ribonucleoprotein OS=Arabidopsis thaliana GN=At2g18740 PE=4 SV=1;>tr|Q9M0C7|Q9M0C7_ARATH Small nuclear ribonucleoprotein homolog OS=Arabidopsis thaliana GN=At4g30330 PE=4 SV=1;>tr|Q9ZV45|Q9ZV45_ARATH Putative
tr|B9DHN8|		4	4	1	9	>tr|B9DHN8|B9DHN8_ARATH AT3G42050 protein (Fragment) OS=Arabidopsis thaliana GN=At3g42050 PE=2 SV=1;>tr|Q94C38|Q94C38_ARATH AT3g42050/F4M19_10 OS=Arabidopsis thaliana PE=2 SV=1;>sp|Q9LX65|VATH_ARATH V-type proton ATPase subunit H OS=Arabidopsis thaliana GN
tr|O22791|	1	2	1	1	5	>tr|O22791|O22791_ARATH Putative RNA-binding protein OS=Arabidopsis thaliana GN=At2g33410 PE=2 SV=1
tr|Q29Q36|			1	1	2	>tr|Q29Q36|Q29Q36_ARATH At5g20080 OS=Arabidopsis thaliana GN=At5g20080 PE=2 SV=1;>sp|P83291|NB5R2_ARATH NADH-cytochrome b5 reductase-like protein OS=Arabidopsis thaliana GN=CBR2 PE=1 SV=2
tr|Q8GYJ9|				1	1	>tr|Q8GYJ9|Q8GYJ9_ARATH Histidine triad nucleotide-binding 2 protein OS=Arabidopsis thaliana GN=HINT 2 PE=2 SV=1;>tr|Q9SA09|Q9SA09_ARATH F28K20.9 protein OS=Arabidopsis thaliana GN=F28K20.9 PE=4 SV=1
tr|Q8LC07|			1	1	2	>tr|Q8LC07|Q8LC07_ARATH Carnitine racemase like protein OS=Arabidopsis thaliana PE=1 SV=1;>tr|O23299|O23299_ARATH AT4g14430/dl3255c OS=Arabidopsis thaliana GN=dl3255c PE=2 SV=1
tr|Q9M2Q9|	1	4	4	1	10	>tr|Q9M2Q9|Q9M2Q9_ARATH Putative uncharacterized protein T10K17.100 OS=Arabidopsis thaliana GN=T10K17.100 PE=1 SV=1;>tr|Q940S9|Q940S9_ARATH AT3g57890/T10K17_100 OS=Arabidopsis thaliana GN=At3g57890 PE=2 SV=1;>tr|F4J4K6|F4J4K6_ARATH Tubulin binding cofactor
tr|Q9M2T6|		1		1	2	>tr|Q9M2T6|Q9M2T6_ARATH Beta-1, 3-glucanase-like protein OS=Arabidopsis thaliana GN=T22E16.90 PE=2 SV=1;>tr|Q94AJ8|Q94AJ8_ARATH Putative beta-1,3-glucanase OS=Arabidopsis thaliana GN=At3g55430 PE=2 SV=1;>tr|Q8L935|Q8L935_ARATH Beta-1,3-glucanase-like prote
tr|Q9SRR8|				1	1	>tr|Q9SRR8|Q9SRR8_ARATH 2Fe-2S ferredoxin-like protein OS=Arabidopsis thaliana GN=F21O3.19 PE=2 SV=1
sp|O23647|	2	3	7		12	>sp|O23647|GLGB1_ARATH 1,4-alpha-glucan-branching enzyme 2-1, chloroplastic/amyloplastic OS=Arabidopsis thaliana GN=SBE2.1 PE=2 SV=1
sp|O49460|					0	>sp|O49460|PHB1_ARATH Prohibitin-1, mitochondrial OS=Arabidopsis thaliana GN=PHB1 PE=1 SV=1
sp|O80763|		2	1		3	>sp|O80763|NRX1_ARATH Probable nucleoredoxin 1 OS=Arabidopsis thaliana GN=At1g60420 PE=1 SV=1
sp|P0DKC3-2|					0	>sp|P0DKC3-2|PGP1A_ARATH Isoform 2 of Phosphoglycolate phosphatase 1A, chloroplastic OS=Arabidopsis thaliana GN=PGLP1A;>sp|P0DKC4|PGP1B_ARATH Phosphoglycolate phosphatase 1B, chloroplastic OS=Arabidopsis thaliana GN=PGLP1B PE=1 SV=1;>sp|P0DKC3|PGP1A_ARATH
sp|P25855|	1	3	4		8	>sp|P25855|GCSH1_ARATH Glycine cleavage system H protein 1, mitochondrial OS=Arabidopsis thaliana GN=GDH1 PE=1 SV=1;>sp|Q9LQL0|GCSH3_ARATH Glycine cleavage system H protein 3, mitochondrial OS=Arabidopsis thaliana GN=GDH3 PE=1 SV=1
sp|P34795|			1		1	>sp|P34795|G6PI_ARATH Glucose-6-phosphate isomerase, cytosolic OS=Arabidopsis thaliana GN=PGIC PE=1 SV=1
sp|P35133|			2		2	>sp|P35133|UBC10_ARATH Ubiquitin-conjugating enzyme E2 10 OS=Arabidopsis thaliana GN=UBC10 PE=1 SV=1;>sp|P35132|UBC9_ARATH SUMO-conjugating enzyme UBC9 OS=Arabidopsis thaliana GN=UBC9 PE=1 SV=1;>tr|F4JKF3|F4JKF3_ARATH Ubiquitin conjugating enzyme 9 OS=Arab
sp|P37107|		1	4		5	>sp|P37107|SR54C_ARATH Signal recognition particle 54 kDa protein, chloroplastic OS=Arabidopsis thaliana GN=FFC PE=1 SV=1
sp|P43286|					0	>sp|P43286|PIP21_ARATH Aquaporin PIP2-1 OS=Arabidopsis thaliana GN=PIP2-1 PE=1 SV=1
sp|P49063|					0	>sp|P49063|PGLR2_ARATH Exopolygalacturonase clone GBGA483 OS=Arabidopsis thaliana GN=At3g07850 PE=2 SV=2;>tr|Q9LVJ4|Q9LVJ4_ARATH Exopolygalacturonase / galacturan 1,4-alpha-galacturonidase / pectinase OS=Arabidopsis thaliana GN=At3g14040 PE=3 SV=1;>tr|Q8W4
sp|P54150|		2	2		4	>sp|P54150|MSRA4_ARATH Peptide methionine sulfoxide reductase A4, chloroplastic OS=Arabidopsis thaliana GN=MSR4 PE=1 SV=2
sp|P82873|					0	>sp|P82873|TO202_ARATH Mitochondrial import receptor subunit TOM20-2 OS=Arabidopsis thaliana GN=TOM20-2 PE=1 SV=2
sp|Q38862|					0	>sp|Q38862|INO2_ARATH Inositol-3-phosphate synthase isozyme 2 OS=Arabidopsis thaliana GN=IPS2 PE=1 SV=2;>tr|F4IIN3|F4IIN3_ARATH Myo-inositol-1-phosphate synthase 2 OS=Arabidopsis thaliana GN=MIPS2 PE=4 SV=1;>tr|Q56X07|Q56X07_ARATH Putative myo-inositol 1-p
sp|Q3E8E5|	1	1	4		6	>sp|Q3E8E5|BGL39_ARATH Putative myrosinase 3 OS=Arabidopsis thaliana GN=TGG3 PE=5 SV=1
sp|Q66GQ3|					0	>sp|Q66GQ3|PDI16_ARATH Protein disulfide isomerase-like 1-6 OS=Arabidopsis thaliana GN=PDIL1-6 PE=2 SV=1
sp|Q84VQ0|					0	>sp|Q84VQ0|AGO9_ARATH Protein argonaute 9 OS=Arabidopsis thaliana GN=AGO9 PE=1 SV=2
sp|Q8H136-2|		6	6		12	>sp|Q8H136-2|RH14_ARATH Isoform 2 of DEAD-box ATP-dependent RNA helicase 14 OS=Arabidopsis thaliana GN=RH14;>sp|Q8H136|RH14_ARATH DEAD-box ATP-dependent RNA helicase 14 OS=Arabidopsis thaliana GN=RH14 PE=1 SV=2
sp|Q8L4A7|		2			2	>sp|Q8L4A7|PSA2B_ARATH Proteasome subunit alpha type-2-B OS=Arabidopsis thaliana GN=PAB2 PE=1 SV=1;>sp|O23708|PSA2A_ARATH Proteasome subunit alpha type-2-A OS=Arabidopsis thaliana GN=PAB1 PE=1 SV=1;>sp|O23708-2|PSA2A_ARATH Isoform 2 of Proteasome subunit a
sp|Q8L7W8|					0	>sp|Q8L7W8|FUCO2_ARATH Alpha-L-fucosidase 2 OS=Arabidopsis thaliana GN=FUC95A PE=1 SV=1
sp|Q8LG89|					0	>sp|Q8LG89|BABL_ARATH Basic blue protein OS=Arabidopsis thaliana GN=ARPN PE=2 SV=2
sp|Q8RWD9|					0	>sp|Q8RWD9|ACBP5_ARATH Acyl-CoA-binding domain-containing protein 5 OS=Arabidopsis thaliana GN=ACBP5 PE=1 SV=1
sp|Q8RWG8|		1			1	>sp|Q8RWG8|RBP1B_ARATH Ran-binding protein 1 homolog b OS=Arabidopsis thaliana GN=RANBP1B PE=1 SV=2
sp|Q8RXH2|		2			2	>sp|Q8RXH2|NUP85_ARATH Nuclear pore complex protein Nup85 OS=Arabidopsis thaliana GN=NUP85 PE=2 SV=1
sp|Q8RXU5|		4	6		10	>sp|Q8RXU5|R37A2_ARATH 60S ribosomal protein L37a-2 OS=Arabidopsis thaliana GN=RPL37AC PE=3 SV=1;>sp|Q9SRK6|R37A1_ARATH Putative 60S ribosomal protein L37a-1 OS=Arabidopsis thaliana GN=RPL37AB PE=3 SV=1
sp|Q8RYE9|					0	>sp|Q8RYE9|GPPL3_ARATH Haloacid dehalogenase-like hydrolase domain-containing protein At2g33255 OS=Arabidopsis thaliana GN=At2g33255 PE=2 SV=1
sp|Q8VWI1|			1		1	>sp|Q8VWI1|ERD2B_ARATH ER lumen protein-retaining receptor B OS=Arabidopsis thaliana GN=ERD2B PE=1 SV=1
sp|Q8VYV7|		1			1	>sp|Q8VYV7|DHQS_ARATH 3-dehydroquinate synthase, chloroplastic OS=Arabidopsis thaliana GN=DHQS PE=2 SV=1
sp|Q93ZM7|					0	>sp|Q93ZM7|CH60C_ARATH Chaperonin CPN60-like 2, mitochondrial OS=Arabidopsis thaliana GN=At3g13860 PE=2 SV=2
sp|Q940Q1|		2	4		6	>sp|Q940Q1|PLY1_ARATH Probable pectate lyase 1 OS=Arabidopsis thaliana GN=At1g04680 PE=2 SV=2;>sp|Q9LJ42|PLY10_ARATH Probable pectate lyase 10 OS=Arabidopsis thaliana GN=At3g24670 PE=2 SV=2
sp|Q944H0-2|		7	6		13	>sp|Q944H0-2|PEAM2_ARATH Isoform 2 of Phosphomethylethanolamine N-methyltransferase OS=Arabidopsis thaliana GN=NMT2;>sp|Q944H0|PEAM2_ARATH Phosphomethylethanolamine N-methyltransferase OS=Arabidopsis thaliana GN=NMT2 PE=2 SV=2
sp|Q94AU7|					0	>sp|Q94AU7|GCA3_ARATH Gamma carbonic anhydrase 3, mitochondrial OS=Arabidopsis thaliana GN=GAMMACA3 PE=1 SV=1;>sp|Q94AU7-2|GCA3_ARATH Isoform 2 of Gamma carbonic anhydrase 3, mitochondrial OS=Arabidopsis thaliana GN=GAMMACA3
sp|Q94BN2|		1			1	>sp|Q94BN2|SPSY_ARATH Spermine synthase OS=Arabidopsis thaliana GN=SPMS PE=1 SV=1;>tr|F4KJ05|F4KJ05_ARATH Spermine synthase OS=Arabidopsis thaliana GN=SPDS3 PE=3 SV=1
sp|Q94CE4-2|					0	>sp|Q94CE4-2|BCA4_ARATH Isoform 2 of Beta carbonic anhydrase 4 OS=Arabidopsis thaliana GN=BCA4;>sp|Q94CE4|BCA4_ARATH Beta carbonic anhydrase 4 OS=Arabidopsis thaliana GN=BCA4 PE=1 SV=1
sp|Q9C554|					0	>sp|Q9C554|EXPA1_ARATH Expansin-A1 OS=Arabidopsis thaliana GN=EXPA1 PE=2 SV=1;>tr|B3H5D9|B3H5D9_ARATH Expansin A1 OS=Arabidopsis thaliana GN=EXPA1 PE=4 SV=1;>tr|C0Z241|C0Z241_ARATH AT1G69530 protein OS=Arabidopsis thaliana GN=EXPA1 PE=2 SV=1;>tr|F4I266|F4I
sp|Q9C6B9|		7	3		10	>sp|Q9C6B9|PEAM3_ARATH Phosphoethanolamine N-methyltransferase 3 OS=Arabidopsis thaliana GN=NMT3 PE=2 SV=2;>sp|Q9C6B9-2|PEAM3_ARATH Isoform 2 of Phosphoethanolamine N-methyltransferase 3 OS=Arabidopsis thaliana GN=NMT3;>tr|Q8L7A8|Q8L7A8_ARATH Phosphoethano
sp|Q9C6L5|					0	>sp|Q9C6L5|KCS5_ARATH 3-ketoacyl-CoA synthase 5 OS=Arabidopsis thaliana GN=KCS5 PE=1 SV=1
sp|Q9C9C4|					0	>sp|Q9C9C4|ENO1_ARATH Enolase 1, chloroplastic OS=Arabidopsis thaliana GN=ENO1 PE=1 SV=1
sp|Q9FE46|					0	>sp|Q9FE46|GSTFC_ARATH Glutathione S-transferase F12 OS=Arabidopsis thaliana GN=GSTF12 PE=1 SV=1
sp|Q9FEA2|	1	1	2		4	>sp|Q9FEA2|SYE_ARATH Glutamate--tRNA ligase, chloroplastic/mitochondrial OS=Arabidopsis thaliana GN=At5g64050 PE=2 SV=1
sp|Q9FH05|					0	>sp|Q9FH05|SCP42_ARATH Serine carboxypeptidase-like 42 OS=Arabidopsis thaliana GN=SCPL42 PE=2 SV=1
sp|Q9FIJ0|					0	>sp|Q9FIJ0|RBOHD_ARATH Respiratory burst oxidase homolog protein D OS=Arabidopsis thaliana GN=RBOHD PE=1 SV=1
sp|Q9FIZ7|			3		3	>sp|Q9FIZ7|OPLA_ARATH 5-oxoprolinase OS=Arabidopsis thaliana GN=OXP1 PE=2 SV=1
sp|Q9FJW4|					0	>sp|Q9FJW4|NDUS4_ARATH NADH dehydrogenase [ubiquinone] iron-sulfur protein 4, mitochondrial OS=Arabidopsis thaliana GN=FRO1 PE=2 SV=1
sp|Q9LDK9|		6	5		11	>sp|Q9LDK9|APBLA_ARATH Beta-adaptin-like protein A OS=Arabidopsis thaliana GN=BETAA-AD PE=1 SV=1;>tr|F4JXV9|F4JXV9_ARATH Beta-adaptin-like protein A OS=Arabidopsis thaliana GN=At5g11490 PE=4 SV=1
sp|Q9LE82|		1			1	>sp|Q9LE82|RAGP1_ARATH RAN GTPase-activating protein 1 OS=Arabidopsis thaliana GN=RANGAP1 PE=1 SV=1
sp|Q9LF46|		1	1		2	>sp|Q9LF46|HACL_ARATH 2-hydroxyacyl-CoA lyase OS=Arabidopsis thaliana GN=HACL PE=1 SV=1
sp|Q9LKF9|					0	>sp|Q9LKF9|CPSF2_ARATH Cleavage and polyadenylation specificity factor subunit 2 OS=Arabidopsis thaliana GN=CPSF100 PE=1 SV=2
sp|Q9LRL1|					0	>sp|Q9LRL1|CRR26_ARATH Cysteine-rich repeat secretory protein 26 OS=Arabidopsis thaliana GN=CRRSP26 PE=2 SV=2;>sp|Q9LJW2|CRR13_ARATH Putative cysteine-rich repeat secretory protein 13 OS=Arabidopsis thaliana GN=CRRSP13 PE=3 SV=1
sp|Q9LZJ5|					0	>sp|Q9LZJ5|AB14C_ARATH ABC transporter C family member 14 OS=Arabidopsis thaliana GN=ABCC14 PE=1 SV=1;>tr|Q0WPY5|Q0WPY5_ARATH ABC transporter-like protein OS=Arabidopsis thaliana GN=At3g62700 PE=2 SV=1;>sp|Q7DM58|AB4C_ARATH ABC transporter C family member
sp|Q9LZK5|		5	3		8	>sp|Q9LZK5|DNJ19_ARATH DnaJ protein ERDJ3B OS=Arabidopsis thaliana GN=ERDJ3B PE=1 SV=1
sp|Q9M081|					0	>sp|Q9M081|SC24B_ARATH Protein transport protein Sec24-like At4g32640 OS=Arabidopsis thaliana GN=At4g32640 PE=2 SV=3;>tr|R4WCW1|R4WCW1_ARATH Sec24-like transport protein OS=Arabidopsis thaliana GN=AT4G32640 PE=2 SV=1
sp|Q9M153|					0	>sp|Q9M153|GDL61_ARATH GDSL esterase/lipase At4g01130 OS=Arabidopsis thaliana GN=At4g01130 PE=2 SV=1
sp|Q9M291|					0	>sp|Q9M291|SC24C_ARATH Protein transport protein Sec24-like CEF OS=Arabidopsis thaliana GN=CEF PE=2 SV=3;>tr|F4J1Y2|F4J1Y2_ARATH Transport protein sec24-like CEF OS=Arabidopsis thaliana GN=CEF PE=4 SV=1
sp|Q9MA55|					0	>sp|Q9MA55|ACBP4_ARATH Acyl-CoA-binding domain-containing protein 4 OS=Arabidopsis thaliana GN=ACBP4 PE=1 SV=1;>sp|Q9MA55-2|ACBP4_ARATH Isoform 2 of Acyl-CoA-binding domain-containing protein 4 OS=Arabidopsis thaliana GN=ACBP4
sp|Q9MAH3|	2	4	2		8	>sp|Q9MAH3|DJ1B_ARATH Protein DJ-1 homolog B OS=Arabidopsis thaliana GN=DJ1B PE=1 SV=1
sp|Q9SAB3-2|					0	>sp|Q9SAB3-2|RB45B_ARATH Isoform 2 of Polyadenylate-binding protein RBP45B OS=Arabidopsis thaliana GN=RBP45B;>sp|Q9SAB3|RB45B_ARATH Polyadenylate-binding protein RBP45B OS=Arabidopsis thaliana GN=RBP45B PE=1 SV=1;>sp|Q9SAB3-3|RB45B_ARATH Isoform 3 of Polya
sp|Q9SCW1|		2			2	>sp|Q9SCW1|BGAL1_ARATH Beta-galactosidase 1 OS=Arabidopsis thaliana GN=BGAL1 PE=1 SV=1;>tr|Q0WKW5|Q0WKW5_ARATH Putative galactosidase OS=Arabidopsis thaliana GN=At3g13750 PE=2 SV=1;>tr|B9DI45|B9DI45_ARATH AT3G13750 protein (Fragment) OS=Arabidopsis thalian
sp|Q9SDM9|					0	>sp|Q9SDM9|JAL28_ARATH Nitrile-specifier protein 1 OS=Arabidopsis thaliana GN=NSP1 PE=2 SV=2;>sp|O04316|JAL29_ARATH Nitrile-specifier protein 4 OS=Arabidopsis thaliana GN=NSP4 PE=2 SV=1
sp|Q9SK66|		1			1	>sp|Q9SK66|NDUA9_ARATH NADH dehydrogenase [ubiquinone] 1 alpha subcomplex subunit 9, mitochondrial OS=Arabidopsis thaliana GN=At2g20360 PE=1 SV=2
sp|Q9SL48|					0	>sp|Q9SL48|SLY1_ARATH SEC1 family transport protein SLY1 OS=Arabidopsis thaliana GN=SLY1 PE=1 SV=1;>tr|B9DHU5|B9DHU5_ARATH AT2G17980 protein (Fragment) OS=Arabidopsis thaliana GN=At2g17980 PE=2 SV=1
sp|Q9SND9|					0	>sp|Q9SND9|Y3028_ARATH Uncharacterized acetyltransferase At3g50280 OS=Arabidopsis thaliana GN=At3g50280 PE=3 SV=1
sp|Q9SRX2|					0	>sp|Q9SRX2|RL191_ARATH 60S ribosomal protein L19-1 OS=Arabidopsis thaliana GN=RPL19A PE=2 SV=1;>tr|Q8W101|Q8W101_ARATH Ribosomal protein L19 OS=Arabidopsis thaliana PE=2 SV=1
sp|Q9STM6|					0	>sp|Q9STM6|GDL57_ARATH GDSL esterase/lipase At3g48460 OS=Arabidopsis thaliana GN=At3g48460 PE=2 SV=1
sp|Q9SZ83|		3	1		4	>sp|Q9SZ83|Y4967_ARATH Uncharacterized oxidoreductase At4g09670 OS=Arabidopsis thaliana GN=At4g09670 PE=1 SV=1
sp|Q9XI05-2|		2	2		4	>sp|Q9XI05-2|PSB3A_ARATH Isoform 2 of Proteasome subunit beta type-3-A OS=Arabidopsis thaliana GN=PBC1;>sp|Q9XI05|PSB3A_ARATH Proteasome subunit beta type-3-A OS=Arabidopsis thaliana GN=PBC1 PE=1 SV=2;>sp|O81153|PSB3B_ARATH Proteasome subunit beta type-3-B
sp|Q9XIF8|					0	>sp|Q9XIF8|GSTUG_ARATH Glutathione S-transferase U16 OS=Arabidopsis thaliana GN=GSTU16 PE=2 SV=1
sp|Q9ZR12|					0	>sp|Q9ZR12|GRH1_ARATH GRR1-like protein 1 OS=Arabidopsis thaliana GN=GRH1 PE=1 SV=1;>tr|E1A6A6|E1A6A6_ARATH Auxin signaling F-box 1 (Fragment) OS=Arabidopsis thaliana GN=AFB1 PE=4 SV=1;>tr|E1A6A9|E1A6A9_ARATH Auxin signaling F-box 1 (Fragment) OS=Arabidops
tr|A8MRN4|		1	1		2	>tr|A8MRN4|A8MRN4_ARATH Protease inhibitor/seed storage/LTP family protein OS=Arabidopsis thaliana GN=At3g63095 PE=4 SV=1
tr|A8MS54|					0	>tr|A8MS54|A8MS54_ARATH RNA recognition motif-containing protein OS=Arabidopsis thaliana GN=At4g09040 PE=4 SV=1;>tr|Q6NPL0|Q6NPL0_ARATH At4g09040 OS=Arabidopsis thaliana GN=At4g09040 PE=2 SV=1;>tr|Q681I7|Q681I7_ARATH Putative uncharacterized protein At4g09
tr|B3H4B6|		2	4		6	>tr|B3H4B6|B3H4B6_ARATH 40S ribosomal protein S25-4 OS=Arabidopsis thaliana GN=At4g39200 PE=4 SV=1;>sp|Q9T029|RS254_ARATH 40S ribosomal protein S25-4 OS=Arabidopsis thaliana GN=RPS25E PE=2 SV=1;>tr|C0Z3A5|C0Z3A5_ARATH AT4G39200 protein OS=Arabidopsis thali
tr|B5TM93|					0	>tr|B5TM93|B5TM93_ARATH NADH-ubiquinone oxidoreductase chain 4 OS=Arabidopsis thaliana PE=2 SV=1;>sp|P93313|NU4M_ARATH NADH-ubiquinone oxidoreductase chain 4 OS=Arabidopsis thaliana GN=ND4 PE=2 SV=2;>tr|A7KNH3|A7KNH3_ARATH NADH-ubiquinone oxidoreductase ch
tr|B9DGE3|		2			2	>tr|B9DGE3|B9DGE3_ARATH AT4G02570 protein OS=Arabidopsis thaliana GN=At4g02570 PE=2 SV=1;>sp|Q94AH6|CUL1_ARATH Cullin-1 OS=Arabidopsis thaliana GN=CUL1 PE=1 SV=1
tr|B9DGF8|		3			3	>tr|B9DGF8|B9DGF8_ARATH Glucose-1-phosphate adenylyltransferase OS=Arabidopsis thaliana GN=At2g21590 PE=2 SV=1;>sp|Q9SIK1|GLGL4_ARATH Probable glucose-1-phosphate adenylyltransferase large subunit, chloroplastic OS=Arabidopsis thaliana GN=At2g21590 PE=2 SV
tr|B9DGG7|		4	4		8	>tr|B9DGG7|B9DGG7_ARATH AT5G59890 protein OS=Arabidopsis thaliana GN=At5g59890 PE=2 SV=1;>sp|Q9ZSK3|ADF4_ARATH Actin-depolymerizing factor 4 OS=Arabidopsis thaliana GN=ADF4 PE=2 SV=2;>sp|Q9ZSK3-2|ADF4_ARATH Isoform 2 of Actin-depolymerizing factor 4 OS=Ara
tr|B9DGR9|			1		1	>tr|B9DGR9|B9DGR9_ARATH Histone H3 OS=Arabidopsis thaliana GN=At4g40030 PE=2 SV=1;>tr|A6QRB8|A6QRB8_ARATH At1g13370 OS=Arabidopsis thaliana GN=At1g13370 PE=2 SV=1;>sp|Q9LR02|H3L3_ARATH Histone H3-like 3 OS=Arabidopsis thaliana GN=At1g75600 PE=2 SV=3;>sp|Q9
tr|B9DH14|		2			2	>tr|B9DH14|B9DH14_ARATH 4-hydroxy-4-methyl-2-oxoglutarate aldolase OS=Arabidopsis thaliana GN=At5g16450 PE=2 SV=1;>sp|Q9FFE0|RRAA2_ARATH Putative 4-hydroxy-4-methyl-2-oxoglutarate aldolase 2 OS=Arabidopsis thaliana GN=At5g16450 PE=1 SV=1
tr|B9DHR4|					0	>tr|B9DHR4|B9DHR4_ARATH AT4G30440 protein (Fragment) OS=Arabidopsis thaliana GN=At4g30440 PE=2 SV=1;>tr|I1VCA9|I1VCA9_ARATH UDP-D-glucuronate 4-epimerase 1 (Fragment) OS=Arabidopsis thaliana GN=GAE1 PE=2 SV=1;>sp|Q9M0B6|GAE1_ARATH UDP-glucuronate 4-epimera
tr|C0Z2J2|					0	>tr|C0Z2J2|C0Z2J2_ARATH N-acetyl-gamma-glutamyl-phosphate reductase OS=Arabidopsis thaliana GN=At2g19940 PE=2 SV=1;>sp|Q93Z70|ARGC_ARATH Probable N-acetyl-gamma-glutamyl-phosphate reductase, chloroplastic OS=Arabidopsis thaliana GN=At2g19940 PE=1 SV=2
tr|F4HWL4|					0	>tr|F4HWL4|F4HWL4_ARATH Probably tyrosine-tRNA synthetase OS=Arabidopsis thaliana GN=At1g28350 PE=1 SV=1;>tr|Q9SGN2|Q9SGN2_ARATH F3M18.22 OS=Arabidopsis thaliana PE=4 SV=1;>tr|P93018|P93018_ARATH Putative tyrosyl-tRNA synthetase OS=Arabidopsis thaliana GN=
tr|F4I9Y9|		2	3		5	>tr|F4I9Y9|F4I9Y9_ARATH Transcription elongation factor SPT6-like protein OS=Arabidopsis thaliana GN=GTB1 PE=4 SV=1;>tr|F4I9Y7|F4I9Y7_ARATH Transcription elongation factor SPT6-like protein OS=Arabidopsis thaliana GN=GTB1 PE=4 SV=1;>tr|A8MS85|A8MS85_ARATH
tr|F4IFQ0|			4		4	>tr|F4IFQ0|F4IFQ0_ARATH Serine/threonine-protein phosphatase OS=Arabidopsis thaliana GN=BSL3 PE=1 SV=1;>sp|Q9SHS7|BSL3_ARATH Serine/threonine-protein phosphatase BSL3 OS=Arabidopsis thaliana GN=BSL3 PE=1 SV=2;>tr|F4HW26|F4HW26_ARATH Serine/threonine-protei
tr|F4III4|		1			1	>tr|F4III4|F4III4_ARATH Mitochondrial F1F0-ATP synthase subunit Fad OS=Arabidopsis thaliana GN=MGP1 PE=4 SV=1;>sp|Q9SJ12|ATP7_ARATH Probable ATP synthase 24 kDa subunit, mitochondrial OS=Arabidopsis thaliana GN=At2g21870 PE=1 SV=1
tr|F4IX90|					0	>tr|F4IX90|F4IX90_ARATH Phosphoinositide phospholipase C OS=Arabidopsis thaliana GN=PLC2 PE=1 SV=1;>tr|C0Z2P3|C0Z2P3_ARATH Phosphoinositide phospholipase C OS=Arabidopsis thaliana GN=At3g08510 PE=2 SV=1;>sp|Q39033|PLCD2_ARATH Phosphoinositide phospholipase
tr|F4JJR0|		1			1	>tr|F4JJR0|F4JJR0_ARATH Vacuolar protein sorting-associated protein 26B OS=Arabidopsis thaliana GN=VPS26B PE=4 SV=1;>tr|B9DHG4|B9DHG4_ARATH AT4G27690 protein OS=Arabidopsis thaliana GN=At4g27690 PE=2 SV=1;>sp|Q9T091|VP26B_ARATH Vacuolar protein sorting-ass
tr|F4JU04|					0	>tr|F4JU04|F4JU04_ARATH Glutathione S-transferase family protein OS=Arabidopsis thaliana GN=At4g19880 PE=1 SV=1;>tr|Q94K62|Q94K62_ARATH Putative uncharacterized protein At4g19880 (Fragment) OS=Arabidopsis thaliana GN=At4g19880 PE=2 SV=2;>tr|Q8H121|Q8H121_A
tr|F4K020|		2			2	>tr|F4K020|F4K020_ARATH Glucan endo-1,3-beta-glucosidase 10 OS=Arabidopsis thaliana GN=BG_PPAP PE=3 SV=1;>sp|Q9FHX5-2|E1310_ARATH Isoform 2 of Glucan endo-1,3-beta-glucosidase 10 OS=Arabidopsis thaliana GN=At5g42100;>sp|Q9FHX5|E1310_ARATH Glucan endo-1,3-b
tr|F4K3Z6|		5	2		7	>tr|F4K3Z6|F4K3Z6_ARATH E3 ubiquitin-protein ligase KEG OS=Arabidopsis thaliana GN=KEG PE=4 SV=1;>sp|Q9FY48|KEG_ARATH E3 ubiquitin-protein ligase KEG OS=Arabidopsis thaliana GN=KEG PE=1 SV=2
tr|F4K5I3|		4	2		6	>tr|F4K5I3|F4K5I3_ARATH COP9 signalosome complex subunit 3 OS=Arabidopsis thaliana GN=COP13 PE=4 SV=1;>sp|Q8W575|CSN3_ARATH COP9 signalosome complex subunit 3 OS=Arabidopsis thaliana GN=CSN3 PE=1 SV=2
tr|F4KDI6|					0	>tr|F4KDI6|F4KDI6_ARATH Uncharacterized protein OS=Arabidopsis thaliana GN=At5g58100 PE=4 SV=1;>tr|Q9FGT4|Q9FGT4_ARATH Putative uncharacterized protein OS=Arabidopsis thaliana GN=At5g58100 PE=4 SV=1
tr|O23638|					0	>tr|O23638|O23638_ARATH Heat shock protein OS=Arabidopsis thaliana GN=hsp88.1 PE=3 SV=1;>tr|F4IU89|F4IU89_ARATH Chaperone protein htpG family protein OS=Arabidopsis thaliana GN=CR88 PE=1 SV=1;>tr|Q9SIF2|Q9SIF2_ARATH At2g04030/F3C11.14 OS=Arabidopsis thalia
tr|O64767|			3		3	>tr|O64767|O64767_ARATH AICARFT/IMPCHase bienzyme family protein OS=Arabidopsis thaliana GN=At2g35040 PE=3 SV=1;>tr|Q8RWT5|Q8RWT5_ARATH AICARFT/IMPCHase bienzyme family protein OS=Arabidopsis thaliana GN=At2g35040 PE=2 SV=1
tr|O82240|		2			2	>tr|O82240|O82240_ARATH Adenine nucleotide alpha hydrolases-like protein OS=Arabidopsis thaliana GN=At2g47710 PE=2 SV=1;>tr|Q8LC26|Q8LC26_ARATH Putative uncharacterized protein OS=Arabidopsis thaliana PE=2 SV=1
tr|O82793|					0	>tr|O82793|O82793_ARATH At2g46860 OS=Arabidopsis thaliana GN=PPa3 PE=2 SV=1;>tr|Q9LFF9|Q9LFF9_ARATH Inorganic pyrophosphatase-like protein OS=Arabidopsis thaliana GN=F4P12_320 PE=1 SV=1;>tr|Q8LA73|Q8LA73_ARATH Inorganic pyrophosphatase-like protein OS=Arab
tr|P93018|					0	>tr|P93018|P93018_ARATH Putative tyrosyl-tRNA synthetase OS=Arabidopsis thaliana GN=At2g33840 PE=4 SV=2;>tr|Q8S9J2|Q8S9J2_ARATH At2g33840/T1B8.14 OS=Arabidopsis thaliana GN=At2g33840 PE=2 SV=1
tr|Q0WMC3|					0	>tr|Q0WMC3|Q0WMC3_ARATH Putative uncharacterized protein At5g66420 (Fragment) OS=Arabidopsis thaliana GN=At5g66420 PE=2 SV=1;>tr|Q94JM0|Q94JM0_ARATH AT5g66420/K1F13_7 OS=Arabidopsis thaliana GN=At5g66420 PE=2 SV=1;>tr|Q9FJZ7|Q9FJZ7_ARATH AT5G66420 protein
tr|Q0WMH0|			1		1	>tr|Q0WMH0|Q0WMH0_ARATH Myo-inositol-1-phosphate synthase OS=Arabidopsis thaliana GN=At4g39800 PE=2 SV=1;>tr|Q42548|Q42548_ARATH Myo-inositol 1-phosphate synthase Inps1 (Fragment) OS=Arabidopsis thaliana PE=2 SV=1;>tr|Q56X07|Q56X07_ARATH Putative myo-inosi
tr|Q0WQK9|					0	>tr|Q0WQK9|Q0WQK9_ARATH Expansin OS=Arabidopsis thaliana GN=At2g40610 PE=2 SV=1;>sp|O22874|EXPA8_ARATH Expansin-A8 OS=Arabidopsis thaliana GN=EXPA8 PE=2 SV=1
tr|Q1EBW5|					0	>tr|Q1EBW5|Q1EBW5_ARATH At2g04400 OS=Arabidopsis thaliana GN=At2g04400 PE=2 SV=1;>sp|P49572|TRPC_ARATH Indole-3-glycerol phosphate synthase, chloroplastic OS=Arabidopsis thaliana GN=At2g04400 PE=2 SV=2;>tr|Q8GYM9|Q8GYM9_ARATH Putative indole-3-glycerol pho
tr|Q1ECE2|	1	4			5	>tr|Q1ECE2|Q1ECE2_ARATH At2g39780 OS=Arabidopsis thaliana GN=At2g39780 PE=2 SV=1;>sp|P42814|RNS2_ARATH Ribonuclease 2 OS=Arabidopsis thaliana GN=RNS2 PE=2 SV=1
tr|Q42057|					0	>tr|Q42057|Q42057_ARATH Elongation factor 1 alpha (Fragment) OS=Arabidopsis thaliana PE=2 SV=1
tr|Q56WM0|		2	5		7	>tr|Q56WM0|Q56WM0_ARATH Putative PCI domain protein OS=Arabidopsis thaliana GN=At2g26990 PE=2 SV=1;>sp|Q8W207|CSN2_ARATH COP9 signalosome complex subunit 2 OS=Arabidopsis thaliana GN=CSN2 PE=1 SV=1
tr|Q56YT6|					0	>tr|Q56YT6|Q56YT6_ARATH Protein kinase-like OS=Arabidopsis thaliana GN=At5g35980 PE=2 SV=1;>tr|Q9FGC1|Q9FGC1_ARATH Protein kinase-like OS=Arabidopsis thaliana GN=YAK1 PE=1 SV=1;>tr|Q8RWH3|Q8RWH3_ARATH At5g35980 OS=Arabidopsis thaliana GN=YAK1 PE=1 SV=1
tr|Q56Z35|					0	>tr|Q56Z35|Q56Z35_ARATH Xylose isomerase (Fragment) OS=Arabidopsis thaliana GN=At5g57655 PE=1 SV=1;>tr|Q8LFA4|Q8LFA4_ARATH Xylose isomerase OS=Arabidopsis thaliana PE=2 SV=1;>tr|Q0WWK6|Q0WWK6_ARATH Xylose isomerase OS=Arabidopsis thaliana GN=At5g57655 PE=2
tr|Q5HZ35|		3			3	>tr|Q5HZ35|Q5HZ35_ARATH Pectate lyase OS=Arabidopsis thaliana GN=At4g24780 PE=2 SV=1;>sp|Q9C5M8|PLY18_ARATH Probable pectate lyase 18 OS=Arabidopsis thaliana GN=At4g24780 PE=2 SV=2;>sp|Q9FXD8|PLY5_ARATH Probable pectate lyase 5 OS=Arabidopsis thaliana GN=A
tr|Q6NPT2|					0	>tr|Q6NPT2|Q6NPT2_ARATH At1g14610 OS=Arabidopsis thaliana PE=2 SV=1;>sp|P93736|SYV_ARATH Valine--tRNA ligase OS=Arabidopsis thaliana GN=VALRS PE=2 SV=2;>tr|Q56X13|Q56X13_ARATH Valyl tRNA synthetase OS=Arabidopsis thaliana GN=At1g14610 PE=2 SV=1
tr|Q6Q8B7|					0	>tr|Q6Q8B7|Q6Q8B7_ARATH Aminopeptidase P short isoform OS=Arabidopsis thaliana PE=2 SV=1;>tr|O23206|O23206_ARATH Aminopeptidase-like protein OS=Arabidopsis thaliana GN=C7A10.600 PE=2 SV=2;>tr|Q8H1P6|Q8H1P6_ARATH Aminopeptidase P OS=Arabidopsis thaliana GN=
tr|Q84K35|					0	>tr|Q84K35|Q84K35_ARATH Indigoidine synthase A-like protein OS=Arabidopsis thaliana GN=At1g50510 PE=1 SV=1;>tr|Q9C6Q2|Q9C6Q2_ARATH Putative uncharacterized protein F17J6.5 OS=Arabidopsis thaliana GN=F17J6.5 PE=3 SV=1;>tr|Q9LPS4|Q9LPS4_ARATH F11F12.14 prote
tr|Q84R15|					0	>tr|Q84R15|Q84R15_ARATH Putative uncharacterized protein At2g07360 OS=Arabidopsis thaliana GN=At2g07360 PE=1 SV=1;>tr|F4IL68|F4IL68_ARATH SH3 domain-containing protein OS=Arabidopsis thaliana GN=At2g07360 PE=1 SV=1;>tr|Q9ZQK5|Q9ZQK5_ARATH Putative uncharac
tr|Q8H7A2|	1	1			2	>tr|Q8H7A2|Q8H7A2_ARATH Putative uncharacterized protein OS=Arabidopsis thaliana PE=2 SV=1;>tr|Q9LN93|Q9LN93_ARATH F5O11.31 OS=Arabidopsis thaliana PE=1 SV=1;>tr|Q9LN87|Q9LN87_ARATH T12C24.11 OS=Arabidopsis thaliana PE=3 SV=1;>tr|Q9LYN5|Q9LYN5_ARATH ADHESI
tr|Q8L3W7|		1	1		2	>tr|Q8L3W7|Q8L3W7_ARATH Small nuclear ribonucleoprotein-like protein OS=Arabidopsis thaliana PE=2 SV=1;>tr|O22247|O22247_ARATH At2g47640 OS=Arabidopsis thaliana GN=F26K9_270 PE=2 SV=1;>tr|Q8RUH0|Q8RUH0_ARATH Putative small nuclear ribonucleoprotein D2 OS=A
tr|Q8LBD5|		1			1	>tr|Q8LBD5|Q8LBD5_ARATH L-lactate dehydrogenase OS=Arabidopsis thaliana PE=2 SV=1;>tr|O49191|O49191_ARATH L-lactate dehydrogenase OS=Arabidopsis thaliana GN=LDH1 PE=3 SV=1;>tr|O23569|O23569_ARATH L-lactate dehydrogenase OS=Arabidopsis thaliana GN=dl4665w P
tr|Q8LBJ7|		4	2		6	>tr|Q8LBJ7|Q8LBJ7_ARATH 50S ribosomal protein L12-C OS=Arabidopsis thaliana PE=2 SV=1;>sp|P36212|RK123_ARATH 50S ribosomal protein L12-3, chloroplastic OS=Arabidopsis thaliana GN=RPL12C PE=2 SV=2;>sp|P36210|RK121_ARATH 50S ribosomal protein L12-1, chloropl
tr|Q8LDC7|		2			2	>tr|Q8LDC7|Q8LDC7_ARATH Putative carboxymethylenebutenolidase OS=Arabidopsis thaliana PE=2 SV=1;>tr|O80889|O80889_ARATH At2g32520 OS=Arabidopsis thaliana GN=At2g32520 PE=2 SV=1
tr|Q8LG16|					0	>tr|Q8LG16|Q8LG16_ARATH Alpha-expansin 11 (At-EXP11) (AtEx11) (Ath-ExpAlpha-1.14) OS=Arabidopsis thaliana PE=2 SV=1;>sp|Q9LNU3|EXP11_ARATH Expansin-A11 OS=Arabidopsis thaliana GN=EXPA11 PE=2 SV=1
tr|Q8RWM2|					0	>tr|Q8RWM2|Q8RWM2_ARATH Nicotinate phosphoribosyltransferase 1 OS=Arabidopsis thaliana GN=NAPRT1 PE=2 SV=1;>tr|O23191|O23191_ARATH Putative uncharacterized protein AT4g36940 OS=Arabidopsis thaliana GN=C7A10.420 PE=4 SV=2;>tr|Q84WV8|Q84WV8_ARATH Nicotinate
tr|Q8RXL3|					0	>tr|Q8RXL3|Q8RXL3_ARATH Putative uncharacterized protein At3g07700 (Fragment) OS=Arabidopsis thaliana GN=At3g07700 PE=2 SV=1;>tr|Q9SSE3|Q9SSE3_ARATH MLP3.15 protein OS=Arabidopsis thaliana GN=MLP3.15 PE=4 SV=1;>tr|Q9SFD6|Q9SFD6_ARATH F17A17.4 protein OS=Ar
tr|Q93V56|			2		2	>tr|Q93V56|Q93V56_ARATH At1g01050/T25K16_5 OS=Arabidopsis thaliana GN=T25K16.5 PE=1 SV=1;>tr|Q9MAM9|Q9MAM9_ARATH T25K16.5 OS=Arabidopsis thaliana PE=3 SV=1;>tr|Q9FUA9|Q9FUA9_ARATH PRLI-interacting factor F (Fragment) OS=Arabidopsis thaliana PE=2 SV=1;>tr|O
tr|Q93Z51|					0	>tr|Q93Z51|Q93Z51_ARATH AT3g16190/MYA6_2 OS=Arabidopsis thaliana GN=At3g16190 PE=2 SV=1
tr|Q940F6|					0	>tr|Q940F6|Q940F6_ARATH Gluthatione reductase, chloroplast OS=Arabidopsis thaliana GN=T5N23.2 PE=2 SV=1;>tr|Q5FV38|Q5FV38_ARATH At3g54660 OS=Arabidopsis thaliana GN=At3g54660 PE=2 SV=1;>sp|P42770|GSHRP_ARATH Glutathione reductase, chloroplastic OS=Arabidop
tr|Q94A81|					0	>tr|Q94A81|Q94A81_ARATH At1g31070/F17F8_1 OS=Arabidopsis thaliana PE=2 SV=1;>tr|Q8L9P4|Q8L9P4_ARATH Putative UDP-N-acetylglucosamine pyrophosphorylase OS=Arabidopsis thaliana PE=2 SV=1;>tr|Q5PNR7|Q5PNR7_ARATH At2g35020 OS=Arabidopsis thaliana GN=At2g35020
tr|Q9CAE8|					0	>tr|Q9CAE8|Q9CAE8_ARATH Putative uncharacterized protein F13M14.26 OS=Arabidopsis thaliana GN=F13M14.26 PE=4 SV=1
tr|Q9FJD4|			2		2	>tr|Q9FJD4|Q9FJD4_ARATH Armadillo/beta-catenin-like repeat-containing protein OS=Arabidopsis thaliana GN=At5g53480 PE=1 SV=1;>tr|Q8H773|Q8H773_ARATH Putative uncharacterized protein (Fragment) OS=Arabidopsis thaliana PE=1 SV=1;>tr|Q8GZ46|Q8GZ46_ARATH Putat
tr|Q9FNF6|					0	>tr|Q9FNF6|Q9FNF6_ARATH Dipeptidyl peptidase IV-like protein OS=Arabidopsis thaliana GN=At5g24260 PE=2 SV=1;>tr|Q8GUJ7|Q8GUJ7_ARATH At5g24260 OS=Arabidopsis thaliana GN=At5g24260 PE=2 SV=1
tr|Q9FVV7|					0	>tr|Q9FVV7|Q9FVV7_ARATH Organellar dna-binding protein OS=Arabidopsis thaliana GN=F3I17.4 PE=2 SV=1;>tr|F4I8H5|F4I8H5_ARATH Organellar dna-binding protein OS=Arabidopsis thaliana GN=At1g71310 PE=4 SV=1
tr|Q9LFX8|			5		5	>tr|Q9LFX8|Q9LFX8_ARATH Putative uncharacterized protein At1g27090 OS=Arabidopsis thaliana GN=At1g27090 PE=1 SV=1
tr|Q9LM92|					0	>tr|Q9LM92|Q9LM92_ARATH At1g20580/F2D10_6 OS=Arabidopsis thaliana GN=At1g20580 PE=2 SV=1;>tr|Q8LC48|Q8LC48_ARATH Small nuclear ribonucleoprotein, putative OS=Arabidopsis thaliana PE=2 SV=1;>tr|Q9LMW6|Q9LMW6_ARATH F5M15.9 OS=Arabidopsis thaliana PE=4 SV=1
tr|Q9LN93|					0	>tr|Q9LN93|Q9LN93_ARATH F5O11.31 OS=Arabidopsis thaliana PE=1 SV=1;>tr|Q9LN87|Q9LN87_ARATH T12C24.11 OS=Arabidopsis thaliana PE=3 SV=1;>tr|Q8VYV8|Q8VYV8_ARATH At1g12570/T12C24_9 OS=Arabidopsis thaliana PE=2 SV=1;>tr|Q66GI5|Q66GI5_ARATH At1g12570 OS=Arabido
tr|Q9LSQ5|					0	>tr|Q9LSQ5|Q9LSQ5_ARATH 1,4-benzoquinone reductase-like protein OS=Arabidopsis thaliana GN=FQR1 PE=2 SV=1;>tr|F4K0D0|F4K0D0_ARATH Flavodoxin-like quinone reductase 1 OS=Arabidopsis thaliana GN=FQR1 PE=4 SV=1
tr|Q9LTM8|					0	>tr|Q9LTM8|Q9LTM8_ARATH Cellulase (Glycosyl hydrolase family 5) protein OS=Arabidopsis thaliana GN=At3g26140 PE=3 SV=1
tr|Q9LZ83|					0	>tr|Q9LZ83|Q9LZ83_ARATH AT5G04420 protein OS=Arabidopsis thaliana GN=T32M21_20 PE=1 SV=1;>tr|Q945N7|Q945N7_ARATH AT5g04420/T32M21_20 OS=Arabidopsis thaliana PE=2 SV=1
tr|Q9LZP4|					0	>tr|Q9LZP4|Q9LZP4_ARATH AT3g62460/T12C14_160 OS=Arabidopsis thaliana GN=T12C14_160 PE=2 SV=1
tr|Q9M9H1|					0	>tr|Q9M9H1|Q9M9H1_ARATH F14O23.13 protein OS=Arabidopsis thaliana GN=F14O23.13 PE=4 SV=1;>tr|Q9FNV6|Q9FNV6_ARATH Hypoxanthine-guanine phosphoribosyltransferase 1 (Fragment) OS=Arabidopsis thaliana GN=HPRT1 PE=2 SV=1;>tr|Q8L8L7|Q8L8L7_ARATH At1g71750 OS=Ara
tr|Q9M9W5|		3	1		4	>tr|Q9M9W5|Q9M9W5_ARATH Alpha/beta-Hydrolases superfamily protein OS=Arabidopsis thaliana GN=F18C1.13 PE=2 SV=1
tr|Q9SHJ6|					0	>tr|Q9SHJ6|Q9SHJ6_ARATH F12K11.14 OS=Arabidopsis thaliana GN=At1g06530 PE=1 SV=1;>tr|A6XH03|A6XH03_ARATH Putative ubiquitin-interacting factor 7 (Fragment) OS=Arabidopsis thaliana GN=UQI7 PE=2 SV=1
tr|Q9SLE2|		1	1		2	>tr|Q9SLE2|Q9SLE2_ARATH Expressed protein OS=Arabidopsis thaliana GN=At2g16760 PE=2 SV=1
tr|Q9SN79|					0	>tr|Q9SN79|Q9SN79_ARATH Alpha/beta-hydrolase domain-containing protein OS=Arabidopsis thaliana GN=F1P2.140 PE=2 SV=1
tr|Q9SSF1|					0	>tr|Q9SSF1|Q9SSF1_ARATH AT3g07590/MLP3_4 OS=Arabidopsis thaliana GN=MLP3.4 PE=2 SV=1;>tr|C0Z3G9|C0Z3G9_ARATH AT3G07590 protein OS=Arabidopsis thaliana GN=At3g07590 PE=2 SV=1
tr|Q9ZVJ8|		2			2	>tr|Q9ZVJ8|Q9ZVJ8_ARATH Putative uncharacterized protein At2g38770 OS=Arabidopsis thaliana GN=At2g38770 PE=4 SV=1;>tr|Q8L5Y4|Q8L5Y4_ARATH Embryo defective 2765 OS=Arabidopsis thaliana GN=EMB2765 PE=1 SV=1
sp|Q9SA34|		6	9	8	23	>sp|Q9SA34|IMDH2_ARATH Inosine-5-monophosphate dehydrogenase 2 OS=Arabidopsis thaliana GN=At1g16350 PE=1 SV=1;>tr|Q8GXQ8|Q8GXQ8_ARATH Putative inosine-5-monophosphate dehydrogenase OS=Arabidopsis thaliana GN=At1g16350/F3O9_15 PE=2 SV=1
sp|Q94K73|		5	6	6	17	>sp|Q94K73|SYFM_ARATH Phenylalanine--tRNA ligase, chloroplastic/mitochondrial OS=Arabidopsis thaliana GN=At3g58140 PE=2 SV=1
tr|Q94K48|	1	4	8	6	19	>tr|Q94K48|Q94K48_ARATH E-Z type HEAT repeat-containing protein OS=Arabidopsis thaliana GN=At3g62530 PE=2 SV=1;>tr|Q9LZN7|Q9LZN7_ARATH Putative uncharacterized protein T12C14_230 OS=Arabidopsis thaliana GN=T12C14_230 PE=4 SV=1
tr|Q8LB37|	1	1	4	5	11	>tr|Q8LB37|Q8LB37_ARATH Mevalonate diphosphate decarboxylase OS=Arabidopsis thaliana PE=2 SV=1;>tr|O23722|O23722_ARATH At2g38700 OS=Arabidopsis thaliana GN=MVD1 PE=2 SV=1;>tr|Q9M381|Q9M381_ARATH DIPHOSPHOMEVALONATE DECARBOXYLASE-like protein OS=Arabidopsis
tr|Q8W4H4|		6	7	5	18	>tr|Q8W4H4|Q8W4H4_ARATH Eukaryotic translation initiation factor 3 subunit F OS=Arabidopsis thaliana GN=At2g39990 PE=2 SV=1;>sp|O04202|EIF3F_ARATH Eukaryotic translation initiation factor 3 subunit F OS=Arabidopsis thaliana GN=TIF3F1 PE=1 SV=1
tr|Q94K53|	1	4	2	5	12	>tr|Q94K53|Q94K53_ARATH Putative uncharacterized protein At1g09750 (Fragment) OS=Arabidopsis thaliana GN=At1g09750 PE=1 SV=2;>tr|O04496|O04496_ARATH Aspartyl protease-like protein OS=Arabidopsis thaliana GN=F21M12.13 PE=2 SV=1
sp|O22287|	1	3	4	4	12	>sp|O22287|GMPP1_ARATH Mannose-1-phosphate guanylyltransferase 1 OS=Arabidopsis thaliana GN=CYT1 PE=1 SV=1;>sp|Q9M2S0|GMPP2_ARATH Probable mannose-1-phosphate guanylyltransferase 2 OS=Arabidopsis thaliana GN=At3g55590 PE=2 SV=1
sp|O81283|		8	7	4	19	>sp|O81283|TC159_ARATH Translocase of chloroplast 159, chloroplastic OS=Arabidopsis thaliana GN=TOC159 PE=1 SV=1
sp|P62090|	1	5	5	4	15	>sp|P62090|PSAC_ARATH Photosystem I iron-sulfur center OS=Arabidopsis thaliana GN=psaC PE=3 SV=2
sp|Q8H7F6|		3	5	4	12	>sp|Q8H7F6|GRS16_ARATH Monothiol glutaredoxin-S16, chloroplastic OS=Arabidopsis thaliana GN=GRXS16 PE=1 SV=2
sp|Q8LDP4-2|	3		3	4	10	>sp|Q8LDP4-2|CP19D_ARATH Isoform 2 of Peptidyl-prolyl cis-trans isomerase CYP19-4 OS=Arabidopsis thaliana GN=CYP19-4;>sp|Q8LDP4|CP19D_ARATH Peptidyl-prolyl cis-trans isomerase CYP19-4 OS=Arabidopsis thaliana GN=CYP19-4 PE=1 SV=2;>sp|Q9SP02|CP20A_ARATH Pept
sp|Q8LFC0|	1	4	3	4	12	>sp|Q8LFC0|IDH1_ARATH Isocitrate dehydrogenase [NAD] regulatory subunit 1, mitochondrial OS=Arabidopsis thaliana GN=IDH1 PE=2 SV=2;>sp|O81796|IDH3_ARATH Isocitrate dehydrogenase [NAD] regulatory subunit 3, mitochondrial OS=Arabidopsis thaliana GN=IDH3 PE=2
sp|Q9S7N7|	2	2	4	4	12	>sp|Q9S7N7|PSAG_ARATH Photosystem I reaction center subunit V, chloroplastic OS=Arabidopsis thaliana GN=PSAG PE=2 SV=1
sp|Q9XJ35|	1	5	5	4	15	>sp|Q9XJ35|CLPR1_ARATH ATP-dependent Clp protease proteolytic subunit-related protein 1, chloroplastic OS=Arabidopsis thaliana GN=CLPR1 PE=1 SV=1
tr|Q56Z01|	2	6	5	4	17	>tr|Q56Z01|Q56Z01_ARATH Cytochrome b-c1 complex subunit Rieske, mitochondrial (Fragment) OS=Arabidopsis thaliana GN=At5g13440 PE=2 SV=1;>tr|Q9LYR3|Q9LYR3_ARATH Cytochrome b-c1 complex subunit Rieske, mitochondrial OS=Arabidopsis thaliana GN=T22N19_80 PE=4
tr|Q6KGZ1|		7	8	4	19	>tr|Q6KGZ1|Q6KGZ1_ARATH 30S ribosomal protein S7, chloroplastic OS=Arabidopsis thaliana GN=rps7 PE=3 SV=1;>sp|P61841|RR7_ARATH 30S ribosomal protein S7, chloroplastic OS=Arabidopsis thaliana GN=rps7-A PE=1 SV=1
tr|Q9LU53|		4		4	8	>tr|Q9LU53|Q9LU53_ARATH Similarity to unknown protein OS=Arabidopsis thaliana GN=At5g51200 PE=4 SV=1;>tr|F4KBW6|F4KBW6_ARATH Uncharacterized protein OS=Arabidopsis thaliana GN=At5g51200 PE=4 SV=1
sp|P40940|		2	3	3	8	>sp|P40940|ARF3_ARATH ADP-ribosylation factor 3 OS=Arabidopsis thaliana GN=ARF3 PE=1 SV=2;>sp|P40940-2|ARF3_ARATH Isoform 2 of ADP-ribosylation factor 3 OS=Arabidopsis thaliana GN=ARF3
sp|P50699|	4	3	3	3	13	>sp|P50699|TLPH_ARATH Thaumatin-like protein OS=Arabidopsis thaliana GN=At1g18250 PE=2 SV=2;>tr|F4IAP1|F4IAP1_ARATH Thaumatin-like protein OS=Arabidopsis thaliana GN=ATLP-1 PE=4 SV=1
sp|Q38833|	1	3	3	3	10	>sp|Q38833|CHLG_ARATH Chlorophyll synthase, chloroplastic OS=Arabidopsis thaliana GN=CHLG PE=2 SV=1
sp|Q42029-2|	2	5	2	3	12	>sp|Q42029-2|PSBP1_ARATH Isoform 2 of Oxygen-evolving enhancer protein 2-1, chloroplastic OS=Arabidopsis thaliana GN=PSBP1;>sp|Q42029|PSBP1_ARATH Oxygen-evolving enhancer protein 2-1, chloroplastic OS=Arabidopsis thaliana GN=PSBP1 PE=1 SV=2
sp|Q42589|		1	2	3	6	>sp|Q42589|NLTP1_ARATH Non-specific lipid-transfer protein 1 OS=Arabidopsis thaliana GN=LTP1 PE=2 SV=1
sp|Q56WF8|	1	4	3	3	11	>sp|Q56WF8|SCP48_ARATH Serine carboxypeptidase-like 48 OS=Arabidopsis thaliana GN=SCPL48 PE=2 SV=2
sp|Q8GXJ1|		7	4	3	14	>sp|Q8GXJ1|HDA15_ARATH Histone deacetylase 15 OS=Arabidopsis thaliana GN=HDA15 PE=2 SV=2;>tr|F4J8S1|F4J8S1_ARATH Histone deacetylase 15 OS=Arabidopsis thaliana GN=HDA15 PE=4 SV=1
sp|Q93WI0|		3	5	3	11	>sp|Q93WI0|STR12_ARATH Rhodanese-like/PpiC domain-containing protein 12 OS=Arabidopsis thaliana GN=At5g19370 PE=2 SV=1
sp|Q9C9P4|		3	4	3	10	>sp|Q9C9P4|KASC2_ARATH 3-oxoacyl-[acyl-carrier-protein] synthase II, chloroplastic OS=Arabidopsis thaliana GN=KAS2 PE=1 SV=1
sp|Q9FZD1|		4	9	3	16	>sp|Q9FZD1|PPR58_ARATH Pentatricopeptide repeat-containing protein At1g26460, mitochondrial OS=Arabidopsis thaliana GN=At1g26460 PE=2 SV=1
sp|Q9LFG2|		3	4	3	10	>sp|Q9LFG2|DAPF_ARATH Diaminopimelate epimerase, chloroplastic OS=Arabidopsis thaliana GN=DAPF PE=1 SV=1
sp|Q9LYU8|		2	5	3	10	>sp|Q9LYU8|AK1_ARATH Aspartokinase 1, chloroplastic OS=Arabidopsis thaliana GN=AK1 PE=1 SV=1
sp|Q9S726|	3	5	3	3	14	>sp|Q9S726|RPI3_ARATH Probable ribose-5-phosphate isomerase 3, chloroplastic OS=Arabidopsis thaliana GN=RPI3 PE=1 SV=1
tr|F4HXV6|		5	6	3	14	>tr|F4HXV6|F4HXV6_ARATH Nucleoporin 155 OS=Arabidopsis thaliana GN=NUP155 PE=1 SV=1;>tr|Q9LQU6|Q9LQU6_ARATH F10B6.25 OS=Arabidopsis thaliana GN=At1g14850 PE=4 SV=1
tr|O81299|		1	4	3	8	>tr|O81299|O81299_ARATH AT4g02340 protein OS=Arabidopsis thaliana GN=T14P8.15 PE=2 SV=1
tr|Q0WNL7|		5	9	3	17	>tr|Q0WNL7|Q0WNL7_ARATH Putative uncharacterized protein At5g47690 OS=Arabidopsis thaliana GN=At5g47690 PE=2 SV=1;>tr|B6EUB3|B6EUB3_ARATH Uncharacterized binding protein OS=Arabidopsis thaliana GN=At5g47690 PE=1 SV=1;>tr|F4JYL8|F4JYL8_ARATH Uncharacterized
tr|Q681W6|		3	5	3	11	>tr|Q681W6|Q681W6_ARATH Putative ribosomal protein S9 OS=Arabidopsis thaliana GN=At1g74970 PE=2 SV=1;>tr|Q681V1|Q681V1_ARATH Putative ribosomal protein S9 OS=Arabidopsis thaliana GN=At1g74980 PE=2 SV=1;>tr|Q67Y29|Q67Y29_ARATH Putative ribosomal protein S9
tr|Q8LDF6|				3	3	>tr|Q8LDF6|Q8LDF6_ARATH Putative mitochondrial dicarboxylate carrier protein OS=Arabidopsis thaliana PE=2 SV=1;>sp|Q9SJY5|PUMP5_ARATH Mitochondrial uncoupling protein 5 OS=Arabidopsis thaliana GN=PUMP5 PE=2 SV=1
tr|Q9FGH3|		2	5	3	10	>tr|Q9FGH3|Q9FGH3_ARATH Cinnamoyl-CoA reductase-like protein OS=Arabidopsis thaliana GN=At5g58490 PE=2 SV=1
tr|Q9LXJ2|	1	3	3	3	10	>tr|Q9LXJ2|Q9LXJ2_ARATH Putative ubiquinol-cytochrome c reductase subunit 9 OS=Arabidopsis thaliana GN=F3C22_130 PE=2 SV=1
tr|Q9LZM6|				3	3	>tr|Q9LZM6|Q9LZM6_ARATH At5g02050 OS=Arabidopsis thaliana GN=T7H20_100 PE=2 SV=1;>tr|Q8LD55|Q8LD55_ARATH Putative uncharacterized protein OS=Arabidopsis thaliana PE=2 SV=1
sp|O04486|		3		2	5	>sp|O04486|RAA2A_ARATH Ras-related protein RABA2a OS=Arabidopsis thaliana GN=RABA2A PE=2 SV=1
sp|O22860|	2	2	2	2	8	>sp|O22860|RL38_ARATH 60S ribosomal protein L38 OS=Arabidopsis thaliana GN=RPL38A PE=3 SV=1
sp|O23461|		5	12	2	19	>sp|O23461|ARAK_ARATH L-arabinokinase OS=Arabidopsis thaliana GN=ARA1 PE=1 SV=1
sp|P24704|		4		2	6	>sp|P24704|SODC1_ARATH Superoxide dismutase [Cu-Zn] 1 OS=Arabidopsis thaliana GN=CSD1 PE=1 SV=2
sp|P56772|	2	2	2	2	8	>sp|P56772|CLPP1_ARATH ATP-dependent Clp protease proteolytic subunit 1 OS=Arabidopsis thaliana GN=clpP1 PE=1 SV=2
sp|P92959|		4	4	2	10	>sp|P92959|RK24_ARATH 50S ribosomal protein L24, chloroplastic OS=Arabidopsis thaliana GN=RPL24 PE=2 SV=2
sp|P94072|	2	3	3	2	10	>sp|P94072|GL33_ARATH Germin-like protein subfamily 3 member 3 OS=Arabidopsis thaliana GN=GER3 PE=1 SV=1
sp|Q38821-2|		5	7	2	14	>sp|Q38821-2|2ABA_ARATH Isoform 2 of Serine/threonine protein phosphatase 2A 55 kDa regulatory subunit B alpha isoform OS=Arabidopsis thaliana GN=PP2AB1;>sp|Q38821|2ABA_ARATH Serine/threonine protein phosphatase 2A 55 kDa regulatory subunit B alpha isoform
sp|Q39247-2|	2	8	6	2	18	>sp|Q39247-2|2ABB_ARATH Isoform 2 of Serine/threonine protein phosphatase 2A 55 kDa regulatory subunit B beta isoform OS=Arabidopsis thaliana GN=PP2AB2;>tr|Q0WW19|Q0WW19_ARATH Serine/threonine-protein phosphatase 2A 55 kDa regulatory subunit B OS=Arabidops
sp|Q39251|		2	3	2	7	>sp|Q39251|ADF2_ARATH Actin-depolymerizing factor 2 OS=Arabidopsis thaliana GN=ADF2 PE=2 SV=1;>tr|C0Z352|C0Z352_ARATH AT3G46000 protein OS=Arabidopsis thaliana GN=At3g46000 PE=1 SV=1
sp|Q41188|		2	2	2	6	>sp|Q41188|CSP2_ARATH Cold shock protein 2 OS=Arabidopsis thaliana GN=CSP2 PE=1 SV=1;>sp|Q41188-2|CSP2_ARATH Isoform 2 of Cold shock protein 2 OS=Arabidopsis thaliana GN=CSP2
sp|Q84WT8|	3	4	2	2	11	>sp|Q84WT8|CYT4_ARATH Cysteine proteinase inhibitor 4 OS=Arabidopsis thaliana GN=CYS4 PE=3 SV=2
sp|Q8LA16|			3	2	5	>sp|Q8LA16|ALFL7_ARATH PHD finger protein ALFIN-LIKE 7 OS=Arabidopsis thaliana GN=AL7 PE=1 SV=1;>sp|Q8S8M9-2|ALFL6_ARATH Isoform 2 of PHD finger protein ALFIN-LIKE 6 OS=Arabidopsis thaliana GN=AL6;>sp|Q8S8M9|ALFL6_ARATH PHD finger protein ALFIN-LIKE 6 OS=A
sp|Q9C942|	1	2	3	2	8	>sp|Q9C942|CSE_ARATH Caffeoylshikimate esterase OS=Arabidopsis thaliana GN=CSE PE=1 SV=1
sp|Q9FJR0|		4	9	2	15	>sp|Q9FJR0|RENT1_ARATH Regulator of nonsense transcripts 1 homolog OS=Arabidopsis thaliana GN=UPF1 PE=1 SV=2
sp|Q9LV60|		9		2	11	>sp|Q9LV60|CRR55_ARATH Cysteine-rich repeat secretory protein 55 OS=Arabidopsis thaliana GN=CRRSP55 PE=2 SV=1
sp|Q9S841|		1		2	3	>sp|Q9S841|PSBO2_ARATH Oxygen-evolving enhancer protein 1-2, chloroplastic OS=Arabidopsis thaliana GN=PSBO2 PE=1 SV=1;>sp|P23321|PSBO1_ARATH Oxygen-evolving enhancer protein 1-1, chloroplastic OS=Arabidopsis thaliana GN=PSBO1 PE=1 SV=2
sp|Q9SA18|	1	5	6	2	14	>sp|Q9SA18|AKH1_ARATH Bifunctional aspartokinase/homoserine dehydrogenase 1, chloroplastic OS=Arabidopsis thaliana GN=AKHSDH1 PE=1 SV=1;>tr|Q0WRP9|Q0WRP9_ARATH Aspartate kinase-homoserine dehydrogenase-like protein OS=Arabidopsis thaliana GN=At4g19710 PE=2
sp|Q9SAA2|		3	3	2	8	>sp|Q9SAA2|CLPP6_ARATH ATP-dependent Clp protease proteolytic subunit 6, chloroplastic OS=Arabidopsis thaliana GN=CLPP6 PE=1 SV=1;>tr|F4IAG5|F4IAG5_ARATH ATP-dependent Clp protease proteolytic subunit OS=Arabidopsis thaliana GN=CLPP6 PE=3 SV=1
sp|Q9SCV9-2|		2	4	2	8	>sp|Q9SCV9-2|BGAL3_ARATH Isoform 2 of Beta-galactosidase 3 OS=Arabidopsis thaliana GN=BGAL3;>sp|Q9SCV9|BGAL3_ARATH Beta-galactosidase 3 OS=Arabidopsis thaliana GN=BGAL3 PE=1 SV=1;>tr|Q56WA4|Q56WA4_ARATH Beta-galactosidase like protein OS=Arabidopsis thalia
sp|Q9SEH3|	2	6	5	2	15	>sp|Q9SEH3|RAD2C_ARATH Ras-related protein RABD2c OS=Arabidopsis thaliana GN=RABD2C PE=2 SV=1;>sp|Q9FPJ4|RAD2B_ARATH Ras-related protein RABD2b OS=Arabidopsis thaliana GN=RABD2B PE=2 SV=1;>tr|Q42069|Q42069_ARATH GTP-binding protein rab 1B (Fragment) OS=Ara
sp|Q9SRX3|	3	5	4	2	14	>sp|Q9SRX3|GUN1_ARATH Endoglucanase 1 OS=Arabidopsis thaliana GN=CEL2 PE=2 SV=1
sp|Q9SVA6|		2	4	2	8	>sp|Q9SVA6|DRG3_ARATH Developmentally-regulated G-protein 3 OS=Arabidopsis thaliana GN=DRG3 PE=1 SV=1
tr|B3H581|	1	7	3	2	13	>tr|B3H581|B3H581_ARATH DegP2 protease OS=Arabidopsis thaliana GN=DEGP2 PE=4 SV=1;>sp|O82261|DEGP2_ARATH Protease Do-like 2, chloroplastic OS=Arabidopsis thaliana GN=DEGP2 PE=1 SV=2
tr|C0Z2P8|		5	5	2	12	>tr|C0Z2P8|C0Z2P8_ARATH AT1G80460 protein OS=Arabidopsis thaliana GN=At1g80460 PE=2 SV=1;>tr|F4HS76|F4HS76_ARATH Glycerol kinase-like protein OS=Arabidopsis thaliana GN=NHO1 PE=3 SV=1;>sp|Q9M8L4|GLPK_ARATH Glycerol kinase OS=Arabidopsis thaliana GN=GLPK PE
tr|F4IP53|				2	2	>tr|F4IP53|F4IP53_ARATH 14-3-3-like protein GF14 mu OS=Arabidopsis thaliana GN=GRF9 PE=3 SV=1;>sp|Q96299|14339_ARATH 14-3-3-like protein GF14 mu OS=Arabidopsis thaliana GN=GRF9 PE=1 SV=2;>tr|F4IP55|F4IP55_ARATH 14-3-3-like protein GF14 mu OS=Arabidopsis th
tr|F4IX28|	2	1	3	2	8	>tr|F4IX28|F4IX28_ARATH Peptidyl-prolyl cis-trans isomerase OS=Arabidopsis thaliana GN=ROC4 PE=3 SV=1;>sp|P34791|CP20C_ARATH Peptidyl-prolyl cis-trans isomerase CYP20-3, chloroplastic OS=Arabidopsis thaliana GN=CYP20-3 PE=1 SV=1;>tr|F4IX26|F4IX26_ARATH Pep
tr|F4JI68|			3	2	5	>tr|F4JI68|F4JI68_ARATH Xyloglucan endotransglucosylase/hydrolase OS=Arabidopsis thaliana GN=XTH9 PE=3 SV=1;>tr|C0SVH2|C0SVH2_ARATH Xyloglucan endotransglucosylase/hydrolase (Fragment) OS=Arabidopsis thaliana GN=At4g03210 PE=2 SV=1;>sp|Q8LDW9|XTH9_ARATH Xy
tr|O65686|	1	2	2	2	7	>tr|O65686|O65686_ARATH AT4g34620/T4L20_200 OS=Arabidopsis thaliana GN=T4L20.200 PE=2 SV=1
tr|P93813|		4		2	6	>tr|P93813|P93813_ARATH F19P19.7 protein OS=Arabidopsis thaliana GN=F19P19.7 PE=3 SV=1;>sp|O22795|RK28_ARATH 50S ribosomal protein L28, chloroplastic OS=Arabidopsis thaliana GN=RPL28 PE=2 SV=2
tr|Q8L9N9|		3	2	2	7	>tr|Q8L9N9|Q8L9N9_ARATH Putative uncharacterized protein OS=Arabidopsis thaliana PE=2 SV=1;>tr|Q9FLT9|Q9FLT9_ARATH AT5g24650/K18P6_19 OS=Arabidopsis thaliana GN=At5g24650 PE=2 SV=1
tr|Q8LA84|		4	2	2	8	>tr|Q8LA84|Q8LA84_ARATH Putative porin OS=Arabidopsis thaliana PE=2 SV=1;>sp|Q9SRH5|VDAC1_ARATH Mitochondrial outer membrane protein porin 1 OS=Arabidopsis thaliana GN=VDAC1 PE=1 SV=3
tr|Q8LEI7|		2	1	2	5	>tr|Q8LEI7|Q8LEI7_ARATH Ras-GTPase-activating protein SH3-domain binding protein-like OS=Arabidopsis thaliana GN=At5g60980 PE=2 SV=1;>tr|F4K1Y4|F4K1Y4_ARATH Nuclear transport factor 2 and RNA recognition motif domain-containing protein OS=Arabidopsis thali
tr|Q93VA8|		5	6	2	13	>tr|Q93VA8|Q93VA8_ARATH Alba DNA/RNA-binding protein OS=Arabidopsis thaliana GN=At1g76010 PE=2 SV=1;>tr|Q9LQR7|Q9LQR7_ARATH T4O12.22 OS=Arabidopsis thaliana PE=4 SV=1
tr|Q94EI1|				2	2	>tr|Q94EI1|Q94EI1_ARATH At1g44575/T18F15 OS=Arabidopsis thaliana PE=2 SV=1;>tr|Q56XH2|Q56XH2_ARATH Photosystem II chlorophyll-binding protein PsbS OS=Arabidopsis thaliana GN=At1g44575 PE=2 SV=1;>sp|Q9XF91|PSBS_ARATH Photosystem II 22 kDa protein, chloropla
tr|Q9FPJ7|	1	1	1	2	5	>tr|Q9FPJ7|Q9FPJ7_ARATH At2g27680 OS=Arabidopsis thaliana GN=At2g27680/F15K20.22 PE=2 SV=1;>tr|Q9ZUX0|Q9ZUX0_ARATH At2g27680/F15K20.22 OS=Arabidopsis thaliana GN=At2g27680 PE=2 SV=1
tr|Q9M048|	1			2	3	>tr|Q9M048|Q9M048_ARATH Putative uncharacterized protein F1I16_170 OS=Arabidopsis thaliana GN=F1I16_170 PE=4 SV=1;>tr|Q5EAH9|Q5EAH9_ARATH At3g55760 OS=Arabidopsis thaliana GN=At3g55760 PE=2 SV=1
tr|Q9SAU2|	3	3	3	2	11	>tr|Q9SAU2|Q9SAU2_ARATH D-ribulose-5-phosphate-3-epimerase OS=Arabidopsis thaliana GN=RPE PE=2 SV=1;>tr|C0Z3J9|C0Z3J9_ARATH AT5G61410 protein OS=Arabidopsis thaliana GN=At5g61410 PE=1 SV=1
tr|Q9SJH6|		2		2	4	>tr|Q9SJH6|Q9SJH6_ARATH At2g42800 OS=Arabidopsis thaliana GN=RLP29 PE=2 SV=1
tr|Q9SQY7|		8	7	2	17	>tr|Q9SQY7|Q9SQY7_ARATH At3g10570 OS=Arabidopsis thaliana GN=F13M14.15 PE=2 SV=1;>tr|Q84WA7|Q84WA7_ARATH Putative cytochrome p450 OS=Arabidopsis thaliana GN=At3g10570 PE=2 SV=1
tr|Q9SSS9|		4	3	2	9	>tr|Q9SSS9|Q9SSS9_ARATH F-type H+-transporting ATPase subunit delta OS=Arabidopsis thaliana GN=ATPD PE=1 SV=1;>tr|Q8RY87|Q8RY87_ARATH Putative H+-transporting ATP synthase (Fragment) OS=Arabidopsis thaliana GN=At4g09650 PE=2 SV=1
tr|Q9SZV4|		1	2	2	5	>tr|Q9SZV4|Q9SZV4_ARATH AT4g30010/F6G3_40 OS=Arabidopsis thaliana GN=F6G3.40 PE=2 SV=1
sp|P16180|	1	3	3	1	8	>sp|P16180|RR17_ARATH 30S ribosomal protein S17, chloroplastic OS=Arabidopsis thaliana GN=RPS17 PE=1 SV=1
sp|P25818|			1	1	2	>sp|P25818|TIP11_ARATH Aquaporin TIP1-1 OS=Arabidopsis thaliana GN=TIP1-1 PE=1 SV=1
sp|P56807|		3	1	1	5	>sp|P56807|RR18_ARATH 30S ribosomal protein S18, chloroplastic OS=Arabidopsis thaliana GN=rps18 PE=3 SV=1
sp|Q8LBN7|	1	2	2	1	6	>sp|Q8LBN7|COSA_ARATH Costars family protein At4g33640 OS=Arabidopsis thaliana GN=At4g33640 PE=1 SV=1
sp|Q8VXZ0|		2		1	3	>sp|Q8VXZ0|NUD20_ARATH Nudix hydrolase 20, chloroplastic OS=Arabidopsis thaliana GN=NUDT20 PE=2 SV=1
sp|Q93X94|		8	7	1	16	>sp|Q93X94|EXL6_ARATH GDSL esterase/lipase EXL6 OS=Arabidopsis thaliana GN=EXL6 PE=1 SV=1
sp|Q945Q1|	1	1		1	3	>sp|Q945Q1|CYT1_ARATH Cysteine proteinase inhibitor 1 OS=Arabidopsis thaliana GN=CYS1 PE=1 SV=2
sp|Q94AZ4|		4		1	5	>sp|Q94AZ4|CML13_ARATH Probable calcium-binding protein CML13 OS=Arabidopsis thaliana GN=CML13 PE=2 SV=1;>sp|Q8VZ50|CML14_ARATH Probable calcium-binding protein CML14 OS=Arabidopsis thaliana GN=CML14 PE=2 SV=1
sp|Q96251|		2	2	1	5	>sp|Q96251|ATPO_ARATH ATP synthase subunit O, mitochondrial OS=Arabidopsis thaliana GN=At5g13450 PE=1 SV=2;>tr|B9DGP8|B9DGP8_ARATH AT5G13450 protein OS=Arabidopsis thaliana GN=ATP5 PE=2 SV=1
sp|Q9C5U8-2|	1	2	3	1	7	>sp|Q9C5U8-2|HIS8_ARATH Isoform 2 of Histidinol dehydrogenase, chloroplastic OS=Arabidopsis thaliana GN=HISN8;>sp|Q9C5U8|HIS8_ARATH Histidinol dehydrogenase, chloroplastic OS=Arabidopsis thaliana GN=HISN8 PE=2 SV=1
sp|Q9FGR0|				1	1	>sp|Q9FGR0|CPSF1_ARATH Cleavage and polyadenylation specificity factor subunit 1 OS=Arabidopsis thaliana GN=CPSF160 PE=1 SV=2
sp|Q9FIW4-2|	2		2	1	5	>sp|Q9FIW4-2|BGL42_ARATH Isoform 2 of Beta-glucosidase 42 OS=Arabidopsis thaliana GN=BGLU42;>sp|Q9FIW4|BGL42_ARATH Beta-glucosidase 42 OS=Arabidopsis thaliana GN=BGLU42 PE=2 SV=1
sp|Q9FR37|				1	1	>sp|Q9FR37|AMI1_ARATH Amidase 1 OS=Arabidopsis thaliana GN=AMI1 PE=1 SV=1
sp|Q9M076|				1	1	>sp|Q9M076|PFKA6_ARATH ATP-dependent 6-phosphofructokinase 6 OS=Arabidopsis thaliana GN=PFK6 PE=1 SV=1;>sp|Q9M0F9|PFKA1_ARATH ATP-dependent 6-phosphofructokinase 1 OS=Arabidopsis thaliana GN=PFK1 PE=1 SV=1
sp|Q9M336-2|		2		1	3	>sp|Q9M336-2|UPP_ARATH Isoform 2 of Uracil phosphoribosyltransferase, chloroplastic OS=Arabidopsis thaliana GN=UPP;>sp|Q9M336|UPP_ARATH Uracil phosphoribosyltransferase, chloroplastic OS=Arabidopsis thaliana GN=UPP PE=1 SV=1
sp|Q9M385|		4	4	1	9	>sp|Q9M385|RK17_ARATH 50S ribosomal protein L17, chloroplastic OS=Arabidopsis thaliana GN=RPL17 PE=2 SV=1
sp|Q9S7T8|				1	1	>sp|Q9S7T8|SPZX_ARATH Serpin-ZX OS=Arabidopsis thaliana GN=At1g47710 PE=1 SV=1
sp|Q9SKU1|		2	2	1	5	>sp|Q9SKU1|CLC1_ARATH Clathrin light chain 1 OS=Arabidopsis thaliana GN=At2g20760 PE=2 SV=1
sp|Q9SS39|		4	4	1	9	>sp|Q9SS39|KCS14_ARATH Probable 3-ketoacyl-CoA synthase 14 OS=Arabidopsis thaliana GN=KCS14 PE=2 SV=1;>sp|Q9ZUZ0|KCS13_ARATH 3-ketoacyl-CoA synthase 13 OS=Arabidopsis thaliana GN=HIC PE=2 SV=1
sp|Q9SX77|			2	1	3	>sp|Q9SX77|UMP6_ARATH Uncharacterized protein At1g47420, mitochondrial OS=Arabidopsis thaliana GN=At1g47420 PE=1 SV=1
sp|Q9SZA3|	1	2	3	1	7	>sp|Q9SZA3|EIF3K_ARATH Eukaryotic translation initiation factor 3 subunit K OS=Arabidopsis thaliana GN=TIF3K1 PE=2 SV=1
tr|A8MSE7|		1	3	1	5	>tr|A8MSE7|A8MSE7_ARATH Peptidase C15, pyroglutamyl peptidase I-like protein OS=Arabidopsis thaliana GN=At1g56700 PE=4 SV=1;>tr|Q9FXC0|Q9FXC0_ARATH At1g56700 OS=Arabidopsis thaliana GN=F25P12.86 PE=2 SV=1;>tr|Q9C5G6|Q9C5G6_ARATH Peptidase C15, pyroglutamyl
tr|C0SVC9|	1	1	1	1	4	>tr|C0SVC9|C0SVC9_ARATH Putative uncharacterized protein At3g26520 (Fragment) OS=Arabidopsis thaliana GN=At3g26520 PE=2 SV=1;>sp|Q41963|TIP12_ARATH Aquaporin TIP1-2 OS=Arabidopsis thaliana GN=TIP1-2 PE=1 SV=2
tr|F4HXB1|		3	3	1	7	>tr|F4HXB1|F4HXB1_ARATH Tetraketide alpha-pyrone reductase 2 OS=Arabidopsis thaliana GN=At1g68540 PE=1 SV=1;>sp|Q9CA28|TKPR2_ARATH Tetraketide alpha-pyrone reductase 2 OS=Arabidopsis thaliana GN=TKPR2 PE=1 SV=1
tr|O82762|	1	1	1	1	4	>tr|O82762|O82762_ARATH F17H15.1/F17H15.1 OS=Arabidopsis thaliana GN=At2g25970 PE=1 SV=1
tr|Q0WWR7|			2	1	3	>tr|Q0WWR7|Q0WWR7_ARATH Ribosomal protein S30 homolog OS=Arabidopsis thaliana GN=At2g19750 PE=2 SV=1;>sp|P49689|RS30_ARATH 40S ribosomal protein S30 OS=Arabidopsis thaliana GN=RPS30A PE=3 SV=3
tr|Q41926|		2	2	1	5	>tr|Q41926|Q41926_ARATH 30S ribosomal protein S14 (Fragment) OS=Arabidopsis thaliana PE=2 SV=1;>sp|P56804|RR14_ARATH 30S ribosomal protein S14, chloroplastic OS=Arabidopsis thaliana GN=rps14 PE=2 SV=2
tr|Q5XEU8|	1	2	2	1	6	>tr|Q5XEU8|Q5XEU8_ARATH At3g15000 OS=Arabidopsis thaliana GN=At3g15000 PE=2 SV=1;>sp|Q9LKA5|UMP1_ARATH Uncharacterized protein At3g15000, mitochondrial OS=Arabidopsis thaliana GN=At3g15000 PE=1 SV=1
tr|Q8LA22|	1	2		1	4	>tr|Q8LA22|Q8LA22_ARATH Acyl carrier protein OS=Arabidopsis thaliana PE=2 SV=1;>sp|P25701|ACP2_ARATH Acyl carrier protein 2, chloroplastic OS=Arabidopsis thaliana GN=ACP2 PE=1 SV=2
tr|Q8LDU8|	1	2	2	1	6	>tr|Q8LDU8|Q8LDU8_ARATH Acyl carrier protein OS=Arabidopsis thaliana PE=2 SV=1;>sp|P25702|ACP3_ARATH Acyl carrier protein 3, chloroplastic OS=Arabidopsis thaliana GN=ACP3 PE=1 SV=2
tr|Q9FY61|		2	5	1	8	>tr|Q9FY61|Q9FY61_ARATH Protein TRS120 OS=Arabidopsis thaliana GN=T5K6_30 PE=1 SV=1
tr|Q9LMK1|		1		1	2	>tr|Q9LMK1|Q9LMK1_ARATH F10K1.21 protein OS=Arabidopsis thaliana GN=F10K1.21 PE=4 SV=1;>tr|Q93VQ6|Q93VQ6_ARATH At1g07080/F10K1_15 OS=Arabidopsis thaliana GN=At1g07080 PE=2 SV=1
tr|Q9S7E6|		2	2	1	5	>tr|Q9S7E6|Q9S7E6_ARATH At1g76300/F15M4_20 OS=Arabidopsis thaliana GN=F15M4.20 PE=2 SV=1
tr|Q9SLJ2|	1	1	1	1	4	>tr|Q9SLJ2|Q9SLJ2_ARATH At1g54410 OS=Arabidopsis thaliana GN=F20D21.23 PE=2 SV=1;>tr|Q8LG75|Q8LG75_ARATH Water stress-induced protein, putative OS=Arabidopsis thaliana PE=2 SV=1;>tr|Q8H7A6|Q8H7A6_ARATH Putative uncharacterized protein OS=Arabidopsis thalia
sp|B9DGU7-2|					0	>sp|B9DGU7-2|TPK1_ARATH Isoform 2 of Thiamine pyrophosphokinase 1 OS=Arabidopsis thaliana GN=TPK1;>sp|B9DGU7|TPK1_ARATH Thiamine pyrophosphokinase 1 OS=Arabidopsis thaliana GN=TPK1 PE=2 SV=1;>tr|B3H6N1|B3H6N1_ARATH Thiamin pyrophosphokinase1 OS=Arabidopsis
sp|F4I4K5|					0	>sp|F4I4K5|LPR1_ARATH Multicopper oxidase LPR1 OS=Arabidopsis thaliana GN=LPR1 PE=2 SV=1;>tr|A5X8Y8|A5X8Y8_ARATH Low-phosphate root 1 OS=Arabidopsis thaliana GN=LPR1 PE=2 SV=1
sp|F4K0E8-2|					0	>sp|F4K0E8-2|ISPG_ARATH Isoform 2 of 4-hydroxy-3-methylbut-2-en-1-yl diphosphate synthase, chloroplastic OS=Arabidopsis thaliana GN=ISPG;>sp|F4K0E8|ISPG_ARATH 4-hydroxy-3-methylbut-2-en-1-yl diphosphate synthase, chloroplastic OS=Arabidopsis thaliana GN=IS
sp|F4K2A1-2|					0	>sp|F4K2A1-2|FPGS1_ARATH Isoform 2 of Folylpolyglutamate synthase OS=Arabidopsis thaliana GN=FPGS1;>sp|F4K2A1|FPGS1_ARATH Folylpolyglutamate synthase OS=Arabidopsis thaliana GN=FPGS1 PE=1 SV=1
sp|O22609|					0	>sp|O22609|DEGP1_ARATH Protease Do-like 1, chloroplastic OS=Arabidopsis thaliana GN=DEGP1 PE=1 SV=2
sp|O22869|					0	>sp|O22869|DF197_ARATH Defensin-like protein 197 OS=Arabidopsis thaliana GN=ATTI6 PE=3 SV=1
sp|O22899|			2		2	>sp|O22899|DHX15_ARATH Probable pre-mRNA-splicing factor ATP-dependent RNA helicase OS=Arabidopsis thaliana GN=At2g47250 PE=2 SV=1
sp|O23653|		1	4		5	>sp|O23653|AK2_ARATH Aspartokinase 2, chloroplastic OS=Arabidopsis thaliana GN=AK2 PE=1 SV=2;>tr|Q0WWQ7|Q0WWQ7_ARATH Aspartokinase (Fragment) OS=Arabidopsis thaliana GN=At5g14060 PE=2 SV=1
sp|O23702|			1		1	>sp|O23702|CTBP_ARATH C-terminal binding protein AN OS=Arabidopsis thaliana GN=AN PE=1 SV=1
sp|O49499|					0	>sp|O49499|CAMT4_ARATH Caffeoyl-CoA O-methyltransferase 1 OS=Arabidopsis thaliana GN=CCOAOMT1 PE=1 SV=1;>tr|Q3E6Z1|Q3E6Z1_ARATH Putative caffeoyl-CoA O-methyltransferase OS=Arabidopsis thaliana GN=CCoAOMT1 PE=1 SV=1
sp|O64517|					0	>sp|O64517|MCA4_ARATH Metacaspase-4 OS=Arabidopsis thaliana GN=AMC4 PE=1 SV=1;>sp|O64518|MCA5_ARATH Metacaspase-5 OS=Arabidopsis thaliana GN=AMC5 PE=1 SV=1
sp|O65902|					0	>sp|O65902|ACAP1_ARATH Cyclase-associated protein 1 OS=Arabidopsis thaliana GN=CAP1 PE=2 SV=1
sp|O80719-2|			2		2	>sp|O80719-2|Y2706_ARATH Isoform 2 of Probable receptor-like protein kinase At2g47060 OS=Arabidopsis thaliana GN=At2g47060;>tr|F4IK66|F4IK66_ARATH Pto-interacting 1-4 OS=Arabidopsis thaliana GN=At2g47060 PE=3 SV=1;>tr|Q9M1Q2|Q9M1Q2_ARATH At3g62220 OS=Arabi
sp|O80932|					0	>sp|O80932|EXPA3_ARATH Expansin-A3 OS=Arabidopsis thaliana GN=EXPA3 PE=2 SV=1
sp|O80948|					0	>sp|O80948|JAL23_ARATH Jacalin-related lectin 23 OS=Arabidopsis thaliana GN=JAL23 PE=1 SV=1
sp|O81062|		1	2		3	>sp|O81062|SIP_ARATH Signal peptide peptidase OS=Arabidopsis thaliana GN=SPP PE=2 SV=1
sp|O81769|					0	>sp|O81769|DPH5_ARATH Probable diphthine synthase OS=Arabidopsis thaliana GN=At4g31790 PE=2 SV=1
sp|P06525|					0	>sp|P06525|ADH1_ARATH Alcohol dehydrogenase class-P OS=Arabidopsis thaliana GN=ADH1 PE=1 SV=2;>tr|Q9SX08|Q9SX08_ARATH Alcohol dehydrogenase (Fragment) OS=Arabidopsis thaliana GN=ADH PE=4 SV=1
sp|P45725|					0	>sp|P45725|PAL3_ARATH Phenylalanine ammonia-lyase 3 OS=Arabidopsis thaliana GN=PAL3 PE=1 SV=3;>tr|F4JW69|F4JW69_ARATH Phenylalanine ammonia-lyase OS=Arabidopsis thaliana GN=PAL3 PE=3 SV=1
sp|P48523|		2	3		5	>sp|P48523|CADH4_ARATH Cinnamyl alcohol dehydrogenase 4 OS=Arabidopsis thaliana GN=CAD4 PE=1 SV=1
sp|P50546|		4	3		7	>sp|P50546|RPOB_ARATH DNA-directed RNA polymerase subunit beta OS=Arabidopsis thaliana GN=rpoB PE=3 SV=4
sp|P50651|					0	>sp|P50651|RIR2A_ARATH Ribonucleoside-diphosphate reductase small chain A OS=Arabidopsis thaliana GN=RNR2A PE=1 SV=2
sp|P56764|		3	5		8	>sp|P56764|RPOC2_ARATH DNA-directed RNA polymerase subunit beta OS=Arabidopsis thaliana GN=rpoC2 PE=3 SV=1
sp|P56786|					0	>sp|P56786|YCF2_ARATH Protein Ycf2 OS=Arabidopsis thaliana GN=ycf2-A PE=3 SV=1
sp|P56793|		5	4		9	>sp|P56793|RK16_ARATH 50S ribosomal protein L16, chloroplastic OS=Arabidopsis thaliana GN=rpl16 PE=3 SV=1
sp|P82658|		3	2		5	>sp|P82658|TL19_ARATH Thylakoid lumenal 19 kDa protein, chloroplastic OS=Arabidopsis thaliana GN=At3g63540 PE=1 SV=2
sp|P94014|					0	>sp|P94014|GL21_ARATH Germin-like protein subfamily 2 member 1 OS=Arabidopsis thaliana GN=GLP4 PE=2 SV=2
sp|Q05153|					0	>sp|Q05153|SSRP1_ARATH FACT complex subunit SSRP1 OS=Arabidopsis thaliana GN=SSRP1 PE=1 SV=2
sp|Q38871|			4		4	>sp|Q38871|CDPK5_ARATH Calcium-dependent protein kinase 5 OS=Arabidopsis thaliana GN=CPK5 PE=2 SV=1;>sp|Q38872|CDPK6_ARATH Calcium-dependent protein kinase 6 OS=Arabidopsis thaliana GN=CPK6 PE=1 SV=1
sp|Q38936|					0	>sp|Q38936|FK152_ARATH Peptidyl-prolyl cis-trans isomerase FKBP15-2 OS=Arabidopsis thaliana GN=FKBP15-2 PE=2 SV=2
sp|Q39230|			2		2	>sp|Q39230|SYS_ARATH Serine--tRNA ligase OS=Arabidopsis thaliana GN=At5g27470 PE=2 SV=1
sp|Q39243|					0	>sp|Q39243|TRXB1_ARATH Thioredoxin reductase 1 OS=Arabidopsis thaliana GN=NTR1 PE=1 SV=3
sp|Q39244|					0	>sp|Q39244|RU1A_ARATH U1 small nuclear ribonucleoprotein A OS=Arabidopsis thaliana GN=U1A PE=1 SV=1
sp|Q42404|					0	>sp|Q42404|RU17_ARATH U1 small nuclear ribonucleoprotein 70 kDa OS=Arabidopsis thaliana GN=RNU1 PE=1 SV=1
sp|Q56WK6|		3	2		5	>sp|Q56WK6|PATL1_ARATH Patellin-1 OS=Arabidopsis thaliana GN=PATL1 PE=1 SV=2
sp|Q6NMQ7|	3	3	3		9	>sp|Q6NMQ7|GASA6_ARATH Gibberellin-regulated protein 6 OS=Arabidopsis thaliana GN=GASA6 PE=3 SV=1;>tr|Q0WPI3|Q0WPI3_ARATH GAST1-like protein OS=Arabidopsis thaliana GN=At1g74670 PE=2 SV=1
sp|Q6NPM8|					0	>sp|Q6NPM8|HIS7_ARATH Bifunctional phosphatase IMPL2, chloroplastic OS=Arabidopsis thaliana GN=HISN7 PE=1 SV=1
sp|Q6NPR7|					0	>sp|Q6NPR7|PMTO_ARATH Probable methyltransferase PMT24 OS=Arabidopsis thaliana GN=At1g29470 PE=2 SV=1;>sp|Q8L7V3|PMTQ_ARATH Probable methyltransferase PMT26 OS=Arabidopsis thaliana GN=At5g64030 PE=2 SV=1;>sp|Q9SD39|PMTR_ARATH Probable methyltransferase PMT
sp|Q7X659|					0	>sp|Q7X659|VP35A_ARATH Vacuolar protein sorting-associated protein 35A OS=Arabidopsis thaliana GN=VPS35A PE=1 SV=1
sp|Q84JU6|			2		2	>sp|Q84JU6|HOS1_ARATH E3 ubiquitin-protein ligase HOS1 OS=Arabidopsis thaliana GN=HOS1 PE=1 SV=1
sp|Q84TF0|					0	>sp|Q84TF0|AKRCA_ARATH Aldo-keto reductase family 4 member C10 OS=Arabidopsis thaliana GN=AKR4C10 PE=1 SV=1
sp|Q8GWW7|		1	2		3	>sp|Q8GWW7|AGUA_ARATH Agmatine deiminase OS=Arabidopsis thaliana GN=AIH PE=1 SV=2
sp|Q8GYD9|			1		1	>sp|Q8GYD9|SDE3_ARATH Probable RNA helicase SDE3 OS=Arabidopsis thaliana GN=SDE3 PE=1 SV=1
sp|Q8H151|		4	2		6	>sp|Q8H151|AAE13_ARATH Malonate--CoA ligase OS=Arabidopsis thaliana GN=AAE13 PE=1 SV=1
sp|Q8L3W1|					0	>sp|Q8L3W1|VRN1_ARATH B3 domain-containing transcription factor VRN1 OS=Arabidopsis thaliana GN=VRN1 PE=1 SV=1
sp|Q8LFQ6|					0	>sp|Q8LFQ6|GRXC4_ARATH Glutaredoxin-C4 OS=Arabidopsis thaliana GN=GRXC4 PE=2 SV=2
sp|Q8RXN0|		2	5		7	>sp|Q8RXN0|AB11G_ARATH ABC transporter G family member 11 OS=Arabidopsis thaliana GN=ABCG11 PE=1 SV=1
sp|Q8RXN4|		7	8		15	>sp|Q8RXN4|HIBC5_ARATH 3-hydroxyisobutyryl-CoA hydrolase-like protein 2, mitochondrial OS=Arabidopsis thaliana GN=At4g31810 PE=2 SV=1
sp|Q8RXU4-2|					0	>sp|Q8RXU4-2|THA1_ARATH Isoform 2 of Probable low-specificity L-threonine aldolase 1 OS=Arabidopsis thaliana GN=THA1;>sp|Q8RXU4|THA1_ARATH Probable low-specificity L-threonine aldolase 1 OS=Arabidopsis thaliana GN=THA1 PE=1 SV=1
sp|Q8S8M9-2|		2	2		4	>sp|Q8S8M9-2|ALFL6_ARATH Isoform 2 of PHD finger protein ALFIN-LIKE 6 OS=Arabidopsis thaliana GN=AL6;>sp|Q8S8M9|ALFL6_ARATH PHD finger protein ALFIN-LIKE 6 OS=Arabidopsis thaliana GN=AL6 PE=2 SV=1
sp|Q8VY22|					0	>sp|Q8VY22|TBL38_ARATH Protein trichome birefringence-like 38 OS=Arabidopsis thaliana GN=TBL38 PE=2 SV=1
sp|Q8VZ50|					0	>sp|Q8VZ50|CML14_ARATH Probable calcium-binding protein CML14 OS=Arabidopsis thaliana GN=CML14 PE=2 SV=1
sp|Q8VZF3|					0	>sp|Q8VZF3|CGEP_ARATH Probable glutamyl endopeptidase, chloroplastic OS=Arabidopsis thaliana GN=GEP PE=2 SV=2;>sp|Q8VZF3-2|CGEP_ARATH Isoform 2 of Probable glutamyl endopeptidase, chloroplastic OS=Arabidopsis thaliana GN=GEP
sp|Q93ZB9|			2		2	>sp|Q93ZB9|FACR3_ARATH Fatty acyl-CoA reductase 3 OS=Arabidopsis thaliana GN=FAR3 PE=2 SV=1
sp|Q93ZC9|					0	>sp|Q93ZC9|GLAK1_ARATH Glucuronokinase 1 OS=Arabidopsis thaliana GN=GLCAK1 PE=1 SV=1
sp|Q94B74|					0	>sp|Q94B74|NUDT2_ARATH Nudix hydrolase 2 OS=Arabidopsis thaliana GN=NUDT2 PE=1 SV=1
sp|Q94F00|					0	>sp|Q94F00|IMPL1_ARATH Phosphatase IMPL1, chloroplastic OS=Arabidopsis thaliana GN=IMPL1 PE=1 SV=2
sp|Q96254-2|					0	>sp|Q96254-2|GDI1_ARATH Isoform 2 of Guanosine nucleotide diphosphate dissociation inhibitor 1 OS=Arabidopsis thaliana GN=GDI1;>sp|Q96254|GDI1_ARATH Guanosine nucleotide diphosphate dissociation inhibitor 1 OS=Arabidopsis thaliana GN=GDI1 PE=1 SV=1
sp|Q9C5G5|			5		5	>sp|Q9C5G5|SAC7_ARATH Phosphoinositide phosphatase SAC7 OS=Arabidopsis thaliana GN=SAC7 PE=2 SV=1
sp|Q9C5I1|		1			1	>sp|Q9C5I1|USP_ARATH UDP-sugar pyrophosphorylase OS=Arabidopsis thaliana GN=USP PE=1 SV=1
sp|Q9C7I3|					0	>sp|Q9C7I3|ML168_ARATH MLP-like protein 168 OS=Arabidopsis thaliana GN=MLP168 PE=2 SV=1
sp|Q9C9U2|					0	>sp|Q9C9U2|CDKD1_ARATH Cyclin-dependent kinase D-1 OS=Arabidopsis thaliana GN=CDKD-1 PE=1 SV=1;>sp|P24100|CDKA1_ARATH Cyclin-dependent kinase A-1 OS=Arabidopsis thaliana GN=CDKA-1 PE=1 SV=1;>tr|Q67ZN6|Q67ZN6_ARATH Protein kinase ATN1-like protein (Fragment
sp|Q9CAP8|	3	8	6		17	>sp|Q9CAP8|LACS9_ARATH Long chain acyl-CoA synthetase 9, chloroplastic OS=Arabidopsis thaliana GN=LACS9 PE=2 SV=1
sp|Q9FF10|	1	2			3	>sp|Q9FF10|HPSE1_ARATH Heparanase-like protein 1 OS=Arabidopsis thaliana GN=At5g07830 PE=2 SV=1
sp|Q9FHM7|					0	>sp|Q9FHM7|HIR4_ARATH Hypersensitive-induced response protein 4 OS=Arabidopsis thaliana GN=HIR4 PE=1 SV=1
sp|Q9FJL3|					0	>sp|Q9FJL3|FKB65_ARATH Peptidyl-prolyl cis-trans isomerase FKBP65 OS=Arabidopsis thaliana GN=FKBP65 PE=1 SV=1
sp|Q9FK59|					0	>sp|Q9FK59|IF4E5_ARATH Eukaryotic translation initiation factor NCBP OS=Arabidopsis thaliana GN=NCBP PE=2 SV=1
sp|Q9FKW6|					0	>sp|Q9FKW6|FNRL1_ARATH Ferredoxin--NADP reductase, leaf isozyme 1, chloroplastic OS=Arabidopsis thaliana GN=LFNR1 PE=1 SV=1;>tr|B9DI26|B9DI26_ARATH AT5G66190 protein (Fragment) OS=Arabidopsis thaliana GN=At5g66190 PE=1 SV=1;>tr|F4JZ46|F4JZ46_ARATH Ferredox
sp|Q9FLU9|	2		2		4	>sp|Q9FLU9|BGL31_ARATH Beta-glucosidase 31 OS=Arabidopsis thaliana GN=BGLU31 PE=2 SV=1;>sp|Q9FLU8|BGL32_ARATH Beta-glucosidase 32 OS=Arabidopsis thaliana GN=BGLU32 PE=2 SV=2
sp|Q9FM19|					0	>sp|Q9FM19|HIR1_ARATH Hypersensitive-induced response protein 1 OS=Arabidopsis thaliana GN=HIR1 PE=1 SV=1
sp|Q9FM96|					0	>sp|Q9FM96|PSL4_ARATH Glucosidase 2 subunit beta OS=Arabidopsis thaliana GN=PSL4 PE=2 SV=1
sp|Q9FMT4|		3	6		9	>sp|Q9FMT4|SNF12_ARATH SWI/SNF complex component SNF12 homolog OS=Arabidopsis thaliana GN=At5g14170 PE=1 SV=1
sp|Q9FMV1|					0	>sp|Q9FMV1|GCAL1_ARATH Gamma carbonic anhydrase-like 1, mitochondrial OS=Arabidopsis thaliana GN=GAMMACAL1 PE=1 SV=1;>sp|Q9SMN1|GCAL2_ARATH Gamma carbonic anhydrase-like 2, mitochondrial OS=Arabidopsis thaliana GN=GAMMACAL2 PE=1 SV=1;>tr|F4KAQ8|F4KAQ8_ARAT
sp|Q9FMX0|			1		1	>sp|Q9FMX0|SODF3_ARATH Superoxide dismutase [Fe] 3, chloroplastic OS=Arabidopsis thaliana GN=FSD3 PE=1 SV=1
sp|Q9FN02|					0	>sp|Q9FN02|PPP7_ARATH Serine/threonine-protein phosphatase 7 OS=Arabidopsis thaliana GN=PP7 PE=1 SV=1;>sp|Q9FN02-2|PPP7_ARATH Isoform 2 of Serine/threonine-protein phosphatase 7 OS=Arabidopsis thaliana GN=PP7;>sp|Q9LEV0|PPP7I_ARATH Serine/threonine-protein
sp|Q9FN67|		1			1	>sp|Q9FN67|Y5133_ARATH BTB/POZ domain-containing protein At5g41330 OS=Arabidopsis thaliana GN=At5g41330 PE=2 SV=1
sp|Q9FNE2|	3	7	1		11	>sp|Q9FNE2|GRXC2_ARATH Glutaredoxin-C2 OS=Arabidopsis thaliana GN=GRXC2 PE=2 SV=1;>tr|B3H604|B3H604_ARATH Glutaredoxin-C2 OS=Arabidopsis thaliana GN=At5g40370 PE=4 SV=1
sp|Q9FUP0|					0	>sp|Q9FUP0|OPR3_ARATH 12-oxophytodienoate reductase 3 OS=Arabidopsis thaliana GN=OPR3 PE=1 SV=2
sp|Q9FXD8|					0	>sp|Q9FXD8|PLY5_ARATH Probable pectate lyase 5 OS=Arabidopsis thaliana GN=At1g67750 PE=2 SV=2
sp|Q9FYE3|					0	>sp|Q9FYE3|ATCA3_ARATH Alpha carbonic anhydrase 3 OS=Arabidopsis thaliana GN=ACA3 PE=2 SV=1
sp|Q9LEV3|					0	>sp|Q9LEV3|CBSX3_ARATH CBS domain-containing protein CBSX3, mitochondrial OS=Arabidopsis thaliana GN=CBSX3 PE=1 SV=1
sp|Q9LFE4|					0	>sp|Q9LFE4|Y5673_ARATH WEB family protein At5g16730, chloroplastic OS=Arabidopsis thaliana GN=At5g16730 PE=1 SV=1
sp|Q9LKJ1-4|			1		1	>sp|Q9LKJ1-4|HIBC1_ARATH Isoform 4 of 3-hydroxyisobutyryl-CoA hydrolase 1 OS=Arabidopsis thaliana GN=CHY1;>sp|Q9LKJ1-3|HIBC1_ARATH Isoform 3 of 3-hydroxyisobutyryl-CoA hydrolase 1 OS=Arabidopsis thaliana GN=CHY1;>sp|Q9LKJ1-2|HIBC1_ARATH Isoform 2 of 3-hydr
sp|Q9LNV5|					0	>sp|Q9LNV5|C3H4_ARATH Zinc finger CCCH domain-containing protein 4 OS=Arabidopsis thaliana GN=At1g07360 PE=2 SV=1;>sp|Q9ZW36|C3H25_ARATH Zinc finger CCCH domain-containing protein 25 OS=Arabidopsis thaliana GN=At2g29580 PE=2 SV=1
sp|Q9LPK6|	2	6	4		12	>sp|Q9LPK6|AEE9_ARATH Probable acyl-activating enzyme 9 OS=Arabidopsis thaliana GN=AEE9 PE=2 SV=1
sp|Q9LRK8|					0	>sp|Q9LRK8|CRR29_ARATH Cysteine-rich repeat secretory protein 29 OS=Arabidopsis thaliana GN=CRRSP29 PE=2 SV=1;>sp|P0CJ61|CRR54_ARATH Cysteine-rich repeat secretory protein 54 OS=Arabidopsis thaliana GN=CRRSP54 PE=3 SV=1;>sp|P0CJ60|CRR53_ARATH Cysteine-rich
sp|Q9LSW2-2|					0	>sp|Q9LSW2-2|ARP9_ARATH Isoform 2 of Actin-related protein 9 OS=Arabidopsis thaliana GN=ARP9;>sp|Q9LSW2|ARP9_ARATH Actin-related protein 9 OS=Arabidopsis thaliana GN=ARP9 PE=2 SV=1
sp|Q9LTV8|		1			1	>sp|Q9LTV8|PP224_ARATH Pentatricopeptide repeat-containing protein At3g12770 OS=Arabidopsis thaliana GN=PCMP-H43 PE=2 SV=1
sp|Q9LTX3-2|					0	>sp|Q9LTX3-2|PPOX1_ARATH Isoform 2 of Pyridoxine/pyridoxamine 5-phosphate oxidase 1, chloroplastic OS=Arabidopsis thaliana GN=PPOX1;>sp|Q9LTX3|PPOX1_ARATH Pyridoxine/pyridoxamine 5-phosphate oxidase 1, chloroplastic OS=Arabidopsis thaliana GN=PPOX1 PE=1
sp|Q9LVE2|					0	>sp|Q9LVE2|2A5Z_ARATH Serine/threonine protein phosphatase 2A 59 kDa regulatory subunit B zeta isoform OS=Arabidopsis thaliana GN=BZETA PE=2 SV=2
sp|Q9M1C7|					0	>sp|Q9M1C7|AB9C_ARATH ABC transporter C family member 9 OS=Arabidopsis thaliana GN=ABCC9 PE=2 SV=2;>sp|Q7FB56|AB15C_ARATH Putative ABC transporter C family member 15 OS=Arabidopsis thaliana GN=ABCC15 PE=5 SV=2;>tr|F4I454|F4I454_ARATH ABC transporter C fami
sp|Q9S7H4|		4	2		6	>sp|Q9S7H4|CM2_ARATH Chorismate mutase 2 OS=Arabidopsis thaliana GN=CM2 PE=1 SV=1
sp|Q9SEU8|					0	>sp|Q9SEU8|TRXM2_ARATH Thioredoxin M2, chloroplastic OS=Arabidopsis thaliana GN=At4g03520 PE=2 SV=2;>tr|F4JG94|F4JG94_ARATH Thioredoxin M2 OS=Arabidopsis thaliana GN=ATHM2 PE=4 SV=1
sp|Q9SFB5|					0	>sp|Q9SFB5|SCP27_ARATH Serine carboxypeptidase-like 27 OS=Arabidopsis thaliana GN=SCPL27 PE=2 SV=1
sp|Q9SGU9|					0	>sp|Q9SGU9|MGL_ARATH Methionine gamma-lyase OS=Arabidopsis thaliana GN=MGL PE=1 SV=1
sp|Q9SHC8|					0	>sp|Q9SHC8|VAP12_ARATH Vesicle-associated protein 1-2 OS=Arabidopsis thaliana GN=PVA12 PE=1 SV=1
sp|Q9SIH1|					0	>sp|Q9SIH1|CP18B_ARATH Peptidyl-prolyl cis-trans isomerase CYP18-2 OS=Arabidopsis thaliana GN=CYP18-2 PE=2 SV=1
sp|Q9STE8|		5			5	>sp|Q9STE8|TC753_ARATH Protein TOC75-3, chloroplastic OS=Arabidopsis thaliana GN=TOC75-3 PE=1 SV=1;>tr|Q0WME6|Q0WME6_ARATH Chloroplast import-associated channel protein homolog (Fragment) OS=Arabidopsis thaliana GN=At3g46740 PE=2 SV=1
sp|Q9STG9|		2	2		4	>sp|Q9STG9|ASE2_ARATH Amidophosphoribosyltransferase 2, chloroplastic OS=Arabidopsis thaliana GN=ASE2 PE=1 SV=1
sp|Q9STN3|		4	3		7	>sp|Q9STN3|SPT51_ARATH Putative transcription elongation factor SPT5 homolog 1 OS=Arabidopsis thaliana GN=At4g08350 PE=1 SV=2
sp|Q9SVE5|					0	>sp|Q9SVE5|EXLA2_ARATH Expansin-like A2 OS=Arabidopsis thaliana GN=EXLA2 PE=2 SV=1
sp|Q9ZPI1|					0	>sp|Q9ZPI1|SYK_ARATH Lysine--tRNA ligase OS=Arabidopsis thaliana GN=At3g11710 PE=1 SV=1
sp|Q9ZU25|					0	>sp|Q9ZU25|MPPA1_ARATH Probable mitochondrial-processing peptidase subunit alpha-1 OS=Arabidopsis thaliana GN=At1g51980 PE=2 SV=1;>tr|A8MQE5|A8MQE5_ARATH Putative mitochondrial-processing peptidase subunit alpha-1 OS=Arabidopsis thaliana GN=At1g51980 PE=4
sp|Q9ZUU3|		13	8		21	>sp|Q9ZUU3|PP190_ARATH Pentatricopeptide repeat-containing protein At2g37230 OS=Arabidopsis thaliana GN=At2g37230 PE=2 SV=1
sp|Q9ZVJ6|					0	>sp|Q9ZVJ6|ANXD4_ARATH Annexin D4 OS=Arabidopsis thaliana GN=ANN4 PE=2 SV=1
tr|A4FVN8|			1		1	>tr|A4FVN8|A4FVN8_ARATH At1g10580 OS=Arabidopsis thaliana GN=At1g10580 PE=2 SV=1;>tr|Q9XIJ3|Q9XIJ3_ARATH T10O24.21 OS=Arabidopsis thaliana PE=4 SV=1
tr|B2CVA0|					0	>tr|B2CVA0|B2CVA0_ARATH SPL3 (Fragment) OS=Arabidopsis thaliana GN=SPL3 PE=4 SV=1;>sp|P93015|SPL3_ARATH Squamosa promoter-binding-like protein 3 OS=Arabidopsis thaliana GN=SPL3 PE=1 SV=2;>sp|Q9S7A9|SPL4_ARATH Squamosa promoter-binding-like protein 4 OS=Ara
tr|B3H5V4|		1	4		5	>tr|B3H5V4|B3H5V4_ARATH Ubiquitin carboxyl-terminal hydrolase 6 OS=Arabidopsis thaliana GN=UBP6 PE=4 SV=1;>sp|Q949Y0|UBP6_ARATH Ubiquitin carboxyl-terminal hydrolase 6 OS=Arabidopsis thaliana GN=UBP6 PE=1 SV=1
tr|B3H6F9|		1	1		2	>tr|B3H6F9|B3H6F9_ARATH Calcium-independent ABA-activated protein kinase OS=Arabidopsis thaliana GN=OST1 PE=4 SV=1;>sp|Q940H6-2|SRK2E_ARATH Isoform 2 of Serine/threonine-protein kinase SRK2E OS=Arabidopsis thaliana GN=SRK2E;>sp|Q39193|SRK2I_ARATH Serine/th
tr|B5TM97|		10	11		21	>tr|B5TM97|B5TM97_ARATH Ribosomal protein S4 OS=Arabidopsis thaliana PE=2 SV=1;>sp|Q31708|RT04_ARATH Ribosomal protein S4, mitochondrial OS=Arabidopsis thaliana GN=RPS4 PE=2 SV=2
tr|B9DHV0|			1		1	>tr|B9DHV0|B9DHV0_ARATH AT3G49720 protein OS=Arabidopsis thaliana GN=At3g49720 PE=2 SV=1;>sp|Q9M2Y6|Y3972_ARATH Uncharacterized protein At3g49720 OS=Arabidopsis thaliana GN=At3g49720 PE=2 SV=1
tr|C0LGT4|					0	>tr|C0LGT4|C0LGT4_ARATH Leucine-rich repeat receptor-like protein kinase (Fragment) OS=Arabidopsis thaliana GN=LRR-RLK PE=2 SV=1;>sp|Q9FMD7|Y5659_ARATH Probable inactive receptor kinase At5g16590 OS=Arabidopsis thaliana GN=At5g16590 PE=1 SV=1;>tr|C0LGM6|C0
tr|C0Z2A8|					0	>tr|C0Z2A8|C0Z2A8_ARATH AT1G20020 protein OS=Arabidopsis thaliana GN=At1g20020 PE=2 SV=1;>sp|Q8W493-2|FNRL2_ARATH Isoform 2 of Ferredoxin--NADP reductase, leaf isozyme 2, chloroplastic OS=Arabidopsis thaliana GN=LFNR2;>sp|Q8W493-3|FNRL2_ARATH Isoform 3 of
tr|C0Z2H8|					0	>tr|C0Z2H8|C0Z2H8_ARATH Ribosomal protein L37 OS=Arabidopsis thaliana GN=At1g52300 PE=2 SV=1;>tr|Q0WW79|Q0WW79_ARATH Ribosomal protein L37 OS=Arabidopsis thaliana GN=At3g16080 PE=2 SV=1;>tr|B9DG94|B9DG94_ARATH Ribosomal protein L37 OS=Arabidopsis thaliana
tr|C0Z2L2|		1			1	>tr|C0Z2L2|C0Z2L2_ARATH AT5G63650 protein OS=Arabidopsis thaliana GN=At5g63650 PE=2 SV=1;>sp|Q9FFP9|SRK2H_ARATH Serine/threonine-protein kinase SRK2H OS=Arabidopsis thaliana GN=SRK2H PE=1 SV=1
tr|C0Z3A0|					0	>tr|C0Z3A0|C0Z3A0_ARATH AT3G06850 protein OS=Arabidopsis thaliana GN=At3g06850 PE=2 SV=1;>tr|C0Z3C1|C0Z3C1_ARATH AT3G06850 protein OS=Arabidopsis thaliana GN=At3g06850 PE=2 SV=1;>sp|Q9M7Z1|ODB2_ARATH Lipoamide acyltransferase component of branched-chain al
tr|C0Z3B9|					0	>tr|C0Z3B9|C0Z3B9_ARATH Histone deacetylase OS=Arabidopsis thaliana GN=At5g63110 PE=2 SV=1;>tr|B1PXC1|B1PXC1_ARATH Histone deacetylase OS=Arabidopsis thaliana GN=HDA6 PE=3 SV=1;>tr|B1PXB9|B1PXB9_ARATH Histone deacetylase OS=Arabidopsis thaliana GN=HDA6 PE=
tr|F4HR73|		3	3		6	>tr|F4HR73|F4HR73_ARATH Suppressor of auxin resistance1 protein OS=Arabidopsis thaliana GN=SAR1 PE=4 SV=1;>sp|Q9C811|NU160_ARATH Nuclear pore complex protein NUP160 homolog OS=Arabidopsis thaliana GN=NUP160 PE=2 SV=2
tr|F4HRK0|					0	>tr|F4HRK0|F4HRK0_ARATH Hydroxyacylglutathione hydrolase 3 OS=Arabidopsis thaliana GN=GLY3 PE=4 SV=1;>sp|Q9C8L4|ETHE1_ARATH Persulfide dioxygenase ETHE1 homolog, mitochondrial OS=Arabidopsis thaliana GN=GLY3 PE=1 SV=3
tr|F4HST2|	1				1	>tr|F4HST2|F4HST2_ARATH Dehydrin ERD10 OS=Arabidopsis thaliana GN=ERD10 PE=1 SV=1;>sp|P42759|ERD10_ARATH Dehydrin ERD10 OS=Arabidopsis thaliana GN=ERD10 PE=1 SV=1
tr|F4IE59|					0	>tr|F4IE59|F4IE59_ARATH Zinc-binding dehydrogenase family protein OS=Arabidopsis thaliana GN=At1g26320 PE=4 SV=1;>tr|Q9M9M7|Q9M9M7_ARATH Putative NADP-dependent oxidoreductase OS=Arabidopsis thaliana GN=T17B22.23 PE=4 SV=1;>tr|Q9C677|Q9C677_ARATH Allyl alc
tr|F4IGK5|			1		1	>tr|F4IGK5|F4IGK5_ARATH Putative NADPH dependent mannose 6-phosphate reductase OS=Arabidopsis thaliana GN=At2g21250 PE=4 SV=1;>tr|Q9SJV2|Q9SJV2_ARATH Putative NADPH dependent mannose 6-phosphate reductase OS=Arabidopsis thaliana GN=At2g21250 PE=2 SV=1;>tr|
tr|F4IIV0|					0	>tr|F4IIV0|F4IIV0_ARATH Myosin heavy chain-related OS=Arabidopsis thaliana GN=At2g34730 PE=4 SV=1;>sp|O64584|WAP_ARATH WPP domain-associated protein OS=Arabidopsis thaliana GN=WAP PE=1 SV=2
tr|F4IT21|		2	1		3	>tr|F4IT21|F4IT21_ARATH Uncharacterized protein OS=Arabidopsis thaliana GN=At2g43945 PE=4 SV=1;>tr|Q9M1Y7|Q9M1Y7_ARATH Putative uncharacterized protein F24G16.140 OS=Arabidopsis thaliana GN=F24G16.140 PE=4 SV=1;>tr|Q8LF24|Q8LF24_ARATH Putative uncharacteri
tr|F4IWI5|					0	>tr|F4IWI5|F4IWI5_ARATH Proteasome subunit beta type OS=Arabidopsis thaliana GN=PBB1 PE=3 SV=1;>sp|O23710|PSB7A_ARATH Proteasome subunit beta type-7-A OS=Arabidopsis thaliana GN=PBB1 PE=1 SV=2;>tr|C0Z2Q3|C0Z2Q3_ARATH Proteasome subunit beta type OS=Arabido
tr|F4J820|					0	>tr|F4J820|F4J820_ARATH Zn-dependent exopeptidases superfamily protein OS=Arabidopsis thaliana GN=At3g52640 PE=4 SV=1;>sp|Q8GUM5|NICA_ARATH Nicastrin OS=Arabidopsis thaliana GN=At3g52640/At3g52650 PE=2 SV=1;>tr|F4J819|F4J819_ARATH Zn-dependent exopeptidase
tr|F4JD01|		2	1		3	>tr|F4JD01|F4JD01_ARATH Proteasome subunit beta type OS=Arabidopsis thaliana GN=PBF1 PE=3 SV=1;>sp|P42742|PSB1_ARATH Proteasome subunit beta type-1 OS=Arabidopsis thaliana GN=PBF1 PE=1 SV=2
tr|F4JDC5|					0	>tr|F4JDC5|F4JDC5_ARATH CIPK1 interacting protein ECT2 OS=Arabidopsis thaliana GN=ECT2 PE=1 SV=1;>tr|Q3MK93|Q3MK93_ARATH Putative uncharacterized protein OS=Arabidopsis thaliana PE=2 SV=1;>tr|F4JDC2|F4JDC2_ARATH CIPK1 interacting protein ECT2 OS=Arabidopsi
tr|F4JFY4|					0	>tr|F4JFY4|F4JFY4_ARATH L-ascorbate peroxidase S OS=Arabidopsis thaliana GN=SAPX PE=3 SV=1;>tr|F4JFY5|F4JFY5_ARATH L-ascorbate peroxidase S OS=Arabidopsis thaliana GN=SAPX PE=3 SV=1;>sp|Q42592|APXS_ARATH L-ascorbate peroxidase S, chloroplastic/mitochondria
tr|F4JLD2|					0	>tr|F4JLD2|F4JLD2_ARATH Guanine nucleotide-binding protein subunit beta OS=Arabidopsis thaliana GN=AGB1 PE=4 SV=1;>tr|A8MR96|A8MR96_ARATH Guanine nucleotide-binding protein subunit beta OS=Arabidopsis thaliana GN=AGB1 PE=4 SV=1;>tr|Q5PNT1|Q5PNT1_ARATH At4g
tr|F4JR53|					0	>tr|F4JR53|F4JR53_ARATH Down-regulated in metastasis (DRIM) domain-containing protein OS=Arabidopsis thaliana GN=At4g30990 PE=4 SV=1;>tr|F4JR52|F4JR52_ARATH Down-regulated in metastasis (DRIM) domain-containing protein OS=Arabidopsis thaliana GN=At4g30990
tr|F4K9Z1|					0	>tr|F4K9Z1|F4K9Z1_ARATH MORN (Membrane Occupation and Recognition Nexus) repeat-containing protein OS=Arabidopsis thaliana GN=emb1211 PE=4 SV=1;>tr|Q8LPR8|Q8LPR8_ARATH AT5g22640/MDJ22_6 OS=Arabidopsis thaliana GN=emb1211 PE=1 SV=1;>tr|Q9FNJ7|Q9FNJ7_ARATH P
tr|F4KAM0|		2	2		4	>tr|F4KAM0|F4KAM0_ARATH 60S acidic ribosomal protein P3-2 OS=Arabidopsis thaliana GN=At5g57290 PE=4 SV=1;>tr|B3H4N7|B3H4N7_ARATH 60S acidic ribosomal protein P3-2 OS=Arabidopsis thaliana GN=At5g57290 PE=3 SV=1;>sp|Q9LVC9|RLA32_ARATH 60S acidic ribosomal pr
tr|F4KIN7|					0	>tr|F4KIN7|F4KIN7_ARATH Proteasome subunit beta type OS=Arabidopsis thaliana GN=PBB2 PE=3 SV=1;>sp|Q7DLS1|PSB7B_ARATH Proteasome subunit beta type-7-B OS=Arabidopsis thaliana GN=PBB2 PE=1 SV=2
tr|F4KJ69|					0	>tr|F4KJ69|F4KJ69_ARATH Haloacid dehalogenase-like hydrolase (HAD) superfamily protein OS=Arabidopsis thaliana GN=At5g59480 PE=4 SV=1;>tr|Q9LTI2|Q9LTI2_ARATH Haloacid dehalogenase-like hydrolase (HAD) superfamily protein OS=Arabidopsis thaliana GN=At5g5948
tr|F6L7A0|					0	>tr|F6L7A0|F6L7A0_ARATH Aromatic aldehyde synthase OS=Arabidopsis thaliana GN=AAS PE=2 SV=1;>sp|Q8RY79|TYDC1_ARATH Tyrosine decarboxylase 1 OS=Arabidopsis thaliana GN=ELI5 PE=2 SV=1
tr|O65660|	2				2	>tr|O65660|O65660_ARATH AT4g39730/T19P19_120 OS=Arabidopsis thaliana GN=At4g39730 PE=2 SV=1;>tr|Q93ZG8|Q93ZG8_ARATH AT4g39730/T19P19_120 OS=Arabidopsis thaliana PE=2 SV=1
tr|O80724|		2			2	>tr|O80724|O80724_ARATH Expressed protein OS=Arabidopsis thaliana PE=4 SV=2;>tr|Q944A3|Q944A3_ARATH At2g47010/F14M4.16 OS=Arabidopsis thaliana GN=At2g47010 PE=2 SV=1
tr|O81814|					0	>tr|O81814|O81814_ARATH Src2-like protein OS=Arabidopsis thaliana GN=F7G19-6 PE=2 SV=1;>tr|O04023|O04023_ARATH At1g09070/F7G19_6 OS=Arabidopsis thaliana GN=F7G19.6 PE=2 SV=1
tr|Q058Q9|			1		1	>tr|Q058Q9|Q058Q9_ARATH At1g32500 OS=Arabidopsis thaliana GN=At1g32500 PE=2 SV=1;>sp|Q9LQK7|AB7I_ARATH Protein ABCI7, chloroplastic OS=Arabidopsis thaliana GN=ABCI7 PE=1 SV=1
tr|Q0WLY6|					0	>tr|Q0WLY6|Q0WLY6_ARATH Pyruvate,orthophosphate dikinase (Fragment) OS=Arabidopsis thaliana GN=At4g15530 PE=2 SV=1;>sp|O23404-4|PPDK1_ARATH Isoform 4 of Pyruvate, phosphate dikinase 1, chloroplastic OS=Arabidopsis thaliana GN=PPDK;>tr|B9DHM5|B9DHM5_ARATH A
tr|Q0WQL6|	1	1	1		3	>tr|Q0WQL6|Q0WQL6_ARATH Putative uncharacterized protein At5g03430 OS=Arabidopsis thaliana GN=At5g03430 PE=2 SV=1;>tr|Q9LZE4|Q9LZE4_ARATH Phosphoadenosine phosphosulfate (PAPS) reductase family protein OS=Arabidopsis thaliana GN=F12E4_190 PE=4 SV=1;>tr|Q94
tr|Q0WRH6|	1	1			2	>tr|Q0WRH6|Q0WRH6_ARATH 60S ribosomal protein L22-like OS=Arabidopsis thaliana GN=At5g27770 PE=2 SV=1;>sp|Q9M9W1|RL222_ARATH 60S ribosomal protein L22-2 OS=Arabidopsis thaliana GN=RPL22B PE=2 SV=1;>sp|Q9FE58|RL223_ARATH 60S ribosomal protein L22-3 OS=Arabi
tr|Q0WRN2|		2	2		4	>tr|Q0WRN2|Q0WRN2_ARATH Putative ribosomal protein OS=Arabidopsis thaliana GN=At4g26230 PE=2 SV=1;>sp|Q9STR1|RL312_ARATH 60S ribosomal protein L31-2 OS=Arabidopsis thaliana GN=RPL31B PE=3 SV=1;>sp|Q9SLL7|RL311_ARATH 60S ribosomal protein L31-1 OS=Arabidops
tr|Q0WUG9|					0	>tr|Q0WUG9|Q0WUG9_ARATH Nucleoside diphosphate kinase OS=Arabidopsis thaliana GN=At5g63310 PE=2 SV=1;>sp|O64903|NDK2_ARATH Nucleoside diphosphate kinase II, chloroplastic OS=Arabidopsis thaliana GN=NDPK2 PE=1 SV=2
tr|Q0WUL9|			4		4	>tr|Q0WUL9|Q0WUL9_ARATH Geranylgeranyl pyrophosphate synthase OS=Arabidopsis thaliana GN=At4g36810 PE=2 SV=1;>sp|P34802|GGPP1_ARATH Heterodimeric geranylgeranyl pyrophosphate synthase large subunit 1, chloroplastic OS=Arabidopsis thaliana GN=GGPPS1 PE=1 SV
tr|Q0WUQ2|			2		2	>tr|Q0WUQ2|Q0WUQ2_ARATH Putative uncharacterized protein At3g03390 (Fragment) OS=Arabidopsis thaliana GN=At3g03390 PE=2 SV=1;>sp|Q8RY22|DEGP7_ARATH Protease Do-like 7 OS=Arabidopsis thaliana GN=DEGP7 PE=2 SV=1
tr|Q0WW83|					0	>tr|Q0WW83|Q0WW83_ARATH Branched-chain amino acid aminotransferase like protein OS=Arabidopsis thaliana GN=At5g57850 PE=2 SV=1;>sp|Q8L493|BCAL3_ARATH Branched-chain-amino-acid aminotransferase-like protein 3, chloroplastic OS=Arabidopsis thaliana GN=At5g57
tr|Q2V3H9|					0	>tr|Q2V3H9|Q2V3H9_ARATH SNF1-related protein kinase regulatory subunit beta-2 OS=Arabidopsis thaliana GN=At4g16360 PE=4 SV=2;>tr|F4JLS6|F4JLS6_ARATH SNF1-related protein kinase regulatory subunit beta-2 OS=Arabidopsis thaliana GN=At4g16360 PE=4 SV=1;>sp|Q9
tr|Q39040|					0	>tr|Q39040|Q39040_ARATH Lamin OS=Arabidopsis thaliana PE=2 SV=1;>tr|Q9STZ8|Q9STZ8_ARATH At4g12880 OS=Arabidopsis thaliana GN=T20K18.230 PE=2 SV=1;>tr|F4JRH9|F4JRH9_ARATH Early nodulin-like protein 19 OS=Arabidopsis thaliana GN=ENODL19 PE=4 SV=1
tr|Q4JHM3|					0	>tr|Q4JHM3|Q4JHM3_ARATH Importin subunit alpha OS=Arabidopsis thaliana GN=MOS6 PE=2 SV=1;>tr|O49601|O49601_ARATH Importin subunit alpha OS=Arabidopsis thaliana GN=Impa3 PE=2 SV=1;>sp|O04294|IMA2_ARATH Importin subunit alpha-2 OS=Arabidopsis thaliana GN=KAP
tr|Q56XW4|					0	>tr|Q56XW4|Q56XW4_ARATH Putative uncharacterized protein At3g62360 OS=Arabidopsis thaliana GN=At3g62360 PE=2 SV=1;>tr|Q9LZQ4|Q9LZQ4_ARATH Carbohydrate-binding-like fold-containing protein OS=Arabidopsis thaliana GN=T12C14_60 PE=4 SV=1
tr|Q56ZQ1|					0	>tr|Q56ZQ1|Q56ZQ1_ARATH Peroxidase OS=Arabidopsis thaliana GN=At5g42180 PE=2 SV=1;>sp|Q43872|PER64_ARATH Peroxidase 64 OS=Arabidopsis thaliana GN=PER64 PE=1 SV=1
tr|Q6NPT0|			1		1	>tr|Q6NPT0|Q6NPT0_ARATH At4g32960 OS=Arabidopsis thaliana PE=2 SV=1;>tr|O82638|O82638_ARATH At4g32960 OS=Arabidopsis thaliana GN=At4g32960 PE=2 SV=1
tr|Q7XA63|					0	>tr|Q7XA63|Q7XA63_ARATH At5g19860 OS=Arabidopsis thaliana GN=At5g19860 PE=2 SV=1
tr|Q7Y1Z4|			2		2	>tr|Q7Y1Z4|Q7Y1Z4_ARATH Putative uncharacterized protein At5g01590 OS=Arabidopsis thaliana GN=At5g01590 PE=2 SV=1;>tr|Q7Y1W1|Q7Y1W1_ARATH Putative uncharacterized protein At5g01590 OS=Arabidopsis thaliana GN=At5g01590 PE=2 SV=1;>tr|Q9M016|Q9M016_ARATH Puta
tr|Q84LM4|					0	>tr|Q84LM4|Q84LM4_ARATH Acylamino acid-releasing enzyme OS=Arabidopsis thaliana GN=aare PE=2 SV=1;>tr|O23313|O23313_ARATH Acylaminoacyl-peptidase like protein OS=Arabidopsis thaliana GN=dl3325w PE=4 SV=1
tr|Q8GXR7|					0	>tr|Q8GXR7|Q8GXR7_ARATH Putative uncharacterized protein At5g04885 OS=Arabidopsis thaliana GN=At5g04885 PE=2 SV=1;>tr|Q0WNW0|Q0WNW0_ARATH Glycosyl hydrolase family protein OS=Arabidopsis thaliana GN=At5g04885 PE=2 SV=1
tr|Q8L637|		1			1	>tr|Q8L637|Q8L637_ARATH Putative uncharacterized protein At3g21140 OS=Arabidopsis thaliana GN=At3g21140 PE=2 SV=1;>tr|Q9LJB8|Q9LJB8_ARATH Genomic DNA, chromosome 3, P1 clone: MSA6 OS=Arabidopsis thaliana PE=4 SV=1
tr|Q8LC99|		1			1	>tr|Q8LC99|Q8LC99_ARATH Adenine nucleotide alpha hydrolases-like superfamily protein OS=Arabidopsis thaliana GN=At3g53990 PE=2 SV=1;>tr|Q9M328|Q9M328_ARATH AT3G53990 protein OS=Arabidopsis thaliana GN=F5K20_290 PE=2 SV=1
tr|Q8LKG5|					0	>tr|Q8LKG5|Q8LKG5_ARATH Cleavage stimulation factor 77 OS=Arabidopsis thaliana PE=2 SV=1;>tr|Q8GUP1|Q8GUP1_ARATH Cleavage stimulation factor 77-like protein OS=Arabidopsis thaliana GN=CSTF77 PE=1 SV=1;>tr|Q9FZ58|Q9FZ58_ARATH F11A6.10 protein OS=Arabidopsis
tr|Q8RX32|					0	>tr|Q8RX32|Q8RX32_ARATH NAD(P)-binding Rossmann-fold superfamily protein OS=Arabidopsis thaliana GN=At1g07450 PE=2 SV=1
tr|Q8RXN1|					0	>tr|Q8RXN1|Q8RXN1_ARATH Carboxylate clamp-tetratricopeptide repeat protein OS=Arabidopsis thaliana GN=At1g04190 PE=2 SV=1;>tr|O64488|O64488_ARATH F20D22.4 protein OS=Arabidopsis thaliana GN=F20D22.4 PE=4 SV=1;>tr|B0FUW1|B0FUW1_ARATH At1g04190 (Fragment) OS
tr|Q8SAB7|		2	5		7	>tr|Q8SAB7|Q8SAB7_ARATH DOCK family guanine nucleotide exchange factor SPIKE1 OS=Arabidopsis thaliana GN=SPK1 PE=1 SV=1;>tr|O23479|O23479_ARATH Putative uncharacterized protein AT4g16340 (Fragment) OS=Arabidopsis thaliana GN=dl4200c PE=1 SV=1
tr|Q93Y31|					0	>tr|Q93Y31|Q93Y31_ARATH ADP-ribosylation factor-like A1D OS=Arabidopsis thaliana GN=K9I9.13 PE=2 SV=1;>tr|Q9FJW7|Q9FJW7_ARATH ADP-ribosylation factor-like protein OS=Arabidopsis thaliana PE=4 SV=1;>tr|Q8VY57|Q8VY57_ARATH ADP-RIBOSYLATION FACTOR-like protei
tr|Q941B5|	1	2			3	>tr|Q941B5|Q941B5_ARATH Proline iminopeptidase OS=Arabidopsis thaliana PE=2 SV=1;>tr|F4IFH2|F4IFH2_ARATH Proline iminopeptidase OS=Arabidopsis thaliana GN=PIP PE=3 SV=1;>sp|P93732|PIP_ARATH Proline iminopeptidase OS=Arabidopsis thaliana GN=PIP PE=2 SV=3
tr|Q949R9|					0	>tr|Q949R9|Q949R9_ARATH Putative uncharacterized protein At5g20090 OS=Arabidopsis thaliana GN=At5g20090 PE=2 SV=1;>tr|B3H6E6|B3H6E6_ARATH Uncharacterized protein OS=Arabidopsis thaliana GN=At5g20090 PE=4 SV=1
tr|Q94A12|					0	>tr|Q94A12|Q94A12_ARATH AT5g47880/MCA23_22 OS=Arabidopsis thaliana PE=2 SV=1;>tr|B9DFT5|B9DFT5_ARATH AT5G47880 protein OS=Arabidopsis thaliana GN=At5g47880 PE=2 SV=1;>sp|Q39097|ERF1X_ARATH Eukaryotic peptide chain release factor subunit 1-1 OS=Arabidopsis
tr|Q94BN1|					0	>tr|Q94BN1|Q94BN1_ARATH Putative uncharacterized protein At4g40050 OS=Arabidopsis thaliana GN=At4g40050 PE=1 SV=1;>tr|Q84WI3|Q84WI3_ARATH At3g03570 OS=Arabidopsis thaliana GN=At3g03570 PE=2 SV=1;>tr|Q9SMQ2|Q9SMQ2_ARATH Putative uncharacterized protein AT4g
tr|Q94JX2|		1			1	>tr|Q94JX2|Q94JX2_ARATH Transcription factor L2 OS=Arabidopsis thaliana GN=F1I16_180 PE=2 SV=1;>tr|P93652|P93652_ARATH Transcription factor L2 OS=Arabidopsis thaliana GN=atl2 PE=2 SV=1;>tr|Q9M047|Q9M047_ARATH AT3G55770 protein OS=Arabidopsis thaliana GN=F1
tr|Q94JX5|		4	1		5	>tr|Q94JX5|Q94JX5_ARATH Putative transcription factor OS=Arabidopsis thaliana GN=F14N23.8 PE=1 SV=1;>tr|Q9SY62|Q9SY62_ARATH F14N23.8 OS=Arabidopsis thaliana PE=4 SV=1
tr|Q94K08|		1			1	>tr|Q94K08|Q94K08_ARATH Nucleotide pyrophosphatase-like protein OS=Arabidopsis thaliana GN=T16L4.190 PE=2 SV=1;>tr|Q9SU83|Q9SU83_ARATH Alkaline-phosphatase-like protein OS=Arabidopsis thaliana GN=T16L4.190 PE=2 SV=1
tr|Q9ASS2|					0	>tr|Q9ASS2|Q9ASS2_ARATH At1g20110/T20H2_10 OS=Arabidopsis thaliana GN=At1g20110 PE=1 SV=1;>tr|Q56YY6|Q56YY6_ARATH Putative uncharacterized protein At1g20110 (Fragment) OS=Arabidopsis thaliana GN=At1g20110 PE=2 SV=1;>tr|Q940J6|Q940J6_ARATH Putative uncharac
tr|Q9C5N2|					0	>tr|Q9C5N2|Q9C5N2_ARATH Endomembrane family protein 70 OS=Arabidopsis thaliana GN=At5g25100 PE=2 SV=1;>tr|F4KIM7|F4KIM7_ARATH Endomembrane family protein 70 OS=Arabidopsis thaliana GN=At5g25100 PE=4 SV=1
tr|Q9C6T1|					0	>tr|Q9C6T1|Q9C6T1_ARATH GHMP kinase family protein OS=Arabidopsis thaliana GN=F5M6.9 PE=1 SV=1;>tr|Q681V6|Q681V6_ARATH Putative uncharacterized protein At1g31910 OS=Arabidopsis thaliana GN=At1g31910 PE=2 SV=1;>tr|Q0WLP1|Q0WLP1_ARATH Putative uncharacterize
tr|Q9C7B8|		1	2		3	>tr|Q9C7B8|Q9C7B8_ARATH Putative uncharacterized protein T21B14.16 OS=Arabidopsis thaliana GN=T21B14.16 PE=4 SV=1;>tr|F4J8L1|F4J8L1_ARATH Uncharacterized protein OS=Arabidopsis thaliana GN=At3g12010 PE=4 SV=1;>tr|Q9LHM0|Q9LHM0_ARATH Genomic DNA, chromosome
tr|Q9C865|					0	>tr|Q9C865|Q9C865_ARATH Putative uncharacterized protein At1g31440 OS=Arabidopsis thaliana GN=T8E3.10 PE=1 SV=1
tr|Q9C8D3|					0	>tr|Q9C8D3|Q9C8D3_ARATH NAD(P)-binding Rossmann-fold superfamily protein OS=Arabidopsis thaliana GN=F15E12.2 PE=4 SV=1
tr|Q9FE04|			2		2	>tr|Q9FE04|Q9FE04_ARATH AT3g28710 OS=Arabidopsis thaliana GN=At3g28710 PE=2 SV=1;>sp|Q9LJI5|VA0D1_ARATH V-type proton ATPase subunit d1 OS=Arabidopsis thaliana GN=VHA-d1 PE=1 SV=1
tr|Q9FE18|		2	1		3	>tr|Q9FE18|Q9FE18_ARATH Peptidyl-prolyl cis-trans isomerase NIMA-interacting 4 OS=Arabidopsis thaliana GN=T1K7.8 PE=2 SV=1
tr|Q9FFF2|					0	>tr|Q9FFF2|Q9FFF2_ARATH At5g16310 OS=Arabidopsis thaliana GN=UCH1 PE=2 SV=1
tr|Q9FGU1|					0	>tr|Q9FGU1|Q9FGU1_ARATH At5g58030 OS=Arabidopsis thaliana GN=At5g58030 PE=2 SV=1
tr|Q9FH46|			2		2	>tr|Q9FH46|Q9FH46_ARATH Signal recognition particle subunit SRP68 OS=Arabidopsis thaliana GN=At5g61970 PE=2 SV=1
tr|Q9FH97|					0	>tr|Q9FH97|Q9FH97_ARATH Anthranilate N-hydroxycinnamoyl/benzoyltransferase-like protein OS=Arabidopsis thaliana GN=EPS1 PE=2 SV=1;>tr|Q93Y30|Q93Y30_ARATH Anthranilate N-hydroxycinnamoyl/benzoyltransferase-like protein OS=Arabidopsis thaliana GN=At5g67160/K
tr|Q9FIH0|		2			2	>tr|Q9FIH0|Q9FIH0_ARATH Brain and reproductive organ-expressed protein-like OS=Arabidopsis thaliana PE=4 SV=1;>tr|Q5XF81|Q5XF81_ARATH At5g42470 OS=Arabidopsis thaliana GN=At5g42470 PE=2 SV=1
tr|Q9FN19|					0	>tr|Q9FN19|Q9FN19_ARATH AT5g67320/K8K14_4 OS=Arabidopsis thaliana GN=HOS15 PE=2 SV=1
tr|Q9FXA0|					0	>tr|Q9FXA0|Q9FXA0_ARATH F14J22.5 protein OS=Arabidopsis thaliana GN=F14J22.5 PE=2 SV=1;>tr|Q84WM6|Q84WM6_ARATH Putative uncharacterized protein At3g19310 (Fragment) OS=Arabidopsis thaliana GN=At3g19310 PE=2 SV=1;>tr|Q9LT86|Q9LT86_ARATH MAP3K protein kinase
tr|Q9LEV5|					0	>tr|Q9LEV5|Q9LEV5_ARATH Putative uncharacterized protein T30N20_110 OS=Arabidopsis thaliana GN=T30N20_110 PE=4 SV=1;>tr|F4KIB2|F4KIB2_ARATH Endomembrane family protein 70 OS=Arabidopsis thaliana GN=At5g10840 PE=4 SV=1
tr|Q9LFK4|					0	>tr|Q9LFK4|Q9LFK4_ARATH Quinone oxidoreductase-like protein OS=Arabidopsis thaliana GN=F2K13_130 PE=4 SV=1;>tr|Q8LDI4|Q8LDI4_ARATH Quinone oxidoreductase-like protein OS=Arabidopsis thaliana PE=2 SV=1;>sp|Q39173|P2_ARATH NADP-dependent alkenal double bond
tr|Q9LHA6|					0	>tr|Q9LHA6|Q9LHA6_ARATH AT3g28220/T19D11_3 OS=Arabidopsis thaliana GN=At3g28220 PE=2 SV=1
tr|Q9LHT0|		2			2	>tr|Q9LHT0|Q9LHT0_ARATH Putative short chain alcohol dehydrogenase OS=Arabidopsis thaliana GN=At5g06060 PE=2 SV=1;>tr|Q8LFZ4|Q8LFZ4_ARATH Short chain alcohol dehydrogenase-like OS=Arabidopsis thaliana PE=2 SV=1
tr|Q9LKU3|		1			1	>tr|Q9LKU3|Q9LKU3_ARATH Putative uncharacterized protein T32B20.g OS=Arabidopsis thaliana GN=T32B20.g PE=4 SV=1
tr|Q9LQ87|		1			1	>tr|Q9LQ87|Q9LQ87_ARATH T1N6.10 protein OS=Arabidopsis thaliana GN=T1N6.10 PE=4 SV=1;>tr|Q56XD4|Q56XD4_ARATH Acyl CoA thioesterase OS=Arabidopsis thaliana GN=At1g01710 PE=2 SV=1;>tr|Q8GYW7|Q8GYW7_ARATH Acyl-CoA thioesterase OS=Arabidopsis thaliana GN=At1g0
tr|Q9LTV9|					0	>tr|Q9LTV9|Q9LTV9_ARATH Defective in cullin neddylation protein OS=Arabidopsis thaliana GN=At3g12760 PE=2 SV=1;>tr|Q949S1|Q949S1_ARATH Defective in cullin neddylation protein OS=Arabidopsis thaliana GN=At3g12760 PE=2 SV=1
tr|Q9LU40|					0	>tr|Q9LU40|Q9LU40_ARATH Genomic DNA, chromosome 3, P1 clone: MXL8 OS=Arabidopsis thaliana GN=At3g21190 PE=2 SV=1;>tr|Q8LA51|Q8LA51_ARATH Putative uncharacterized protein OS=Arabidopsis thaliana PE=2 SV=1;>tr|Q0WPA5|Q0WPA5_ARATH O-fucosyltransferase family
tr|Q9LV19|					0	>tr|Q9LV19|Q9LV19_ARATH 2-oxoglutarate (2OG) and Fe(II)-dependent oxygenase superfamily protein OS=Arabidopsis thaliana GN=MRC8.20 PE=2 SV=1
tr|Q9LW52|					0	>tr|Q9LW52|Q9LW52_ARATH Genomic DNA, chromosome 3, P1 clone: MLM24 OS=Arabidopsis thaliana GN=At3g23450 PE=4 SV=1
tr|Q9LYD6|		1	3		4	>tr|Q9LYD6|Q9LYD6_ARATH Putative uncharacterized protein F15N18_150 OS=Arabidopsis thaliana GN=F15N18_150 PE=4 SV=1;>tr|F4JXW9|F4JXW9_ARATH PQQ_DH domain-containing protein OS=Arabidopsis thaliana GN=At5g11560 PE=4 SV=1
tr|Q9LZ26|					0	>tr|Q9LZ26|Q9LZ26_ARATH Aspartyl aminopeptidase OS=Arabidopsis thaliana GN=T1E3_70 PE=3 SV=1;>tr|Q8GWI9|Q8GWI9_ARATH Putative aspartyl aminopeptidase OS=Arabidopsis thaliana GN=At5g04710/MUK11_3 PE=2 SV=1
tr|Q9M169|					0	>tr|Q9M169|Q9M169_ARATH Hydrolase family protein / HAD-superfamily protein OS=Arabidopsis thaliana GN=T6D9_70 PE=2 SV=1
tr|Q9M1P2|					0	>tr|Q9M1P2|Q9M1P2_ARATH At3g44620 OS=Arabidopsis thaliana GN=T18B22.20 PE=2 SV=1;>tr|Q67YE7|Q67YE7_ARATH Protein-tyrosine phosphatase OS=Arabidopsis thaliana GN=At3g44620 PE=2 SV=1;>tr|F4J355|F4J355_ARATH Protein-tyrosine phosphatase OS=Arabidopsis thalian
tr|Q9M2U7|					0	>tr|Q9M2U7|Q9M2U7_ARATH AT3g54400/T12E18_90 OS=Arabidopsis thaliana GN=T12E18_90 PE=2 SV=1;>tr|Q8L934|Q8L934_ARATH Nucleoid DNA-binding-like protein OS=Arabidopsis thaliana PE=2 SV=1
tr|Q9M9G6|					0	>tr|Q9M9G6|Q9M9G6_ARATH Cleavage stimulating factor 64 OS=Arabidopsis thaliana GN=F14O23.18 PE=1 SV=1;>tr|Q8LKG6|Q8LKG6_ARATH Cleavage stimulation factor 64 OS=Arabidopsis thaliana PE=2 SV=1
tr|Q9M9L2|					0	>tr|Q9M9L2|Q9M9L2_ARATH F10A16.15 protein OS=Arabidopsis thaliana GN=F10A16.15 PE=2 SV=1
tr|Q9M9N0|		2			2	>tr|Q9M9N0|Q9M9N0_ARATH Putative exportin1 (XPO1) protein OS=Arabidopsis thaliana GN=T17B22.20 PE=1 SV=1;>tr|F4KFL2|F4KFL2_ARATH Exportin 1A OS=Arabidopsis thaliana GN=XPO1A PE=4 SV=1;>tr|Q9SMV6|Q9SMV6_ARATH Exportin 1A OS=Arabidopsis thaliana GN=xpo1 PE=2
tr|Q9MBH2|					0	>tr|Q9MBH2|Q9MBH2_ARATH AIG2 protein-like OS=Arabidopsis thaliana GN=At3g28940 PE=2 SV=1
tr|Q9S7P2|					0	>tr|Q9S7P2|Q9S7P2_ARATH T12J13.15 protein OS=Arabidopsis thaliana GN=T12J13.15 PE=4 SV=1;>tr|Q8LEN3|Q8LEN3_ARATH Putative uncharacterized protein OS=Arabidopsis thaliana GN=At3g03570 PE=2 SV=1;>tr|F4J153|F4J153_ARATH Uncharacterized protein OS=Arabidopsis
tr|Q9SAG7|			1		1	>tr|Q9SAG7|Q9SAG7_ARATH At1g80930/F23A5_23 OS=Arabidopsis thaliana GN=F23A5.29 PE=1 SV=1
tr|Q9SD73|					0	>tr|Q9SD73|Q9SD73_ARATH At3g47000 OS=Arabidopsis thaliana GN=F13I12.50 PE=2 SV=1
tr|Q9SGR9|					0	>tr|Q9SGR9|Q9SGR9_ARATH T23E18.7 OS=Arabidopsis thaliana PE=4 SV=1;>tr|Q8RXQ7|Q8RXQ7_ARATH Putative prolyl endopeptidase (Fragment) OS=Arabidopsis thaliana GN=At1g76140 PE=2 SV=1;>tr|F4I2A1|F4I2A1_ARATH Prolyl oligopeptidase OS=Arabidopsis thaliana GN=At1g
tr|Q9SIE3|			1		1	>tr|Q9SIE3|Q9SIE3_ARATH At2g22230/T26C19.11 OS=Arabidopsis thaliana GN=At2g22230 PE=2 SV=2;>tr|Q8LBU6|Q8LBU6_ARATH Putative beta-hydroxyacyl-ACP dehydratase OS=Arabidopsis thaliana PE=2 SV=1
tr|Q9SJ90|		1			1	>tr|Q9SJ90|Q9SJ90_ARATH Putative uncharacterized protein At2g04690 OS=Arabidopsis thaliana GN=At2g04690 PE=4 SV=1;>tr|F4IFA9|F4IFA9_ARATH Pyridoxamine 5-phosphate oxidase family protein OS=Arabidopsis thaliana GN=At2g04690 PE=4 SV=1;>tr|Q8RY62|Q8RY62_ARAT
tr|Q9SJ94|					0	>tr|Q9SJ94|Q9SJ94_ARATH Putative GDP-mannose pyrophosphorylase OS=Arabidopsis thaliana GN=At2g04650 PE=4 SV=1;>tr|F4HXD1|F4HXD1_ARATH ADP-glucose pyrophosphorylase family protein OS=Arabidopsis thaliana GN=At1g74910 PE=1 SV=1;>tr|Q8W4J5|Q8W4J5_ARATH Putati
tr|Q9SKN1|					0	>tr|Q9SKN1|Q9SKN1_ARATH At2g28390/T1B3.9 OS=Arabidopsis thaliana GN=At2g28390 PE=1 SV=2;>tr|Q680T1|Q680T1_ARATH MRNA, complete cds, clone: RAFL22-37-F09 OS=Arabidopsis thaliana PE=2 SV=1
tr|Q9SS87|					0	>tr|Q9SS87|Q9SS87_ARATH At3g01680 OS=Arabidopsis thaliana GN=F4P13.22 PE=2 SV=1
tr|Q9SSB9|					0	>tr|Q9SSB9|Q9SSB9_ARATH F18B13.28 protein OS=Arabidopsis thaliana GN=F18B13.28 PE=4 SV=1;>tr|B3H5T3|B3H5T3_ARATH BRCA1/BRCA2-containing complex subunit 36A OS=Arabidopsis thaliana GN=At1g80210 PE=4 SV=1;>tr|Q8RW94|Q8RW94_ARATH At1g80210/F18B13_28 OS=Arabid
tr|Q9SSJ0|		2			2	>tr|Q9SSJ0|Q9SSJ0_ARATH Eukaryotic translation initiation factor 3 subunit G OS=Arabidopsis thaliana GN=F24K9.7 PE=2 SV=1;>tr|Q9C5Y9|Q9C5Y9_ARATH Eukaryotic translation initiation factor 3 subunit G OS=Arabidopsis thaliana PE=2 SV=1;>tr|F4J6A1|F4J6A1_ARATH
tr|Q9STW1|		2	2		4	>tr|Q9STW1|Q9STW1_ARATH At4g24330 OS=Arabidopsis thaliana GN=T22A6.160 PE=2 SV=1;>tr|Q8L978|Q8L978_ARATH Putative uncharacterized protein OS=Arabidopsis thaliana PE=2 SV=1;>tr|Q8L642|Q8L642_ARATH Putative uncharacterized protein At4g24330 OS=Arabidopsis th
tr|Q9SU81|					0	>tr|Q9SU81|Q9SU81_ARATH Alkaline-phosphatase-like protein OS=Arabidopsis thaliana GN=T16L4.210 PE=2 SV=1
tr|Q9SV73|					0	>tr|Q9SV73|Q9SV73_ARATH AT4g12960/F25G13_50 OS=Arabidopsis thaliana GN=At4g12960 PE=2 SV=1;>tr|Q8L9R1|Q8L9R1_ARATH Putative uncharacterized protein OS=Arabidopsis thaliana PE=2 SV=1;>tr|F4JRI7|F4JRI7_ARATH Gamma interferon responsive lysosomal thiol (GILT)
tr|Q9ZVS5|			2		2	>tr|Q9ZVS5|Q9ZVS5_ARATH Aspartyl protease-like protein OS=Arabidopsis thaliana GN=F15K9.16 PE=2 SV=1
tr|Q9ZVV4|					0	>tr|Q9ZVV4|Q9ZVV4_ARATH At1g55570/T5A14_1 OS=Arabidopsis thaliana GN=T5A14.1 PE=2 SV=1;>tr|Q9LJF2|Q9LJF2_ARATH L-ascorbate oxidase pectinesterase-like protein pollen-specific protein-like OS=Arabidopsis thaliana GN=sks11 PE=2 SV=1
tr|W8PUE7|					0	>tr|W8PUE7|W8PUE7_ARATH Glycosyltransferase (Fragment) OS=Arabidopsis thaliana GN=At5g17050 PE=2 SV=1;>sp|Q9LFJ8|U78D2_ARATH UDP-glycosyltransferase 78D2 OS=Arabidopsis thaliana GN=UGT78D2 PE=2 SV=1
tr|W8PV22|					0	>tr|W8PV22|W8PV22_ARATH Glycosyltransferase (Fragment) OS=Arabidopsis thaliana GN=At2g16890 PE=2 SV=1;>sp|Q9ZVX4-2|U90A1_ARATH Isoform 2 of UDP-glycosyltransferase 90A1 OS=Arabidopsis thaliana GN=UGT90A1;>sp|Q9ZVX4|U90A1_ARATH UDP-glycosyltransferase 90A1
tr|W8PVS8|					0	>tr|W8PVS8|W8PVS8_ARATH Glycosyltransferase (Fragment) OS=Arabidopsis thaliana GN=At1g78580 PE=2 SV=1;>sp|Q9SYM4|TPS1_ARATH Alpha,alpha-trehalose-phosphate synthase [UDP-forming] 1 OS=Arabidopsis thaliana GN=TPS1 PE=1 SV=1
tr|W8QNB0|			2		2	>tr|W8QNB0|W8QNB0_ARATH Glycosyltransferase (Fragment) OS=Arabidopsis thaliana GN=At5g11110 PE=2 SV=1;>sp|Q9FY54|SPSA2_ARATH Probable sucrose-phosphate synthase 2 OS=Arabidopsis thaliana GN=SPS2 PE=1 SV=1
sp|Q9SIE1-2|		5	10	8	23	>sp|Q9SIE1-2|PAT_ARATH Isoform 2 of Bifunctional aspartate aminotransferase and glutamate/aspartate-prephenate aminotransferase OS=Arabidopsis thaliana GN=PAT;>sp|Q9SIE1|PAT_ARATH Bifunctional aspartate aminotransferase and glutamate/aspartate-prephenate a
sp|Q9ZPH2|		4	3	7	14	>sp|Q9ZPH2|GRS17_ARATH Monothiol glutaredoxin-S17 OS=Arabidopsis thaliana GN=GRXS17 PE=2 SV=1
sp|Q9LMI0|	2	12	11	6	31	>sp|Q9LMI0|TPS7_ARATH Probable alpha,alpha-trehalose-phosphate synthase [UDP-forming] 7 OS=Arabidopsis thaliana GN=TPS7 PE=1 SV=1;>tr|W8Q789|W8Q789_ARATH Glycosyltransferase (Fragment) OS=Arabidopsis thaliana GN=At1g68020 PE=2 SV=1;>sp|Q94AH8-2|TPS6_ARATH
sp|P56759|		3	7	5	15	>sp|P56759|ATPF_ARATH ATP synthase subunit b, chloroplastic OS=Arabidopsis thaliana GN=atpF PE=3 SV=1
sp|Q39189|		4	7	5	16	>sp|Q39189|RH7_ARATH DEAD-box ATP-dependent RNA helicase 7 OS=Arabidopsis thaliana GN=RH7 PE=1 SV=2
sp|O80939|			2	4	6	>sp|O80939|LRK41_ARATH L-type lectin-domain containing receptor kinase IV.1 OS=Arabidopsis thaliana GN=LECRK41 PE=2 SV=1
sp|Q94A65|	1	4	3	4	12	>sp|Q94A65|STR14_ARATH Rhodanese-like domain-containing protein 14, chloroplastic OS=Arabidopsis thaliana GN=At4g27700 PE=2 SV=1
sp|Q9LQ12|		6	7	4	17	>sp|Q9LQ12|4CLL1_ARATH 4-coumarate--CoA ligase-like 1 OS=Arabidopsis thaliana GN=4CLL1 PE=2 SV=1
sp|Q9ZQQ0|	1	2		4	7	>sp|Q9ZQQ0|SCP26_ARATH Serine carboxypeptidase-like 26 OS=Arabidopsis thaliana GN=SCPL26 PE=2 SV=1
tr|C0Z2L0|		2	4	4	10	>tr|C0Z2L0|C0Z2L0_ARATH AT4G29810 protein OS=Arabidopsis thaliana GN=At4g29810 PE=2 SV=1;>tr|B3H757|B3H757_ARATH Mitogen-activated protein kinase kinase 2 OS=Arabidopsis thaliana GN=MKK2 PE=1 SV=1;>sp|Q9S7U9|M2K2_ARATH Mitogen-activated protein kinase kina
tr|F4J0U9|		4	8	4	16	>tr|F4J0U9|F4J0U9_ARATH Magnesium-protoporphyrin IX monomethyl ester [oxidative] cyclase OS=Arabidopsis thaliana GN=CRD1 PE=3 SV=1;>sp|Q9M591|CRD1_ARATH Magnesium-protoporphyrin IX monomethyl ester [oxidative] cyclase, chloroplastic OS=Arabidopsis thaliana
tr|Q9LHL7|		3	4	4	11	>tr|Q9LHL7|Q9LHL7_ARATH Aha1 domain-containing protein OS=Arabidopsis thaliana GN=T21B14.13 PE=1 SV=1;>tr|Q8L863|Q8L863_ARATH Putative uncharacterized protein At3g12050 OS=Arabidopsis thaliana GN=At3g12050 PE=2 SV=1;>tr|F4J8L7|F4J8L7_ARATH Aha1 domain-cont
tr|Q9LZ23|		4	4	4	12	>tr|Q9LZ23|Q9LZ23_ARATH ACT domain-containing protein OS=Arabidopsis thaliana GN=T1E3_100 PE=2 SV=1;>tr|Q8LB85|Q8LB85_ARATH Putative uncharacterized protein OS=Arabidopsis thaliana PE=2 SV=1
tr|Q9M1B6|	1	6	4	4	15	>tr|Q9M1B6|Q9M1B6_ARATH Leucine-rich repeat-containing protein OS=Arabidopsis thaliana GN=T16L24.60 PE=4 SV=1
sp|O04603|		7	9	3	19	>sp|O04603|RK5_ARATH 50S ribosomal protein L5, chloroplastic OS=Arabidopsis thaliana GN=RPL5 PE=2 SV=1
sp|P45432|		4	6	3	13	>sp|P45432|CSN1_ARATH COP9 signalosome complex subunit 1 OS=Arabidopsis thaliana GN=CSN1 PE=1 SV=2
sp|Q8L5Y6-2|		4	8	3	15	>sp|Q8L5Y6-2|CAND1_ARATH Isoform 2 of Cullin-associated NEDD8-dissociated protein 1 OS=Arabidopsis thaliana GN=CAND1;>sp|Q8L5Y6|CAND1_ARATH Cullin-associated NEDD8-dissociated protein 1 OS=Arabidopsis thaliana GN=CAND1 PE=1 SV=1
sp|Q8L6Y1|		4	3	3	10	>sp|Q8L6Y1|UBP14_ARATH Ubiquitin carboxyl-terminal hydrolase 14 OS=Arabidopsis thaliana GN=UBP14 PE=1 SV=1
sp|Q8LCT3-2|		3	3	3	9	>sp|Q8LCT3-2|TRL22_ARATH Isoform 2 of Thioredoxin-like 2-2, chloroplastic OS=Arabidopsis thaliana GN=At4g29670;>sp|Q8LCT3|TRL22_ARATH Thioredoxin-like 2-2, chloroplastic OS=Arabidopsis thaliana GN=At4g29670 PE=2 SV=2
sp|Q9SJA6|			2	3	5	>sp|Q9SJA6|RZ22A_ARATH Serine/arginine-rich splicing factor RSZ22A OS=Arabidopsis thaliana GN=RSZ22A PE=1 SV=1
tr|B3LF44|				3	3	>tr|B3LF44|B3LF44_ARATH At2g31060 OS=Arabidopsis thaliana GN=At2g31060 PE=2 SV=1;>tr|O82278|O82278_ARATH Putative GTP-binding protein OS=Arabidopsis thaliana GN=At2g31060 PE=4 SV=1;>tr|Q682V3|Q682V3_ARATH Putative GTP-binding protein OS=Arabidopsis thalian
tr|F4I325|		1	2	3	6	>tr|F4I325|F4I325_ARATH COP9 signalosome complex subunit 5a OS=Arabidopsis thaliana GN=CSN5A PE=1 SV=1;>tr|A1A6G7|A1A6G7_ARATH At1g22920 OS=Arabidopsis thaliana GN=At1g22920 PE=1 SV=1;>sp|Q8LAZ7|CSN5B_ARATH COP9 signalosome complex subunit 5b OS=Arabidopsi
tr|F4J5S0|		7	10	3	20	>tr|F4J5S0|F4J5S0_ARATH Clustered mitochondria protein homolog OS=Arabidopsis thaliana GN=At3g52140 PE=3 SV=1;>sp|F4J5S1-2|CLU_ARATH Isoform 2 of Clustered mitochondria protein OS=Arabidopsis thaliana GN=FMT;>sp|F4J5S1|CLU_ARATH Clustered mitochondria prot
tr|F4K6W6|		4	3	3	10	>tr|F4K6W6|F4K6W6_ARATH Translation initiation factor eIF-2 beta subunit OS=Arabidopsis thaliana GN=EIF2 BETA PE=1 SV=1;>sp|Q41969|IF2B_ARATH Eukaryotic translation initiation factor 2 subunit beta OS=Arabidopsis thaliana GN=EMB1401 PE=1 SV=3
tr|F4KBV0|		2	2	3	7	>tr|F4KBV0|F4KBV0_ARATH Transcriptional coactivator/pterin dehydratase OS=Arabidopsis thaliana GN=At5g51110 PE=4 SV=1;>tr|Q9LU63|Q9LU63_ARATH AT5g51110/MWD22_5 OS=Arabidopsis thaliana GN=pdl1 PE=2 SV=1;>tr|Q8L944|Q8L944_ARATH Putative uncharacterized prote
tr|Q0WS09|	1	3	3	3	10	>tr|Q0WS09|Q0WS09_ARATH 40S ribosomal protein S27 OS=Arabidopsis thaliana GN=At2g45710 PE=2 SV=1;>sp|O64650|RS271_ARATH 40S ribosomal protein S27-1 OS=Arabidopsis thaliana GN=RPS27A PE=3 SV=1;>tr|B3H5X2|B3H5X2_ARATH 40S ribosomal protein S27 OS=Arabidopsis
tr|Q56XW1|		4	5	3	12	>tr|Q56XW1|Q56XW1_ARATH Putative uncharacterized protein At2g04842 OS=Arabidopsis thaliana GN=At2g04842 PE=2 SV=1;>tr|F4IFC5|F4IFC5_ARATH Putative threonyl-tRNA synthetase / threonine--tRNA ligase OS=Arabidopsis thaliana GN=EMB2761 PE=3 SV=1
tr|Q9LT42|	2	3	3	3	11	>tr|Q9LT42|Q9LT42_ARATH Genomic DNA, chromosome 3, P1 clone: MOE17 OS=Arabidopsis thaliana PE=4 SV=1;>tr|Q8RWP0|Q8RWP0_ARATH NAD(P)-binding Rossmann-fold superfamily protein OS=Arabidopsis thaliana GN=At3g20790 PE=2 SV=1
tr|Q9LXT6|	1	4	5	3	13	>tr|Q9LXT6|Q9LXT6_ARATH Putative uncharacterized protein T24H18_200 OS=Arabidopsis thaliana GN=T24H18_200 PE=4 SV=1;>tr|Q9C5L8|Q9C5L8_ARATH Putative uncharacterized protein At5g13030 OS=Arabidopsis thaliana GN=At5g13030 PE=2 SV=1;>tr|Q67YJ0|Q67YJ0_ARATH MR
tr|Q9M994|		1	2	3	6	>tr|Q9M994|Q9M994_ARATH F27J15.29 OS=Arabidopsis thaliana PE=4 SV=1;>sp|Q9FVQ1|NUCL1_ARATH Nucleolin 1 OS=Arabidopsis thaliana GN=NUCL1 PE=1 SV=1
tr|Q9SYW8|	1		4	3	8	>tr|Q9SYW8|Q9SYW8_ARATH Lhca2 protein OS=Arabidopsis thaliana GN=Lhca2 PE=2 SV=1;>tr|Q9M320|Q9M320_ARATH Lhca2 protein OS=Arabidopsis thaliana GN=F2A19.70 PE=4 SV=1
sp|O23140|		2	6	2	10	>sp|O23140|AP2M_ARATH AP-2 complex subunit mu OS=Arabidopsis thaliana GN=AP2M PE=1 SV=1;>tr|F4KHJ7|F4KHJ7_ARATH Clathrin adaptor complexes medium subunit family protein OS=Arabidopsis thaliana GN=At5g46630 PE=4 SV=1
sp|O23264|	2	3	2	2	9	>sp|O23264|SEBP1_ARATH Selenium-binding protein 1 OS=Arabidopsis thaliana GN=SBP1 PE=1 SV=1;>sp|Q93WN0|SEBP2_ARATH Selenium-binding protein 2 OS=Arabidopsis thaliana GN=SBP2 PE=1 SV=1
sp|O80452|		4	1	2	7	>sp|O80452|AMPD_ARATH AMP deaminase OS=Arabidopsis thaliana GN=AMPD PE=1 SV=2
sp|P38558|		2		2	4	>sp|P38558|TBG2_ARATH Tubulin gamma-2 chain OS=Arabidopsis thaliana GN=TUBG2 PE=1 SV=1;>sp|P38557|TBG1_ARATH Tubulin gamma-1 chain OS=Arabidopsis thaliana GN=TUBG1 PE=1 SV=1
sp|Q06915|		2	4	2	8	>sp|Q06915|EA6_ARATH Probable glucan endo-1,3-beta-glucosidase A6 OS=Arabidopsis thaliana GN=A6 PE=2 SV=1
sp|Q38896|	1	2	2	2	7	>sp|Q38896|CSP4_ARATH Cold shock domain-containing protein 4 OS=Arabidopsis thaliana GN=CSP4 PE=1 SV=1
sp|Q8H1F4|			2	2	4	>sp|Q8H1F4|COPZ3_ARATH Coatomer subunit zeta-3 OS=Arabidopsis thaliana GN=At4g08520 PE=2 SV=1;>sp|Q84LG4-2|COPZ2_ARATH Isoform 2 of Coatomer subunit zeta-2 OS=Arabidopsis thaliana GN=At3g09800;>sp|Q940S5|COPZ1_ARATH Coatomer subunit zeta-1 OS=Arabidopsis t
sp|Q8L7Z3-2|		2	4	2	8	>sp|Q8L7Z3-2|DRE2_ARATH Isoform 2 of Anamorsin homolog OS=Arabidopsis thaliana GN=At5g18400;>sp|Q8L7Z3|DRE2_ARATH Anamorsin homolog OS=Arabidopsis thaliana GN=At5g18400 PE=1 SV=1
sp|Q8LGG0|		3	2	2	7	>sp|Q8LGG0|FKB12_ARATH Peptidyl-prolyl cis-trans isomerase FKBP12 OS=Arabidopsis thaliana GN=FKBP12 PE=1 SV=2
sp|Q93VQ0-2|		2	2	2	6	>sp|Q93VQ0-2|VCL1_ARATH Isoform 2 of Protein VACUOLELESS1 OS=Arabidopsis thaliana GN=VCL1;>sp|Q93VQ0|VCL1_ARATH Protein VACUOLELESS1 OS=Arabidopsis thaliana GN=VCL1 PE=1 SV=1
sp|Q94AI6|		3	4	2	9	>sp|Q94AI6|SEC6_ARATH Exocyst complex component SEC6 OS=Arabidopsis thaliana GN=SEC6 PE=1 SV=1;>tr|F4IA34|F4IA34_ARATH Protein SEC6 OS=Arabidopsis thaliana GN=SEC6 PE=1 SV=1
sp|Q9FZH0|		2	3	2	7	>sp|Q9FZH0|R35A2_ARATH 60S ribosomal protein L35a-2 OS=Arabidopsis thaliana GN=RPL35AB PE=3 SV=1;>sp|P51422|R35A4_ARATH 60S ribosomal protein L35a-4 OS=Arabidopsis thaliana GN=RPL35AD PE=3 SV=2;>sp|Q9LMK0|R35A1_ARATH 60S ribosomal protein L35a-1 OS=Arabido
sp|Q9S834|	1	5	2	2	10	>sp|Q9S834|CLPP5_ARATH ATP-dependent Clp protease proteolytic subunit 5, chloroplastic OS=Arabidopsis thaliana GN=CLPP5 PE=1 SV=1
sp|Q9SKT0|	1	2	2	2	7	>sp|Q9SKT0|THF1_ARATH Protein THYLAKOID FORMATION 1, chloroplastic OS=Arabidopsis thaliana GN=THF1 PE=1 SV=1
sp|Q9SUI4|		1	3	2	6	>sp|Q9SUI4|PSAL_ARATH Photosystem I reaction center subunit XI, chloroplastic OS=Arabidopsis thaliana GN=PSAL PE=1 SV=2
sp|Q9XFT3-2|		3	1	2	6	>sp|Q9XFT3-2|PSBQ1_ARATH Isoform 2 of Oxygen-evolving enhancer protein 3-1, chloroplastic OS=Arabidopsis thaliana GN=PSBQ1;>sp|Q9XFT3|PSBQ1_ARATH Oxygen-evolving enhancer protein 3-1, chloroplastic OS=Arabidopsis thaliana GN=PSBQ1 PE=1 SV=3
tr|B9DGR7|		3	3	2	8	>tr|B9DGR7|B9DGR7_ARATH AT1G49750 protein (Fragment) OS=Arabidopsis thaliana GN=At1g49750 PE=2 SV=1;>tr|Q9FXA1|Q9FXA1_ARATH AT1G49750 protein OS=Arabidopsis thaliana GN=F14J22.4 PE=2 SV=1
tr|C0Z280|	1	2	3	2	8	>tr|C0Z280|C0Z280_ARATH AT1G30380 protein OS=Arabidopsis thaliana GN=At1g30380 PE=2 SV=1;>tr|Q8LC56|Q8LC56_ARATH Photosystem I reaction center subunit X, chloroplast (PSI-K) OS=Arabidopsis thaliana PE=2 SV=1;>sp|Q9SUI5|PSAK_ARATH Photosystem I reaction cen
tr|C0Z2T0|		4	6	2	12	>tr|C0Z2T0|C0Z2T0_ARATH AT2G03820 protein OS=Arabidopsis thaliana GN=At2g03820 PE=2 SV=1;>tr|Q9SI58|Q9SI58_ARATH Nonsense-mediated mRNA decay protein 3 OS=Arabidopsis thaliana GN=At2g03820 PE=2 SV=1;>tr|Q93ZV6|Q93ZV6_ARATH Putative nonsense-mediated mRNA d
tr|F4HQQ8|				2	2	>tr|F4HQQ8|F4HQQ8_ARATH Methionine aminopeptidase 1B OS=Arabidopsis thaliana GN=MAP1C PE=4 SV=1;>sp|Q9FV52|MAP1B_ARATH Methionine aminopeptidase 1B, chloroplastic OS=Arabidopsis thaliana GN=MAP1B PE=2 SV=2
tr|G1C2W2|				2	2	>tr|G1C2W2|G1C2W2_ARATH Atp4 OS=Arabidopsis thaliana GN=atp4 PE=4 SV=1;>tr|G1C2W7|G1C2W7_ARATH Atp4 OS=Arabidopsis thaliana GN=atp4 PE=4 SV=1
tr|Q1JPN3|			2	2	4	>tr|Q1JPN3|Q1JPN3_ARATH At5g56740 OS=Arabidopsis thaliana GN=At5g56740 PE=2 SV=1;>sp|Q9FJT8|HATB_ARATH Histone acetyltransferase type B catalytic subunit OS=Arabidopsis thaliana GN=HAG2 PE=2 SV=1
tr|Q67XK4|		2		2	4	>tr|Q67XK4|Q67XK4_ARATH Ribosomal S29 subunit OS=Arabidopsis thaliana GN=At4g33865 PE=2 SV=1;>sp|Q680P8|RS29_ARATH 40S ribosomal protein S29 OS=Arabidopsis thaliana GN=RPS29A PE=3 SV=2
tr|Q9LX13|		2	1	2	5	>tr|Q9LX13|Q9LX13_ARATH (3R)-hydroxymyristoyl-[acyl carrier protein] dehydratase-like protein OS=Arabidopsis thaliana GN=T31P16_150 PE=2 SV=1
tr|Q9LYF0|				2	2	>tr|Q9LYF0|Q9LYF0_ARATH At5g11810 OS=Arabidopsis thaliana GN=T22P22_200 PE=2 SV=1
tr|Q9SIR5|	2	3	3	2	10	>tr|Q9SIR5|Q9SIR5_ARATH Expressed protein OS=Arabidopsis thaliana GN=At2g25280 PE=2 SV=1
sp|A6QRA1|		1	1	1	3	>sp|A6QRA1|NRPE7_ARATH DNA-directed RNA polymerase V subunit 7 OS=Arabidopsis thaliana GN=NRPE7 PE=1 SV=1
sp|O23212-2|		1	2	1	4	>sp|O23212-2|U2A2A_ARATH Isoform 2 of Splicing factor U2af large subunit A OS=Arabidopsis thaliana GN=U2AF65A;>tr|F4JQG2|F4JQG2_ARATH Splicing factor U2af large subunit A OS=Arabidopsis thaliana GN=ATU2AF65A PE=4 SV=1;>tr|B9DG58|B9DG58_ARATH AT4G36690 prot
sp|O48528|		2	1	1	4	>sp|O48528|OP163_ARATH Outer envelope pore protein 16-3, chloroplastic/mitochondrial OS=Arabidopsis thaliana GN=OEP163 PE=1 SV=1;>sp|O48528-2|OP163_ARATH Isoform 2 of Outer envelope pore protein 16-3, chloroplastic/mitochondrial OS=Arabidopsis thaliana GN=
sp|O81488|		1	1	1	3	>sp|O81488|ALFL4_ARATH PHD finger protein ALFIN-LIKE 4 OS=Arabidopsis thaliana GN=AL4 PE=1 SV=2
sp|P0DKG7|			1	1	2	>sp|P0DKG7|MCC10_ARATH MATH domain and coiled-coil domain-containing protein At2g42480 OS=Arabidopsis thaliana GN=At2g42480 PE=3 SV=1
sp|P43288|		3	2	1	6	>sp|P43288|KSG1_ARATH Shaggy-related protein kinase alpha OS=Arabidopsis thaliana GN=ASK1 PE=1 SV=3;>tr|Q0WUV3|Q0WUV3_ARATH AT3G05840 protein OS=Arabidopsis thaliana GN=At3g05840 PE=2 SV=1;>sp|P43289|KSG3_ARATH Shaggy-related protein kinase gamma OS=Arabid
sp|P56794|		4	4	1	9	>sp|P56794|RK20_ARATH 50S ribosomal protein L20, chloroplastic OS=Arabidopsis thaliana GN=rpl20 PE=3 SV=1
sp|P61845|		2	4	1	7	>sp|P61845|RK23_ARATH 50S ribosomal protein L23, chloroplastic OS=Arabidopsis thaliana GN=rpl23-A PE=3 SV=1
sp|Q1JPL4|	1			1	2	>sp|Q1JPL4|NDB1_ARATH External alternative NAD(P)H-ubiquinone oxidoreductase B1, mitochondrial OS=Arabidopsis thaliana GN=NDB1 PE=1 SV=1
sp|Q38885|		1		1	2	>sp|Q38885|SCY1_ARATH Preprotein translocase subunit SCY1, chloroplastic OS=Arabidopsis thaliana GN=SCY1 PE=1 SV=2
sp|Q39182|		1		1	2	>sp|Q39182|DEF02_ARATH Defensin-like protein 2 OS=Arabidopsis thaliana GN=PDF2.2 PE=2 SV=1
sp|Q501G5|	1		1	1	3	>sp|Q501G5|FB250_ARATH F-box protein At5g03100 OS=Arabidopsis thaliana GN=At5g03100 PE=2 SV=1
sp|Q6NLQ7|		1	1	1	3	>sp|Q6NLQ7|RIBA2_ARATH Monofunctional riboflavin biosynthesis protein RIBA 2, chloroplastic OS=Arabidopsis thaliana GN=RIBA2 PE=1 SV=1
sp|Q8L7U5|				1	1	>sp|Q8L7U5|BSL1_ARATH Serine/threonine-protein phosphatase BSL1 OS=Arabidopsis thaliana GN=BSL1 PE=1 SV=2
sp|Q8LB10|		2		1	3	>sp|Q8LB10|CLPR4_ARATH ATP-dependent Clp protease proteolytic subunit-related protein 4, chloroplastic OS=Arabidopsis thaliana GN=CLPR4 PE=1 SV=1
sp|Q8LE52|				1	1	>sp|Q8LE52|DHAR3_ARATH Glutathione S-transferase DHAR3, chloroplastic OS=Arabidopsis thaliana GN=DHAR3 PE=1 SV=1
sp|Q949Q5|				1	1	>sp|Q949Q5|PSAO_ARATH Photosystem I subunit O OS=Arabidopsis thaliana GN=PSAO PE=1 SV=1
sp|Q9FE63-2|	1		1	1	3	>sp|Q9FE63-2|PROF5_ARATH Isoform 2 of Profilin-5 OS=Arabidopsis thaliana GN=PRO5;>sp|Q9FE63|PROF5_ARATH Profilin-5 OS=Arabidopsis thaliana GN=PRO5 PE=2 SV=1;>tr|Q1PF40|Q1PF40_ARATH Profilin OS=Arabidopsis thaliana GN=At2g19770 PE=2 SV=1;>sp|Q38905|PROF4_AR
sp|Q9FM65|		3		1	4	>sp|Q9FM65|FLA1_ARATH Fasciclin-like arabinogalactan protein 1 OS=Arabidopsis thaliana GN=FLA1 PE=1 SV=1
sp|Q9FQ03-2|		2	1	1	4	>sp|Q9FQ03-2|XRN3_ARATH Isoform 2 of 5-3 exoribonuclease 3 OS=Arabidopsis thaliana GN=XRN3;>sp|Q9FQ03|XRN3_ARATH 5-3 exoribonuclease 3 OS=Arabidopsis thaliana GN=XRN3 PE=2 SV=1
sp|Q9LIS2|	1	2	1	1	5	>sp|Q9LIS2|RBG4_ARATH Glycine-rich RNA-binding protein 4, mitochondrial OS=Arabidopsis thaliana GN=RBG4 PE=2 SV=1
sp|Q9LSX7|		1	2	1	4	>sp|Q9LSX7|PEX22_ARATH Peroxisome biogenesis protein 22 OS=Arabidopsis thaliana GN=PEX22 PE=1 SV=1
sp|Q9LU14|			1	1	2	>sp|Q9LU14|APG2_ARATH GDSL esterase/lipase APG OS=Arabidopsis thaliana GN=APG PE=1 SV=1
sp|Q9LYA9|		2	2	1	5	>sp|Q9LYA9|CP41A_ARATH Chloroplast stem-loop binding protein of 41 kDa a, chloroplastic OS=Arabidopsis thaliana GN=CSP41A PE=1 SV=1
sp|Q9LZX6-2|			1	1	2	>sp|Q9LZX6-2|DAPA1_ARATH Isoform 2 of 4-hydroxy-tetrahydrodipicolinate synthase 1, chloroplastic OS=Arabidopsis thaliana GN=DHDPS1;>tr|Q0WSN6|Q0WSN6_ARATH Putative dihydrodipicolinate synthase OS=Arabidopsis thaliana GN=At2g45440 PE=2 SV=1;>sp|Q9LZX6|DAPA1
sp|Q9S7M9|	1	1	1	1	4	>sp|Q9S7M9|P24B2_ARATH Transmembrane emp24 domain-containing protein p24beta2 OS=Arabidopsis thaliana GN=At3g07680 PE=1 SV=1
sp|Q9S9P1|		4	4	1	9	>sp|Q9S9P1|RS121_ARATH 40S ribosomal protein S12-1 OS=Arabidopsis thaliana GN=RPS12A PE=2 SV=1
sp|Q9SCU5|		1		1	2	>sp|Q9SCU5|WNK5_ARATH Probable serine/threonine-protein kinase WNK5 OS=Arabidopsis thaliana GN=WNK5 PE=1 SV=2;>sp|Q8S8Y9|WNK2_ARATH Serine/threonine-protein kinase WNK2 OS=Arabidopsis thaliana GN=WNK2 PE=1 SV=1;>tr|B3H6U2|B3H6U2_ARATH Serine/threonine-prot
sp|Q9SIU8-2|		2	1	1	4	>sp|Q9SIU8-2|P2C20_ARATH Isoform 2 of Probable protein phosphatase 2C 20 OS=Arabidopsis thaliana GN=PPC3-1.2;>sp|Q9SIU8|P2C20_ARATH Probable protein phosphatase 2C 20 OS=Arabidopsis thaliana GN=PPC3-1.2 PE=1 SV=3
sp|Q9SKZ3|		3		1	4	>sp|Q9SKZ3|RS122_ARATH 40S ribosomal protein S12-2 OS=Arabidopsis thaliana GN=RPS12C PE=1 SV=1
sp|Q9ZUP2|				1	1	>sp|Q9ZUP2|RECA3_ARATH DNA repair protein recA homolog 3, mitochondrial OS=Arabidopsis thaliana GN=At2g19490 PE=2 SV=2
sp|Q9ZVL3|	1	1	1	1	4	>sp|Q9ZVL3|NFYC3_ARATH Nuclear transcription factor Y subunit C-3 OS=Arabidopsis thaliana GN=NFYC3 PE=2 SV=1;>tr|B9DFS3|B9DFS3_ARATH AT1G08970 protein OS=Arabidopsis thaliana GN=At1g08970 PE=2 SV=1;>sp|Q8L4B2|NFYC9_ARATH Nuclear transcription factor Y subu
tr|A8MSG1|		1		1	2	>tr|A8MSG1|A8MSG1_ARATH Probable small nuclear ribonucleoprotein G OS=Arabidopsis thaliana GN=SNRNP-G PE=4 SV=1;>tr|Q9CAX7|Q9CAX7_ARATH Putative small nuclear ribonucleoprotein polypeptide G OS=Arabidopsis thaliana GN=F24K9.17 PE=2 SV=1;>sp|O82221|RUXG_ARA
tr|F4HSP7|	1	4	5	1	11	>tr|F4HSP7|F4HSP7_ARATH Anther specific GDSL-like lipase/hydrolase family protein OS=Arabidopsis thaliana GN=At1g20130 PE=4 SV=1;>sp|P40602|APG_ARATH Anther-specific proline-rich protein APG OS=Arabidopsis thaliana GN=APG PE=2 SV=2
tr|F4J1Q7|	1	1	1	1	4	>tr|F4J1Q7|F4J1Q7_ARATH RNA polymerase II, Rpb4, core protein OS=Arabidopsis thaliana GN=At3g28956 PE=4 SV=1;>tr|Q7XJ61|Q7XJ61_ARATH At5g62950 OS=Arabidopsis thaliana GN=At5g62950 PE=2 SV=1;>tr|Q9FM02|Q9FM02_ARATH Dbj|BAA95748.1 OS=Arabidopsis thaliana PE=
tr|F4JEX5|		1	1	1	3	>tr|F4JEX5|F4JEX5_ARATH P-loop containing nucleoside triphosphate hydrolases superfamily protein OS=Arabidopsis thaliana GN=At3g27120 PE=3 SV=1;>tr|Q5BPQ2|Q5BPQ2_ARATH Putative uncharacterized protein OS=Arabidopsis thaliana GN=At3g27120 PE=2 SV=1;>tr|Q9LS
tr|F4KG21|	1	1		1	3	>tr|F4KG21|F4KG21_ARATH Triose phosphate/phosphate translocator TPT OS=Arabidopsis thaliana GN=APE2 PE=4 SV=1;>tr|F4KG20|F4KG20_ARATH Triose phosphate/phosphate translocator TPT OS=Arabidopsis thaliana GN=APE2 PE=4 SV=1;>sp|Q9ZSR7|TPT_ARATH Triose phosphat
tr|O49116|	1	1	2	1	5	>tr|O49116|O49116_ARATH ATA7 OS=Arabidopsis thaliana GN=At4g28395 PE=2 SV=1;>tr|F4JL89|F4JL89_ARATH Lipid transfer protein-related OS=Arabidopsis thaliana GN=A7 PE=4 SV=1
tr|O49583|		1		1	2	>tr|O49583|O49583_ARATH Putative uncharacterized protein AT4g31340 OS=Arabidopsis thaliana GN=At4g31340 PE=4 SV=1;>tr|F4JRY9|F4JRY9_ARATH Myosin heavy chain-related protein OS=Arabidopsis thaliana GN=At4g31340 PE=4 SV=1;>tr|Q8GUN1|Q8GUN1_ARATH AT4G31340 pr
tr|O82654|				1	1	>tr|O82654|O82654_ARATH Putative uncharacterized protein ORF1 (Fragment) OS=Arabidopsis thaliana GN=ORF1 PE=4 SV=1;>tr|Q9M9G2|Q9M9G2_ARATH F14O23.22 protein OS=Arabidopsis thaliana GN=F14O23.22 PE=4 SV=1;>tr|Q8RXQ4|Q8RXQ4_ARATH Putative uncharacterized pro
tr|Q0WL72|			1	1	2	>tr|Q0WL72|Q0WL72_ARATH Calcium-transporting ATPase OS=Arabidopsis thaliana GN=At2g41560 PE=2 SV=1;>sp|O22218|ACA4_ARATH Calcium-transporting ATPase 4, plasma membrane-type OS=Arabidopsis thaliana GN=ACA4 PE=1 SV=1
tr|Q0WM94|		6	2	1	9	>tr|Q0WM94|Q0WM94_ARATH Cysteine protease component of protease-inhibitor complex (Fragment) OS=Arabidopsis thaliana GN=At5g43060 PE=2 SV=1;>tr|Q9FMH8|Q9FMH8_ARATH Cysteine protease component of protease-inhibitor complex OS=Arabidopsis thaliana GN=At5g430
tr|Q0WT41|	2	1	1	1	5	>tr|Q0WT41|Q0WT41_ARATH Acyl carrier protein OS=Arabidopsis thaliana GN=At3g05020 PE=2 SV=1;>sp|P11829|ACP1_ARATH Acyl carrier protein 1, chloroplastic OS=Arabidopsis thaliana GN=ACP1 PE=1 SV=1
tr|Q56ZH8|			1	1	2	>tr|Q56ZH8|Q56ZH8_ARATH Putative uncharacterized protein At2g25110 (Fragment) OS=Arabidopsis thaliana GN=At2g25110 PE=2 SV=1;>sp|Q93ZE8|SDF2_ARATH Stromal cell-derived factor 2-like protein OS=Arabidopsis thaliana GN=SDF2 PE=1 SV=1
tr|Q8L782|				1	1	>tr|Q8L782|Q8L782_ARATH Putative uncharacterized protein At2g28360 OS=Arabidopsis thaliana GN=At2g28360 PE=2 SV=1;>tr|Q9M1U0|Q9M1U0_ARATH Putative uncharacterized protein T14D3.130 OS=Arabidopsis thaliana GN=T14D3.130 PE=4 SV=1;>tr|F4IIN7|F4IIN7_ARATH SIT4
tr|Q8VYN9|		2	2	1	5	>tr|Q8VYN9|Q8VYN9_ARATH Putative uncharacterized protein At5g54430 OS=Arabidopsis thaliana GN=PHOS32 PE=1 SV=1;>tr|Q9LSR2|Q9LSR2_ARATH Putative uncharacterized protein OS=Arabidopsis thaliana PE=4 SV=1;>tr|O81835|O81835_ARATH AT4G27320 protein OS=Arabidops
tr|Q93VP9|		4		1	5	>tr|Q93VP9|Q93VP9_ARATH Putative uncharacterized protein At4g27585 OS=Arabidopsis thaliana GN=At4g27585 PE=1 SV=1;>tr|Q9T082|Q9T082_ARATH Putative uncharacterized protein AT4g27580 OS=Arabidopsis thaliana GN=At4g27580 PE=4 SV=1
tr|Q945M7|		1	1	1	3	>tr|Q945M7|Q945M7_ARATH F5I14.29/F5I14.29 OS=Arabidopsis thaliana PE=2 SV=1;>tr|O04482|O04482_ARATH F5I14.18 protein OS=Arabidopsis thaliana GN=F5I14.18 PE=1 SV=1;>tr|Q9SHY9|Q9SHY9_ARATH F1E22.3 OS=Arabidopsis thaliana PE=4 SV=1
tr|Q9FFV1|		1	1	1	3	>tr|Q9FFV1|Q9FFV1_ARATH At5g54760 OS=Arabidopsis thaliana GN=At5g54760 PE=1 SV=1;>sp|Q94JV4|SUI12_ARATH Protein translation factor SUI1 homolog 2 OS=Arabidopsis thaliana GN=At1g54290 PE=3 SV=1;>sp|P41568|SUI11_ARATH Protein translation factor SUI1 homolog
tr|Q9FHY8|		1		1	2	>tr|Q9FHY8|Q9FHY8_ARATH At5g41950 OS=Arabidopsis thaliana GN=At5g41950 PE=1 SV=1
tr|Q9FIH8|		2	5	1	8	>tr|Q9FIH8|Q9FIH8_ARATH Insulinase (Peptidase family M16) family protein OS=Arabidopsis thaliana GN=At5g42390 PE=2 SV=1;>tr|O48870|O48870_ARATH Chloroplast processing enzyme OS=Arabidopsis thaliana GN=CPE PE=3 SV=1
tr|Q9FKV6|		1		1	2	>tr|Q9FKV6|Q9FKV6_ARATH Eukaryotic translation initiation factor 3 subunit D OS=Arabidopsis thaliana GN=At5g44320 PE=2 SV=1;>tr|Q8VZ60|Q8VZ60_ARATH Eukaryotic translation initiation factor 3 subunit D OS=Arabidopsis thaliana GN=At4g20980 PE=2 SV=1;>sp|P568
tr|Q9FXM2|		2		1	3	>tr|Q9FXM2|Q9FXM2_ARATH DC 1.2 homolog (Fragment) OS=Arabidopsis thaliana GN=FL5-2I22 PE=2 SV=1;>tr|Q9LVA4|Q9LVA4_ARATH Invertase/pectin methylesterase inhibitor family protein / DC 1.2-like protein OS=Arabidopsis thaliana GN=MMI9.18 PE=2 SV=1;>tr|Q8L8T0|Q
tr|Q9LFK8|		1	1	1	3	>tr|Q9LFK8|Q9LFK8_ARATH Putative uncharacterized protein F2K13_80 OS=Arabidopsis thaliana GN=F2K13_80 PE=4 SV=1;>tr|O23223|O23223_ARATH ATPase-like protein OS=Arabidopsis thaliana GN=C7A10.780 PE=3 SV=2;>tr|Q0WVF7|Q0WVF7_ARATH P-loop containing nucleoside
tr|Q9LZC1|		2	3	1	6	>tr|Q9LZC1|Q9LZC1_ARATH Emb|CAB85508.1 OS=Arabidopsis thaliana GN=F8F6_90 PE=4 SV=1;>tr|Q940I2|Q940I2_ARATH Putative uncharacterized protein MED24.18 OS=Arabidopsis thaliana GN=MED24.18 PE=2 SV=1;>tr|Q8LAP7|Q8LAP7_ARATH Putative uncharacterized protein OS=
tr|Q9M2E4|			2	1	3	>tr|Q9M2E4|Q9M2E4_ARATH AT3g61200/T20K12_100 OS=Arabidopsis thaliana GN=T20K12.100 PE=2 SV=1
tr|Q9SMQ9|		1	4	1	6	>tr|Q9SMQ9|Q9SMQ9_ARATH DnaJ-like protein OS=Arabidopsis thaliana GN=T5J17.130 PE=3 SV=1;>tr|Q940V1|Q940V1_ARATH AT4g39960/T5J17_130 OS=Arabidopsis thaliana GN=At4g39960 PE=2 SV=1
tr|Q9SN73|	1	1	1	1	4	>tr|Q9SN73|Q9SN73_ARATH DnaJ/Hsp40 cysteine-rich domain-containing protein OS=Arabidopsis thaliana GN=F1P2.200 PE=2 SV=1
sp|A4GNA8|			4		4	>sp|A4GNA8|PSD3_ARATH Phosphatidylserine decarboxylase proenzyme 3 OS=Arabidopsis thaliana GN=PSD3 PE=1 SV=1;>tr|Q56ZL3|Q56ZL3_ARATH Phosphatidylserine decarboxylase like protein OS=Arabidopsis thaliana GN=At4g25970 PE=2 SV=1;>tr|Q0WW96|Q0WW96_ARATH Phosph
sp|F4IN32|			1		1	>sp|F4IN32|MCC06_ARATH MATH domain and coiled-coil domain-containing protein At2g42460 OS=Arabidopsis thaliana GN=At2g42460 PE=2 SV=1;>tr|F4IN31|F4IN31_ARATH TRAF-like family protein OS=Arabidopsis thaliana GN=At2g42460 PE=4 SV=1
sp|F4J8D3|		3	7		10	>sp|F4J8D3|TPLAT_ARATH Protein TPLATE OS=Arabidopsis thaliana GN=TPLATE PE=1 SV=1
sp|F4JC97|		1	1		2	>sp|F4JC97|PSME4_ARATH Proteasome activator subunit 4 OS=Arabidopsis thaliana GN=PA200 PE=2 SV=2
sp|O04196|		2	1		3	>sp|O04196|ISOA1_ARATH Isoamylase 1, chloroplastic OS=Arabidopsis thaliana GN=ISA1 PE=1 SV=1
sp|O05000|					0	>sp|O05000|NU2M_ARATH NADH-ubiquinone oxidoreductase chain 2 OS=Arabidopsis thaliana GN=ND2 PE=2 SV=2;>tr|A7KNG9|A7KNG9_ARATH NADH dehydrogenase subunit 2 (Fragment) OS=Arabidopsis thaliana PE=2 SV=1;>tr|G1C2Q1|G1C2Q1_ARATH Nad2 OS=Arabidopsis thaliana GN=
sp|O22827|					0	>sp|O22827|MOC2B_ARATH Molybdopterin synthase catalytic subunit OS=Arabidopsis thaliana GN=MOCS2 PE=2 SV=1
sp|O22941|					0	>sp|O22941|PXM16_ARATH Zinc-metallopeptidase, peroxisomal OS=Arabidopsis thaliana GN=PXM16 PE=2 SV=1
sp|O49048|					0	>sp|O49048|VPS45_ARATH Vacuolar protein sorting-associated protein 45 homolog OS=Arabidopsis thaliana GN=VPS45 PE=1 SV=2
sp|O49513|		2	2		4	>sp|O49513|RAA1E_ARATH Ras-related protein RABA1e OS=Arabidopsis thaliana GN=RABA1E PE=2 SV=1
sp|O49686|		1			1	>sp|O49686|PYR1_ARATH Abscisic acid receptor PYR1 OS=Arabidopsis thaliana GN=PYR1 PE=1 SV=1
sp|O64948|					0	>sp|O64948|LONP2_ARATH Lon protease homolog 2, peroxisomal OS=Arabidopsis thaliana GN=LON2 PE=2 SV=1
sp|O80765|					0	>sp|O80765|PANK1_ARATH Pantothenate kinase 1 OS=Arabidopsis thaliana GN=PANK1 PE=2 SV=2;>tr|F4JTJ6|F4JTJ6_ARATH Pantothenate kinase 2 OS=Arabidopsis thaliana GN=PANK2 PE=1 SV=1;>sp|Q8L5Y9|PANK2_ARATH Pantothenate kinase 2 OS=Arabidopsis thaliana GN=PANK2 P
sp|O80950-2|					0	>sp|O80950-2|JAL22_ARATH Isoform 2 of Jacalin-related lectin 22 OS=Arabidopsis thaliana GN=JAL22;>sp|O80950|JAL22_ARATH Jacalin-related lectin 22 OS=Arabidopsis thaliana GN=JAL22 PE=1 SV=1
sp|O82264|					0	>sp|O82264|NPL42_ARATH NPL4-like protein 2 OS=Arabidopsis thaliana GN=At2g47970 PE=1 SV=1
sp|O82291|		1			1	>sp|O82291|PAP3_ARATH Probable plastid-lipid-associated protein 3, chloroplastic OS=Arabidopsis thaliana GN=PAP3 PE=2 SV=1
sp|P0DH94|		1			1	>sp|P0DH94|VATL5_ARATH V-type proton ATPase subunit c5 OS=Arabidopsis thaliana GN=VHA-c5 PE=2 SV=1;>sp|P0DH93|VATL3_ARATH V-type proton ATPase subunit c3 OS=Arabidopsis thaliana GN=VHA-c3 PE=1 SV=1;>sp|P0DH92|VATL1_ARATH V-type proton ATPase subunit c1 OS=
sp|P33207|	1	3	1		5	>sp|P33207|FABG_ARATH 3-oxoacyl-[acyl-carrier-protein] reductase, chloroplastic OS=Arabidopsis thaliana GN=At1g24360 PE=2 SV=2
sp|P42813|					0	>sp|P42813|RNS1_ARATH Ribonuclease 1 OS=Arabidopsis thaliana GN=RNS1 PE=1 SV=1
sp|P42815|					0	>sp|P42815|RNS3_ARATH Ribonuclease 3 OS=Arabidopsis thaliana GN=RNS3 PE=2 SV=1
sp|P43299|					0	>sp|P43299|MCM7_ARATH DNA replication licensing factor MCM7 OS=Arabidopsis thaliana GN=MCM7 PE=1 SV=2
sp|P56758|			1		1	>sp|P56758|ATPI_ARATH ATP synthase subunit a, chloroplastic OS=Arabidopsis thaliana GN=atpI PE=3 SV=1
sp|P56795|		4	5		9	>sp|P56795|RK22_ARATH 50S ribosomal protein L22, chloroplastic OS=Arabidopsis thaliana GN=rpl22 PE=3 SV=1
sp|P56805|		5	4		9	>sp|P56805|RR15_ARATH 30S ribosomal protein S15, chloroplastic OS=Arabidopsis thaliana GN=rps15 PE=3 SV=1
sp|P61827|					0	>sp|P61827|DRE2G_ARATH Dehydration-responsive element-binding protein 2G OS=Arabidopsis thaliana GN=DREB2G PE=2 SV=1
sp|P93011|					0	>sp|P93011|PP182_ARATH Pentatricopeptide repeat-containing protein At2g33760 OS=Arabidopsis thaliana GN=PCMP-H6 PE=3 SV=1
sp|P93047-2|					0	>sp|P93047-2|HMGB3_ARATH Isoform 2 of High mobility group B protein 3 OS=Arabidopsis thaliana GN=HMGB3;>sp|P93047|HMGB3_ARATH High mobility group B protein 3 OS=Arabidopsis thaliana GN=HMGB3 PE=1 SV=1;>sp|P93047-3|HMGB3_ARATH Isoform 3 of High mobility gro
sp|P93285|		2			2	>sp|P93285|COX2_ARATH Cytochrome c oxidase subunit 2 OS=Arabidopsis thaliana GN=COX2 PE=2 SV=2;>tr|A7KNG1|A7KNG1_ARATH Cytochrome c oxidase subunit 2 (Fragment) OS=Arabidopsis thaliana PE=2 SV=1;>tr|G1C2Q7|G1C2Q7_ARATH Cytochrome c oxidase subunit 2 OS=Ara
sp|Q06588|					0	>sp|Q06588|ACCO4_ARATH 1-aminocyclopropane-1-carboxylate oxidase 4 OS=Arabidopsis thaliana GN=ACO4 PE=1 SV=2
sp|Q0WP12-2|					0	>sp|Q0WP12-2|HOL1_ARATH Isoform 2 of Thiocyanate methyltransferase 1 OS=Arabidopsis thaliana GN=HOL1;>sp|Q0WP12|HOL1_ARATH Thiocyanate methyltransferase 1 OS=Arabidopsis thaliana GN=HOL1 PE=1 SV=1;>sp|Q0WP12-3|HOL1_ARATH Isoform 3 of Thiocyanate methyltran
sp|Q0WPR4-2|					0	>sp|Q0WPR4-2|SCP34_ARATH Isoform 2 of Serine carboxypeptidase-like 34 OS=Arabidopsis thaliana GN=SCPL34;>tr|F4KCT5|F4KCT5_ARATH Carboxypeptidase OS=Arabidopsis thaliana GN=SCPL34 PE=3 SV=1;>tr|A8MQN9|A8MQN9_ARATH Serine carboxypeptidase-like 34 OS=Arabidop
sp|Q1EBV7|					0	>sp|Q1EBV7|BASS2_ARATH Sodium/pyruvate cotransporter BASS2, chloroplastic OS=Arabidopsis thaliana GN=BASS2 PE=2 SV=1
sp|Q39016|		1	4		5	>sp|Q39016|CDPKB_ARATH Calcium-dependent protein kinase 11 OS=Arabidopsis thaliana GN=CPK11 PE=1 SV=2;>sp|Q38869|CDPK4_ARATH Calcium-dependent protein kinase 4 OS=Arabidopsis thaliana GN=CPK4 PE=1 SV=1
sp|Q39241|			1		1	>sp|Q39241|TRXH5_ARATH Thioredoxin H5 OS=Arabidopsis thaliana GN=TRX5 PE=1 SV=1
sp|Q3E9B8|					0	>sp|Q3E9B8|AB23G_ARATH ABC transporter G family member 23 OS=Arabidopsis thaliana GN=ABCG23 PE=2 SV=1
sp|Q4JL84-4|					0	>sp|Q4JL84-4|MYB59_ARATH Isoform MYB59-4 of Transcription factor MYB59 OS=Arabidopsis thaliana GN=MYB59;>sp|Q4JL84|MYB59_ARATH Transcription factor MYB59 OS=Arabidopsis thaliana GN=MYB59 PE=2 SV=2
sp|Q56WH4-2|					0	>sp|Q56WH4-2|HDT2_ARATH Isoform 2 of Histone deacetylase HDT2 OS=Arabidopsis thaliana GN=HDT2;>sp|Q56WH4|HDT2_ARATH Histone deacetylase HDT2 OS=Arabidopsis thaliana GN=HDT2 PE=1 SV=2
sp|Q56Y85|					0	>sp|Q56Y85|MAP22_ARATH Methionine aminopeptidase 2B OS=Arabidopsis thaliana GN=MAP2B PE=2 SV=2;>tr|Q0WRL9|Q0WRL9_ARATH Methionine aminopeptidase 2 OS=Arabidopsis thaliana GN=At2g44180 PE=2 SV=1;>sp|Q9FV49|MAP21_ARATH Methionine aminopeptidase 2A OS=Arabido
sp|Q56Z59|					0	>sp|Q56Z59|PATL3_ARATH Patellin-3 OS=Arabidopsis thaliana GN=PATL3 PE=1 SV=2
sp|Q6Q1P4|		1	1		2	>sp|Q6Q1P4|SMC1_ARATH Structural maintenance of chromosomes protein 1 OS=Arabidopsis thaliana GN=SMC1 PE=2 SV=2;>tr|F4JE02|F4JE02_ARATH Structural maintenance of chromosomes protein OS=Arabidopsis thaliana GN=TTN8 PE=3 SV=1
sp|Q6R3K4|		1			1	>sp|Q6R3K4|YSL8_ARATH Probable metal-nicotianamine transporter YSL8 OS=Arabidopsis thaliana GN=YSL8 PE=1 SV=2
sp|Q84KJ5|			1		1	>sp|Q84KJ5|CRYD_ARATH Cryptochrome DASH, chloroplastic/mitochondrial OS=Arabidopsis thaliana GN=CRYD PE=1 SV=2
sp|Q84MD8|					0	>sp|Q84MD8|FHYRK_ARATH Bifunctional riboflavin kinase/FMN phosphatase OS=Arabidopsis thaliana GN=FHY PE=1 SV=1
sp|Q84WV9-2|					0	>sp|Q84WV9-2|QPCT_ARATH Isoform 2 of Glutaminyl-peptide cyclotransferase OS=Arabidopsis thaliana GN=QCT;>sp|Q84WV9-3|QPCT_ARATH Isoform 3 of Glutaminyl-peptide cyclotransferase OS=Arabidopsis thaliana GN=QCT;>sp|Q84WV9|QPCT_ARATH Glutaminyl-peptide cyclotr
sp|Q8GWA9-2|					0	>sp|Q8GWA9-2|PP157_ARATH Isoform 2 of Pentatricopeptide repeat-containing protein At2g17033 OS=Arabidopsis thaliana GN=At2g17033;>sp|Q8GWA9-3|PP157_ARATH Isoform 3 of Pentatricopeptide repeat-containing protein At2g17033 OS=Arabidopsis thaliana GN=At2g1703
sp|Q8GWD2-2|					0	>sp|Q8GWD2-2|CNG12_ARATH Isoform 2 of Probable cyclic nucleotide-gated ion channel 12 OS=Arabidopsis thaliana GN=CNGC12;>tr|F4II93|F4II93_ARATH Cyclic nucleotide-gated channel 12 OS=Arabidopsis thaliana GN=CNGC12 PE=4 SV=1;>sp|Q9SKD6|CNG11_ARATH Cyclic nuc
sp|Q8GXG1-2|					0	>sp|Q8GXG1-2|ASPGB_ARATH Isoform 2 of Probable isoaspartyl peptidase/L-asparaginase 2 OS=Arabidopsis thaliana GN=At3g16150;>tr|Q29Q32|Q29Q32_ARATH At3g16150 OS=Arabidopsis thaliana GN=At3g16150 PE=2 SV=1;>sp|Q8GXG1|ASPGB_ARATH Probable isoaspartyl peptidas
sp|Q8L3X8|					0	>sp|Q8L3X8|SRC30_ARATH Serine/arginine-rich SC35-like splicing factor SCL30 OS=Arabidopsis thaliana GN=SCL30 PE=1 SV=1
sp|Q8L706|					0	>sp|Q8L706|SYT5_ARATH Synaptotagmin-5 OS=Arabidopsis thaliana GN=SYT5 PE=2 SV=1;>sp|A0JJX5|SYT4_ARATH Synaptotagmin-4 OS=Arabidopsis thaliana GN=SYT4 PE=2 SV=1
sp|Q8L7A9|			2		2	>sp|Q8L7A9|AP4E_ARATH AP-4 complex subunit epsilon OS=Arabidopsis thaliana GN=At1g31730 PE=1 SV=1
sp|Q8RUF8-2|					0	>sp|Q8RUF8-2|NILP3_ARATH Isoform 2 of Omega-amidase,chloroplastic OS=Arabidopsis thaliana GN=NLP3;>sp|Q8RUF8|NILP3_ARATH Omega-amidase,chloroplastic OS=Arabidopsis thaliana GN=NLP3 PE=1 SV=1
sp|Q8RWY3|		2	9		11	>sp|Q8RWY3|ISW2_ARATH Putative chromatin-remodeling complex ATPase chain OS=Arabidopsis thaliana GN=At3g06400 PE=2 SV=3;>tr|F4JAW0|F4JAW0_ARATH Chromatin-remodeling protein 11 OS=Arabidopsis thaliana GN=CHR11 PE=4 SV=1;>tr|F4JAV9|F4JAV9_ARATH Chromatin-rem
sp|Q8RXS6|					0	>sp|Q8RXS6|INO80_ARATH DNA helicase INO80 OS=Arabidopsis thaliana GN=INO80 PE=2 SV=2;>tr|F4J277|F4J277_ARATH DNA helicase INO80 complex-like 1 OS=Arabidopsis thaliana GN=INO80 PE=4 SV=1
sp|Q8S9J1|					0	>sp|Q8S9J1|PPOCM_ARATH Protoporphyrinogen oxidase 2, chloroplastic/mitochondrial OS=Arabidopsis thaliana GN=PPOX2 PE=1 SV=1;>sp|Q8S9J1-2|PPOCM_ARATH Isoform 2 of Protoporphyrinogen oxidase 2, chloroplastic/mitochondrial OS=Arabidopsis thaliana GN=PPOX2
sp|Q8S9K8|					0	>sp|Q8S9K8|MES10_ARATH Methylesterase 10 OS=Arabidopsis thaliana GN=MES10 PE=2 SV=1
sp|Q8VWK4|					0	>sp|Q8VWK4|TRB1_ARATH Telomere repeat-binding factor 1 OS=Arabidopsis thaliana GN=TRB1 PE=1 SV=1
sp|Q8VXX4|		2	1		3	>sp|Q8VXX4|RFC3_ARATH Replication factor C subunit 3 OS=Arabidopsis thaliana GN=RFC3 PE=2 SV=1
sp|Q8VZF1|					0	>sp|Q8VZF1|AEE7_ARATH Acetate/butyrate--CoA ligase AAE7, peroxisomal OS=Arabidopsis thaliana GN=AAE7 PE=1 SV=1
sp|Q8W0Z9|					0	>sp|Q8W0Z9|CCR4A_ARATH Carbon catabolite repressor protein 4 homolog 1 OS=Arabidopsis thaliana GN=CCR4-1 PE=2 SV=1;>sp|Q9M2F8|CCR4B_ARATH Carbon catabolite repressor protein 4 homolog 2 OS=Arabidopsis thaliana GN=CCR4-2 PE=2 SV=2
sp|Q8W117|					0	>sp|Q8W117|SMU1_ARATH Suppressor of mec-8 and unc-52 protein homolog 1 OS=Arabidopsis thaliana GN=SMU1 PE=1 SV=1
sp|Q8W4F1|		2	2		4	>sp|Q8W4F1|PAP10_ARATH Probable plastid-lipid-associated protein 10, chloroplastic OS=Arabidopsis thaliana GN=PAP10 PE=2 SV=1
sp|Q8W4R3|					0	>sp|Q8W4R3|RH30_ARATH DEAD-box ATP-dependent RNA helicase 30 OS=Arabidopsis thaliana GN=RH30 PE=2 SV=2
sp|Q8W593-2|					0	>sp|Q8W593-2|LGUC_ARATH Isoform 2 of Probable lactoylglutathione lyase, chloroplast OS=Arabidopsis thaliana GN=At1g67280;>sp|Q8W593|LGUC_ARATH Probable lactoylglutathione lyase, chloroplast OS=Arabidopsis thaliana GN=At1g67280 PE=1 SV=1
sp|Q93VM8|		1			1	>sp|Q93VM8|COPT5_ARATH Copper transporter 5 OS=Arabidopsis thaliana GN=COPT5 PE=1 SV=1
sp|Q93WX6|					0	>sp|Q93WX6|NFS2_ARATH Cysteine desulfurase 2, chloroplastic OS=Arabidopsis thaliana GN=NFS2 PE=1 SV=1
sp|Q93YQ3|					0	>sp|Q93YQ3|PURU1_ARATH Formyltetrahydrofolate deformylase 1, mitochondrial OS=Arabidopsis thaliana GN=PURU1 PE=1 SV=1;>sp|F4JP46|PURU2_ARATH Formyltetrahydrofolate deformylase 2, mitochondrial OS=Arabidopsis thaliana GN=PURU2 PE=1 SV=1
sp|Q940X7|		1			1	>sp|Q940X7|RBX1A_ARATH RING-box protein 1a OS=Arabidopsis thaliana GN=RBX1A PE=1 SV=1;>tr|F4K5K1|F4K5K1_ARATH RING-box protein 1 OS=Arabidopsis thaliana GN=RBX1 PE=1 SV=1;>tr|F4K5K0|F4K5K0_ARATH RING-box protein 1 OS=Arabidopsis thaliana GN=RBX1 PE=1 SV=1
sp|Q949Q7|		4	1		5	>sp|Q949Q7|SCP29_ARATH Serine carboxypeptidase-like 29 OS=Arabidopsis thaliana GN=SCPL29 PE=2 SV=1;>tr|B9DHR1|B9DHR1_ARATH Carboxypeptidase (Fragment) OS=Arabidopsis thaliana GN=At4g30810 PE=2 SV=1
sp|Q94A82|			1		1	>sp|Q94A82|NUD19_ARATH Nudix hydrolase 19, chloroplastic OS=Arabidopsis thaliana GN=NUDT19 PE=1 SV=1
sp|Q94K71|					0	>sp|Q94K71|GPPL2_ARATH Haloacid dehalogenase-like hydrolase domain-containing protein At3g48420 OS=Arabidopsis thaliana GN=At3g48420 PE=2 SV=1
sp|Q94L32|					0	>sp|Q94L32|NMT2_ARATH Putative glycylpeptide N-tetradecanoyltransferase 2 OS=Arabidopsis thaliana GN=NMT2 PE=5 SV=1;>sp|Q9LTR9|NMT1_ARATH Glycylpeptide N-tetradecanoyltransferase 1 OS=Arabidopsis thaliana GN=NMT1 PE=1 SV=2
sp|Q96252|					0	>sp|Q96252|ATP4_ARATH ATP synthase subunit delta, mitochondrial OS=Arabidopsis thaliana GN=At5g47030 PE=1 SV=1
sp|Q9AV97|		1	2		3	>sp|Q9AV97|KDSA1_ARATH 2-dehydro-3-deoxyphosphooctonate aldolase 1 OS=Arabidopsis thaliana GN=KDSA1 PE=1 SV=2;>tr|F4IF58|F4IF58_ARATH 2-dehydro-3-deoxyphosphooctonate aldolase 1 OS=Arabidopsis thaliana GN=AtkdsA1 PE=4 SV=1
sp|Q9C514|					0	>sp|Q9C514|RS71_ARATH 40S ribosomal protein S7-1 OS=Arabidopsis thaliana GN=RPS7A PE=2 SV=1
sp|Q9C6I6|					0	>sp|Q9C6I6|ETFA_ARATH Electron transfer flavoprotein subunit alpha, mitochondrial OS=Arabidopsis thaliana GN=ETFA PE=1 SV=1
sp|Q9C6M1|			1		1	>sp|Q9C6M1|GDT14_ARATH GDT1-like protein 4 OS=Arabidopsis thaliana GN=At1g25520 PE=2 SV=1
sp|Q9C701|					0	>sp|Q9C701|BUB32_ARATH Mitotic checkpoint protein BUB3.2 OS=Arabidopsis thaliana GN=BUB3.2 PE=2 SV=1;>sp|Q9LJN8|BUB31_ARATH Mitotic checkpoint protein BUB3.1 OS=Arabidopsis thaliana GN=BUB3.1 PE=1 SV=1
sp|Q9C857-2|					0	>sp|Q9C857-2|GDL16_ARATH Isoform 2 of GDSL esterase/lipase At1g31550 OS=Arabidopsis thaliana GN=At1g31550;>sp|Q9C857|GDL16_ARATH GDSL esterase/lipase At1g31550 OS=Arabidopsis thaliana GN=At1g31550 PE=2 SV=1
sp|Q9C8G4|	5	1			6	>sp|Q9C8G4|PLY4_ARATH Probable pectate lyase 4 OS=Arabidopsis thaliana GN=At1g30350 PE=2 SV=1;>tr|A0MEA2|A0MEA2_ARATH Pectate lyase (Fragment) OS=Arabidopsis thaliana PE=2 SV=1
sp|Q9C952|		1			1	>sp|Q9C952|CPSF3_ARATH Cleavage and polyadenylation specificity factor subunit 3-I OS=Arabidopsis thaliana GN=CPSF73-I PE=1 SV=1
sp|Q9FE62|					0	>sp|Q9FE62|YLS8_ARATH Thioredoxin-like protein YLS8 OS=Arabidopsis thaliana GN=YLS8 PE=2 SV=1
sp|Q9FFF5|					0	>sp|Q9FFF5|ALFL1_ARATH PHD finger protein ALFIN-LIKE 1 OS=Arabidopsis thaliana GN=AL1 PE=1 SV=1
sp|Q9FHB0|					0	>sp|Q9FHB0|Y5014_ARATH B3 domain-containing protein At5g60140 OS=Arabidopsis thaliana GN=At5g60140 PE=2 SV=2
sp|Q9FIJ2|					0	>sp|Q9FIJ2|NDUA2_ARATH NADH dehydrogenase [ubiquinone] 1 alpha subcomplex subunit 2 OS=Arabidopsis thaliana GN=At5g47890 PE=3 SV=1
sp|Q9FK51|					0	>sp|Q9FK51|GALT_ARATH Probable galactose-1-phosphate uridyltransferase OS=Arabidopsis thaliana GN=At5g18200 PE=1 SV=1
sp|Q9FK54|					0	>sp|Q9FK54|FB260_ARATH F-box protein At5g18160 OS=Arabidopsis thaliana GN=At5g18160 PE=2 SV=1
sp|Q9FLT8|					0	>sp|Q9FLT8|AB12A_ARATH ABC transporter A family member 12 OS=Arabidopsis thaliana GN=ABCA12 PE=3 SV=1
sp|Q9FM04|					0	>sp|Q9FM04|GDL88_ARATH GDSL esterase/lipase At5g62930 OS=Arabidopsis thaliana GN=At5g62930 PE=2 SV=3
sp|Q9FM92|					0	>sp|Q9FM92|FBD22_ARATH Putative FBD-associated F-box protein At5g56390 OS=Arabidopsis thaliana GN=At5g56390 PE=4 SV=1
sp|Q9FMA3|					0	>sp|Q9FMA3|PEX5_ARATH Peroxisome biogenesis protein 5 OS=Arabidopsis thaliana GN=PEX5 PE=1 SV=1
sp|Q9FMN1|					0	>sp|Q9FMN1|WEL3_ARATH Protein WEAK CHLOROPLAST MOVEMENT UNDER BLUE LIGHT-like 3 OS=Arabidopsis thaliana GN=WEL3 PE=2 SV=1
sp|Q9FN42|					0	>sp|Q9FN42|CLPP2_ARATH ATP-dependent Clp protease proteolytic subunit 2, mitochondrial OS=Arabidopsis thaliana GN=CLPP2 PE=1 SV=1
sp|Q9FPJ8|		1	1		2	>sp|Q9FPJ8|RB45A_ARATH Polyadenylate-binding protein RBP45A OS=Arabidopsis thaliana GN=RBP45A PE=2 SV=1
sp|Q9FQ04|			2		2	>sp|Q9FQ04|XRN4_ARATH 5-3 exoribonuclease 4 OS=Arabidopsis thaliana GN=XRN4 PE=2 SV=1
sp|Q9FYB7-2|					0	>sp|Q9FYB7-2|RSZ32_ARATH Isoform 2 of Serine/arginine-rich splicing factor RS2Z32 OS=Arabidopsis thaliana GN=RS2Z32;>sp|Q9FYB7|RSZ32_ARATH Serine/arginine-rich splicing factor RS2Z32 OS=Arabidopsis thaliana GN=RS2Z32 PE=1 SV=1;>tr|B9DHY3|B9DHY3_ARATH AT2G3
sp|Q9FZ06|					0	>sp|Q9FZ06|ARK3_ARATH Armadillo repeat-containing kinesin-like protein 3 OS=Arabidopsis thaliana GN=ARK3 PE=1 SV=1;>tr|F4IC87|F4IC87_ARATH Kinesin-like protein PAK OS=Arabidopsis thaliana GN=ARK3 PE=3 SV=1
sp|Q9LHI0|		1	1		2	>sp|Q9LHI0|NDUA6_ARATH NADH dehydrogenase [ubiquinone] 1 alpha subcomplex subunit 6 OS=Arabidopsis thaliana GN=At3g12260 PE=2 SV=1
sp|Q9LIH9|		1	3		4	>sp|Q9LIH9|RH51_ARATH DEAD-box ATP-dependent RNA helicase 51 OS=Arabidopsis thaliana GN=RH51 PE=2 SV=1
sp|Q9LIL4|					0	>sp|Q9LIL4|P24B3_ARATH Transmembrane emp24 domain-containing protein p24beta3 OS=Arabidopsis thaliana GN=At3g22845 PE=2 SV=1
sp|Q9LK50|					0	>sp|Q9LK50|AB26G_ARATH ABC transporter G family member 26 OS=Arabidopsis thaliana GN=ABCG26 PE=3 SV=2
sp|Q9LKA4|		1			1	>sp|Q9LKA4|UBA2C_ARATH UBP1-associated protein 2C OS=Arabidopsis thaliana GN=UBA2C PE=2 SV=1
sp|Q9LKR8-2|					0	>sp|Q9LKR8-2|RAF1_ARATH Isoform 2 of Rubisco accumulation factor 1, chloroplastic OS=Arabidopsis thaliana GN=RAF1;>sp|Q9LKR8|RAF1_ARATH Rubisco accumulation factor 1, chloroplastic OS=Arabidopsis thaliana GN=RAF1 PE=1 SV=1
sp|Q9LME4|					0	>sp|Q9LME4|P2C09_ARATH Probable protein phosphatase 2C 9 OS=Arabidopsis thaliana GN=At1g22280 PE=1 SV=1;>tr|F4I1B4|F4I1B4_ARATH Phytochrome-associated protein phosphatase type 2C OS=Arabidopsis thaliana GN=PAPP2C PE=1 SV=1
sp|Q9LPC7|					0	>sp|Q9LPC7|CP18A_ARATH Peptidyl-prolyl cis-trans isomerase CYP18-1 OS=Arabidopsis thaliana GN=CYP18-1 PE=2 SV=1
sp|Q9LPV9|					0	>sp|Q9LPV9|LWD1_ARATH WD repeat-containing protein LWD1 OS=Arabidopsis thaliana GN=LWD1 PE=2 SV=1;>sp|Q38960|LWD2_ARATH WD repeat-containing protein LWD2 OS=Arabidopsis thaliana GN=LWD2 PE=2 SV=1
sp|Q9LSP8-2|		1			1	>sp|Q9LSP8-2|CMTA6_ARATH Isoform 2 of Calmodulin-binding transcription activator 6 OS=Arabidopsis thaliana GN=CMTA6;>sp|Q9LSP8|CMTA6_ARATH Calmodulin-binding transcription activator 6 OS=Arabidopsis thaliana GN=CMTA6 PE=2 SV=1;>sp|Q9LSP8-3|CMTA6_ARATH Isof
sp|Q9LTR2-2|		1	1		2	>sp|Q9LTR2-2|TGD2_ARATH Isoform 2 of Protein TRIGALACTOSYLDIACYLGLYCEROL 2, chloroplastic OS=Arabidopsis thaliana GN=TGD2;>sp|Q9LTR2|TGD2_ARATH Protein TRIGALACTOSYLDIACYLGLYCEROL 2, chloroplastic OS=Arabidopsis thaliana GN=TGD2 PE=2 SV=1
sp|Q9LUV2|					0	>sp|Q9LUV2|POP3_ARATH Probable protein Pop3 OS=Arabidopsis thaliana GN=At3g17210 PE=1 SV=1
sp|Q9LUW6|			4		4	>sp|Q9LUW6|RH9_ARATH DEAD-box ATP-dependent RNA helicase 9 OS=Arabidopsis thaliana GN=RH9 PE=2 SV=1
sp|Q9LV79|		1	1		2	>sp|Q9LV79|RAH1A_ARATH Ras-related protein RABH1a OS=Arabidopsis thaliana GN=RABH1A PE=2 SV=1;>sp|Q9SID8|RAH1D_ARATH Ras-related protein RABH1d OS=Arabidopsis thaliana GN=RABH1D PE=3 SV=1;>sp|Q9LFT9|RAH1E_ARATH Ras-related protein RABH1e OS=Arabidopsis tha
sp|Q9LV91|					0	>sp|Q9LV91|DPE1_ARATH 4-alpha-glucanotransferase DPE1, chloroplastic/amyloplastic OS=Arabidopsis thaliana GN=DPE1 PE=2 SV=1
sp|Q9LVG4|					0	>sp|Q9LVG4|APRR3_ARATH Two-component response regulator-like APRR3 OS=Arabidopsis thaliana GN=APRR3 PE=1 SV=1;>tr|F4JXG7|F4JXG7_ARATH Pseudo-response regulator 3 OS=Arabidopsis thaliana GN=PRR3 PE=4 SV=1
sp|Q9LVN7|		1	2		3	>sp|Q9LVN7|DPOD1_ARATH DNA polymerase delta catalytic subunit OS=Arabidopsis thaliana GN=POLD1 PE=2 SV=2;>tr|F4KC69|F4KC69_ARATH DNA polymerase OS=Arabidopsis thaliana GN=EMB2780 PE=3 SV=1
sp|Q9LW85|					0	>sp|Q9LW85|MFP1_ARATH MAR-binding filament-like protein 1 OS=Arabidopsis thaliana GN=MFP1 PE=2 SV=2
sp|Q9LXD9|					0	>sp|Q9LXD9|PME51_ARATH Probable pectinesterase/pectinesterase inhibitor 51 OS=Arabidopsis thaliana GN=PME51 PE=2 SV=1
sp|Q9LY66|		9	5		14	>sp|Q9LY66|RK1_ARATH 50S ribosomal protein L1, chloroplastic OS=Arabidopsis thaliana GN=RPL1 PE=1 SV=1;>tr|F4J296|F4J296_ARATH Ribosomal protein OS=Arabidopsis thaliana GN=At3g63490 PE=1 SV=1
sp|Q9LZM1|		1			1	>sp|Q9LZM1|ORP3A_ARATH Oxysterol-binding protein-related protein 3A OS=Arabidopsis thaliana GN=ORP3A PE=1 SV=1;>sp|Q93Y40|ORP3C_ARATH Oxysterol-binding protein-related protein 3C OS=Arabidopsis thaliana GN=ORP3C PE=2 SV=1;>sp|Q9SR33|ORP3B_ARATH Oxysterol-b
sp|Q9LZM3|					0	>sp|Q9LZM3|PPCS2_ARATH Phosphopantothenate--cysteine ligase 2 OS=Arabidopsis thaliana GN=PPCS2 PE=2 SV=2;>sp|Q8GXR5|PPCS1_ARATH Phosphopantothenate--cysteine ligase 1 OS=Arabidopsis thaliana GN=PPCS1 PE=2 SV=1
sp|Q9M1A8|					0	>sp|Q9M1A8|RPB8B_ARATH DNA-directed RNA polymerases II, IV and V subunit 8B OS=Arabidopsis thaliana GN=NRPB8B PE=1 SV=1;>sp|O81097|RPB8A_ARATH DNA-directed RNA polymerases II and V subunit 8A OS=Arabidopsis thaliana GN=NRPB8A PE=1 SV=1
sp|Q9M1K3|					0	>sp|Q9M1K3|SIP21_ARATH Probable aquaporin SIP2-1 OS=Arabidopsis thaliana GN=SIP2-1 PE=2 SV=1;>tr|F4J0V0|F4J0V0_ARATH Putative aquaporin SIP2-1 OS=Arabidopsis thaliana GN=SIP2;1 PE=3 SV=1
sp|Q9M2B4|		1			1	>sp|Q9M2B4|ALFL3_ARATH PHD finger protein ALFIN-LIKE 3 OS=Arabidopsis thaliana GN=AL3 PE=1 SV=1
sp|Q9M884|					0	>sp|Q9M884|MPI1_ARATH Mannose-6-phosphate isomerase 1 OS=Arabidopsis thaliana GN=PMI1 PE=1 SV=1;>sp|Q9FZH5|MPI2_ARATH Mannose-6-phosphate isomerase 2 OS=Arabidopsis thaliana GN=PMI2 PE=1 SV=1
sp|Q9M8R4|					0	>sp|Q9M8R4|DJ1D_ARATH Protein DJ-1 homolog D OS=Arabidopsis thaliana GN=DJ1D PE=1 SV=1
sp|Q9M8T6|					0	>sp|Q9M8T6|THO7B_ARATH THO complex subunit 7B OS=Arabidopsis thaliana GN=THO7B PE=1 SV=1
sp|Q9M9B4|					0	>sp|Q9M9B4|NDBAA_ARATH NADH dehydrogenase [ubiquinone] 1 beta subcomplex subunit 10-A OS=Arabidopsis thaliana GN=At1g49140 PE=3 SV=1
sp|Q9M9M6|					0	>sp|Q9M9M6|NDUS6_ARATH NADH dehydrogenase [ubiquinone] iron-sulfur protein 6, mitochondrial OS=Arabidopsis thaliana GN=At3g03070 PE=3 SV=1
sp|Q9MAJ7|					0	>sp|Q9MAJ7|BGAL5_ARATH Beta-galactosidase 5 OS=Arabidopsis thaliana GN=BGAL5 PE=2 SV=1;>sp|Q9SCV0-2|BGA12_ARATH Isoform 2 of Beta-galactosidase 12 OS=Arabidopsis thaliana GN=BGAL12;>sp|Q9SCV8|BGAL4_ARATH Beta-galactosidase 4 OS=Arabidopsis thaliana GN=BGAL
sp|Q9MBA2|		2			2	>sp|Q9MBA2|MIND1_ARATH Putative septum site-determining protein minD homolog, chloroplastic OS=Arabidopsis thaliana GN=MIND1 PE=1 SV=1
sp|Q9S7Q2|					0	>sp|Q9S7Q2|PP124_ARATH Pentatricopeptide repeat-containing protein At1g74850, chloroplastic OS=Arabidopsis thaliana GN=PTAC2 PE=2 SV=1
sp|Q9S9Q9|			2		2	>sp|Q9S9Q9|Y1044_ARATH BTB/POZ domain-containing protein At1g30440 OS=Arabidopsis thaliana GN=At1g30440 PE=1 SV=2
sp|Q9SBA5|					0	>sp|Q9SBA5|ITPK1_ARATH Inositol-tetrakisphosphate 1-kinase 1 OS=Arabidopsis thaliana GN=ITPK1 PE=1 SV=1
sp|Q9SBJ1|			1		1	>sp|Q9SBJ1|PDK_ARATH [Pyruvate dehydrogenase (acetyl-transferring)] kinase, mitochondrial OS=Arabidopsis thaliana GN=PDK PE=1 SV=1
sp|Q9SD85|					0	>sp|Q9SD85|F3PH_ARATH Flavonoid 3-monooxygenase OS=Arabidopsis thaliana GN=CYP75B1 PE=1 SV=1;>tr|Q9M536|Q9M536_ARATH Mutant flavonoid 3hydroxylase OS=Arabidopsis thaliana PE=2 SV=1;>tr|Q9FF07|Q9FF07_ARATH Similarity to flavonoid 3-hydroxylase (Fragment)
sp|Q9SGW8|			1		1	>sp|Q9SGW8|P4KG2_ARATH Phosphatidylinositol 4-kinase gamma 2 OS=Arabidopsis thaliana GN=PI4KG2 PE=1 SV=2;>sp|Q9ZPY9|P4KG4_ARATH Phosphatidylinositol 4-kinase gamma 4 OS=Arabidopsis thaliana GN=PI4KG4 PE=1 SV=1;>sp|Q9FNF8|P4KG3_ARATH Phosphatidylinositol 4-
sp|Q9SHH8|					0	>sp|Q9SHH8|GSTUQ_ARATH Glutathione S-transferase U26 OS=Arabidopsis thaliana GN=GSTU26 PE=2 SV=1
sp|Q9SI93-2|					0	>sp|Q9SI93-2|MGDG3_ARATH Isoform 2 of Monogalactosyldiacylglycerol synthase 3, chloroplastic OS=Arabidopsis thaliana GN=MGD3;>tr|W8PV29|W8PV29_ARATH Glycosyltransferase (Fragment) OS=Arabidopsis thaliana GN=At2g11810 PE=2 SV=1;>sp|Q9SI93|MGDG3_ARATH Monoga
sp|Q9SIN2|		4	2		6	>sp|Q9SIN2|TBL39_ARATH Protein trichome birefringence-like 39 OS=Arabidopsis thaliana GN=TBL39 PE=2 SV=1
sp|Q9SIU2|					0	>sp|Q9SIU2|NCBP1_ARATH Nuclear cap-binding protein subunit 1 OS=Arabidopsis thaliana GN=ABH1 PE=1 SV=2
sp|Q9SJD4|					0	>sp|Q9SJD4|LACS8_ARATH Long chain acyl-CoA synthetase 8 OS=Arabidopsis thaliana GN=LACS8 PE=1 SV=1
sp|Q9SJT1-2|			1		1	>sp|Q9SJT1-2|SAE2_ARATH Isoform 2 of SUMO-activating enzyme subunit 2 OS=Arabidopsis thaliana GN=SAE2;>tr|F4IHI1|F4IHI1_ARATH SUMO-activating enzyme subunit 2 OS=Arabidopsis thaliana GN=SAE2 PE=1 SV=1;>sp|Q9SJT1|SAE2_ARATH SUMO-activating enzyme subunit 2
sp|Q9SL43|					0	>sp|Q9SL43|MSRA5_ARATH Peptide methionine sulfoxide reductase A5 OS=Arabidopsis thaliana GN=MSRA5 PE=2 SV=1
sp|Q9SQT8|		2	1		3	>sp|Q9SQT8|DHQSD_ARATH Bifunctional 3-dehydroquinate dehydratase/shikimate dehydrogenase, chloroplastic OS=Arabidopsis thaliana GN=EMB3004 PE=1 SV=1
sp|Q9SRU7|					0	>sp|Q9SRU7|TRM2_ARATH Probable tRNA (guanine(26)-N(2))-dimethyltransferase 2 OS=Arabidopsis thaliana GN=At3g02320 PE=2 SV=3;>sp|Q9LFU5|TRM1_ARATH Probable tRNA (guanine(26)-N(2))-dimethyltransferase 1 OS=Arabidopsis thaliana GN=At5g15810 PE=2 SV=3
sp|Q9SSN3-2|		1	4		5	>sp|Q9SSN3-2|TIR_ARATH Isoform 2 of Toll/interleukin-1 receptor-like protein OS=Arabidopsis thaliana GN=TIR;>sp|Q9SSN3|TIR_ARATH Toll/interleukin-1 receptor-like protein OS=Arabidopsis thaliana GN=TIR PE=1 SV=1;>tr|Q9SSN5|Q9SSN5_ARATH Similar to part of di
sp|Q9SU13|					0	>sp|Q9SU13|FLA2_ARATH Fasciclin-like arabinogalactan protein 2 OS=Arabidopsis thaliana GN=FLA2 PE=1 SV=1
sp|Q9SU79|					0	>sp|Q9SU79|PAO5_ARATH Probable polyamine oxidase 5 OS=Arabidopsis thaliana GN=PAO5 PE=2 SV=1
sp|Q9SU94|			3		3	>sp|Q9SU94|ANM11_ARATH Protein arginine N-methyltransferase 1.1 OS=Arabidopsis thaliana GN=PRMT11 PE=1 SV=1
sp|Q9SUT5|					0	>sp|Q9SUT5|SGT1B_ARATH Protein SGT1 homolog B OS=Arabidopsis thaliana GN=SGT1B PE=1 SV=1
sp|Q9SUU5|					0	>sp|Q9SUU5|QCR71_ARATH Cytochrome b-c1 complex subunit 7-1 OS=Arabidopsis thaliana GN=QCR7-1 PE=1 SV=1
sp|Q9SV13|					0	>sp|Q9SV13|SUT31_ARATH Sulfate transporter 3.1 OS=Arabidopsis thaliana GN=SULTR3;1 PE=2 SV=1
sp|Q9SX79-2|					0	>sp|Q9SX79-2|RB47C_ARATH Isoform 2 of Polyadenylate-binding protein RBP47C OS=Arabidopsis thaliana GN=RBP47C;>sp|Q9SX79|RB47C_ARATH Polyadenylate-binding protein RBP47C OS=Arabidopsis thaliana GN=RBP47C PE=2 SV=1;>sp|Q9SX80|R47CP_ARATH Polyadenylate-bindin
sp|Q9SYK9|					0	>sp|Q9SYK9|U74E2_ARATH UDP-glycosyltransferase 74E2 OS=Arabidopsis thaliana GN=UGT74E2 PE=1 SV=1
sp|Q9XF19|					0	>sp|Q9XF19|AB21I_ARATH ABC transporter I family member 21 OS=Arabidopsis thaliana GN=ABCI21 PE=2 SV=1
sp|Q9XFH8|					0	>sp|Q9XFH8|TRXF1_ARATH Thioredoxin F1, chloroplastic OS=Arabidopsis thaliana GN=At3g02730 PE=1 SV=2
sp|Q9XFH9|		1			1	>sp|Q9XFH9|TRXF2_ARATH Thioredoxin F2, chloroplastic OS=Arabidopsis thaliana GN=At5g16400 PE=2 SV=1
sp|Q9XIE2|			5		5	>sp|Q9XIE2|AB36G_ARATH ABC transporter G family member 36 OS=Arabidopsis thaliana GN=ABCG36 PE=1 SV=1;>sp|Q7PC86|AB35G_ARATH ABC transporter G family member 35 OS=Arabidopsis thaliana GN=ABCG35 PE=2 SV=1
sp|Q9ZNR6|					0	>sp|Q9ZNR6|PDX12_ARATH Probable pyridoxal biosynthesis protein PDX1.2 OS=Arabidopsis thaliana GN=PDX12 PE=1 SV=1
sp|Q9ZQ19|		1	1		2	>sp|Q9ZQ19|RFA2A_ARATH Replication protein A 32 kDa subunit A OS=Arabidopsis thaliana GN=RPA2A PE=1 SV=2
sp|Q9ZUI6|		10	4		14	>sp|Q9ZUI6|AP1G2_ARATH AP-1 complex subunit gamma-2 OS=Arabidopsis thaliana GN=At1g60070 PE=1 SV=2;>tr|F4IEP9|F4IEP9_ARATH AP-1 complex subunit gamma-2 OS=Arabidopsis thaliana GN=At1g60070 PE=4 SV=1
sp|Q9ZV07|					0	>sp|Q9ZV07|PIP26_ARATH Probable aquaporin PIP2-6 OS=Arabidopsis thaliana GN=PIP2-6 PE=1 SV=1
sp|Q9ZW27|					0	>sp|Q9ZW27|GSTU4_ARATH Glutathione S-transferase U4 OS=Arabidopsis thaliana GN=GSTU4 PE=1 SV=1
sp|Q9ZWB9|					0	>sp|Q9ZWB9|FAO1_ARATH Long-chain-alcohol oxidase FAO1 OS=Arabidopsis thaliana GN=FAO1 PE=3 SV=2
sp|Q9ZWT1|			1		1	>sp|Q9ZWT1|LIAS_ARATH Lipoyl synthase, mitochondrial OS=Arabidopsis thaliana GN=LIP1 PE=2 SV=1
tr|A3KH17|					0	>tr|A3KH17|A3KH17_ARATH Phospholipase D OS=Arabidopsis thaliana GN=At3g05630 PE=2 SV=1;>sp|Q9M9W8|PLDP2_ARATH Phospholipase D p2 OS=Arabidopsis thaliana GN=PLDP2 PE=2 SV=2
tr|A6QRD0|		2	2		4	>tr|A6QRD0|A6QRD0_ARATH At5g52360 OS=Arabidopsis thaliana GN=At5g52360 PE=2 SV=1;>sp|Q8LFH6|ADF12_ARATH Actin-depolymerizing factor 12 OS=Arabidopsis thaliana GN=ADF12 PE=2 SV=2;>sp|Q67ZM4|ADF7_ARATH Actin-depolymerizing factor 7 OS=Arabidopsis thaliana GN
tr|A7KNE7|	1				1	>tr|A7KNE7|A7KNE7_ARATH ATPase subunit 8 (Fragment) OS=Arabidopsis thaliana PE=2 SV=1;>tr|G1C2R4|G1C2R4_ARATH Atp8 OS=Arabidopsis thaliana GN=atp8 PE=4 SV=1;>sp|P93303|YMF19_ARATH ATP synthase protein YMF19 OS=Arabidopsis thaliana GN=YMF19 PE=1 SV=1
tr|A8MQ88|					0	>tr|A8MQ88|A8MQ88_ARATH Protein kinase protein with tetratricopeptide repeat domain OS=Arabidopsis thaliana GN=At5g59010 PE=4 SV=1;>tr|F4I3M3|F4I3M3_ARATH Protein kinase protein with tetratricopeptide repeat domain OS=Arabidopsis thaliana GN=At1g63500 PE=4
tr|A8MQG9|			2		2	>tr|A8MQG9|A8MQG9_ARATH Uncharacterized protein OS=Arabidopsis thaliana GN=At1g73650 PE=4 SV=1;>tr|B3H655|B3H655_ARATH Uncharacterized protein OS=Arabidopsis thaliana GN=At1g73650 PE=4 SV=1;>tr|Q940M8|Q940M8_ARATH At1g73650/F25P22_7 OS=Arabidopsis thaliana
tr|A8MQK8|		2	1		3	>tr|A8MQK8|A8MQK8_ARATH 60S acidic ribosomal protein P1-1 OS=Arabidopsis thaliana GN=At1g01100 PE=3 SV=1;>sp|Q8LCW9|RLA11_ARATH 60S acidic ribosomal protein P1-1 OS=Arabidopsis thaliana GN=RPP1A PE=2 SV=2;>sp|Q8LEQ0|RLA13_ARATH 60S acidic ribosomal protein
tr|A8MQL0|		1			1	>tr|A8MQL0|A8MQL0_ARATH 30S ribosomal protein 3-1 OS=Arabidopsis thaliana GN=At1g68590 PE=4 SV=1;>sp|Q9SX22|RRP31_ARATH 30S ribosomal protein 3-1, chloroplastic OS=Arabidopsis thaliana GN=At1g68590 PE=2 SV=1
tr|A8MQP6|					0	>tr|A8MQP6|A8MQP6_ARATH Nascent polypeptide-associated complex subunit alpha-like protein 4 OS=Arabidopsis thaliana GN=At4g10480 PE=4 SV=1;>tr|Q0WWN5|Q0WWN5_ARATH Putative alpha NAC OS=Arabidopsis thaliana GN=At4g10480 PE=2 SV=1;>sp|Q9SZY1|NACA4_ARATH Nasc
tr|A8MQR6|	2	3			5	>tr|A8MQR6|A8MQR6_ARATH Methylmalonate-semialdehyde dehydrogenase [acylating] OS=Arabidopsis thaliana GN=ALDH6B2 PE=3 SV=1;>tr|A8MQH4|A8MQH4_ARATH Methylmalonate-semialdehyde dehydrogenase [acylating] OS=Arabidopsis thaliana GN=ALDH6B2 PE=3 SV=1;>sp|Q0WM29
tr|A8MR76|	1	1			2	>tr|A8MR76|A8MR76_ARATH Putative DNA repair protein RAD23-4 OS=Arabidopsis thaliana GN=RAD23D PE=4 SV=1;>sp|Q84L30|RD23D_ARATH Ubiquitin receptor RAD23d OS=Arabidopsis thaliana GN=RAD23D PE=1 SV=2
tr|A8MRG1|					0	>tr|A8MRG1|A8MRG1_ARATH Shikimate kinase OS=Arabidopsis thaliana GN=SK1 PE=3 SV=1;>sp|Q9SJ05|SK1_ARATH Shikimate kinase 1, chloroplastic OS=Arabidopsis thaliana GN=SK1 PE=1 SV=2;>tr|F4IIJ2|F4IIJ2_ARATH Shikimate kinase OS=Arabidopsis thaliana GN=SK1 PE=3 S
tr|A8MRJ9|					0	>tr|A8MRJ9|A8MRJ9_ARATH AT5G43280 protein OS=Arabidopsis thaliana GN=DCI1 PE=2 SV=1;>tr|Q9FHR8|Q9FHR8_ARATH Delta(3,5),delta(2,4)-dienoyl-CoA isomerase 1 OS=Arabidopsis thaliana GN=DCI1 PE=2 SV=1
tr|B5BRD6|					0	>tr|B5BRD6|B5BRD6_ARATH Putative disease resistance gene (Fragment) OS=Arabidopsis thaliana GN=At1g58848 homologue PE=4 SV=1;>tr|B5BRD5|B5BRD5_ARATH Utative disease resistance protein OS=Arabidopsis thaliana GN=At1g58848 homologue-2 PE=4 SV=1;>sp|P0DI16-2|
tr|B5RID3|			1		1	>tr|B5RID3|B5RID3_ARATH At5g05000 OS=Arabidopsis thaliana GN=At5g05000 PE=2 SV=1;>sp|Q38906|TOC34_ARATH Translocase of chloroplast 34, chloroplastic OS=Arabidopsis thaliana GN=TOC34 PE=1 SV=2;>tr|B9DI29|B9DI29_ARATH AT5G05000 protein (Fragment) OS=Arabidop
tr|B6DT55|					0	>tr|B6DT55|B6DT55_ARATH Brahma variant OS=Arabidopsis thaliana GN=BRM PE=2 SV=1;>sp|Q6EVK6-2|BRM_ARATH Isoform 2 of ATP-dependent helicase BRM OS=Arabidopsis thaliana GN=BRM;>sp|Q6EVK6|BRM_ARATH ATP-dependent helicase BRM OS=Arabidopsis thaliana GN=BRM PE=
tr|B9DFF9|					0	>tr|B9DFF9|B9DFF9_ARATH AT2G41040 protein (Fragment) OS=Arabidopsis thaliana GN=At2g41040 PE=2 SV=1;>sp|Q0WPT7|Y2104_ARATH Uncharacterized methyltransferase At2g41040, chloroplastic OS=Arabidopsis thaliana GN=At2g41040 PE=2 SV=1
tr|B9DFM5|			3		3	>tr|B9DFM5|B9DFM5_ARATH AT3G48090 protein OS=Arabidopsis thaliana GN=EDS1 PE=2 SV=1;>tr|Q9SU72|Q9SU72_ARATH Enhanced disease susceptibility 1 OS=Arabidopsis thaliana GN=T17F15.40 PE=1 SV=1;>tr|B2BDD9|B2BDD9_ARATH Enhanced disease susceptibility 1 OS=Arabid
tr|B9DHX9|		1			1	>tr|B9DHX9|B9DHX9_ARATH Reticulon-like protein (Fragment) OS=Arabidopsis thaliana GN=At4g11220 PE=2 SV=1;>sp|Q9SUT9|RTNLB_ARATH Reticulon-like protein B2 OS=Arabidopsis thaliana GN=RTNLB2 PE=1 SV=1
tr|C0SVQ0|					0	>tr|C0SVQ0|C0SVQ0_ARATH Putative uncharacterized protein At5g18680 (Fragment) OS=Arabidopsis thaliana GN=At5g18680 PE=2 SV=1;>sp|Q6NPQ1|TLP11_ARATH Tubby-like F-box protein 11 OS=Arabidopsis thaliana GN=TULP11 PE=2 SV=1
tr|C0Z220|					0	>tr|C0Z220|C0Z220_ARATH AT5G16840 protein OS=Arabidopsis thaliana GN=At5g16840 PE=2 SV=1;>tr|A8MQX8|A8MQX8_ARATH Binding partner of acd11 1 OS=Arabidopsis thaliana GN=BPA1 PE=4 SV=1;>tr|Q9LFD5|Q9LFD5_ARATH Binding partner of acd11 1 OS=Arabidopsis thaliana
tr|C0Z240|					0	>tr|C0Z240|C0Z240_ARATH AT4G36630 protein OS=Arabidopsis thaliana GN=At4g36630 PE=2 SV=1;>tr|Q8L5Y0|Q8L5Y0_ARATH Putative uncharacterized protein At4g36630 OS=Arabidopsis thaliana GN=EMB2754 PE=2 SV=1;>tr|O23218|O23218_ARATH Putative uncharacterized protei
tr|C0Z2I4|		1			1	>tr|C0Z2I4|C0Z2I4_ARATH AT3G16240 protein OS=Arabidopsis thaliana GN=At3g16240 PE=2 SV=1;>sp|Q41951|TIP21_ARATH Aquaporin TIP2-1 OS=Arabidopsis thaliana GN=TIP2-1 PE=1 SV=2
tr|C0Z2T8|					0	>tr|C0Z2T8|C0Z2T8_ARATH AT5G52810 protein OS=Arabidopsis thaliana GN=At5g52810 PE=2 SV=1;>tr|Q9FLY0|Q9FLY0_ARATH At5g52810 OS=Arabidopsis thaliana GN=At5g52810 PE=2 SV=1;>tr|Q8LFS5|Q8LFS5_ARATH Putative uncharacterized protein OS=Arabidopsis thaliana PE=2
tr|C0Z2Z9|					0	>tr|C0Z2Z9|C0Z2Z9_ARATH AT4G37980 protein OS=Arabidopsis thaliana GN=At4g37980 PE=2 SV=1;>sp|Q02971-2|CADH7_ARATH Isoform 2 of Cinnamyl alcohol dehydrogenase 7 OS=Arabidopsis thaliana GN=CAD7;>tr|C0Z2U0|C0Z2U0_ARATH AT4G37980 protein OS=Arabidopsis thalian
tr|C0Z3C7|					0	>tr|C0Z3C7|C0Z3C7_ARATH Reticulon-like protein OS=Arabidopsis thaliana GN=At1g64090 PE=2 SV=1;>sp|Q9SH59|RTNLC_ARATH Reticulon-like protein B3 OS=Arabidopsis thaliana GN=RTNLB3 PE=2 SV=1
tr|C0Z3I1|					0	>tr|C0Z3I1|C0Z3I1_ARATH AT3G13560 protein OS=Arabidopsis thaliana GN=At3g13560 PE=2 SV=1;>tr|B9DGU2|B9DGU2_ARATH AT3G13560 protein OS=Arabidopsis thaliana GN=At3g13560 PE=2 SV=1;>sp|Q94CD8|E134_ARATH Glucan endo-1,3-beta-glucosidase 4 OS=Arabidopsis thalia
tr|C4NZX2|					0	>tr|C4NZX2|C4NZX2_ARATH Nevershed OS=Arabidopsis thaliana GN=NEV PE=2 SV=1;>sp|Q9FL69|AGD5_ARATH Probable ADP-ribosylation factor GTPase-activating protein AGD5 OS=Arabidopsis thaliana GN=AGD5 PE=1 SV=1
tr|F4HTY0|	1	1	1		3	>tr|F4HTY0|F4HTY0_ARATH SNARE-like protein OS=Arabidopsis thaliana GN=At1g80500 PE=4 SV=1
tr|F4HZV4|					0	>tr|F4HZV4|F4HZV4_ARATH Uncharacterized protein OS=Arabidopsis thaliana GN=At1g29040 PE=4 SV=1;>tr|Q94K58|Q94K58_ARATH Putative uncharacterized protein At1g29040 (Fragment) OS=Arabidopsis thaliana GN=At1g29040 PE=2 SV=2;>tr|Q8LDL9|Q8LDL9_ARATH Putative unc
tr|F4I3J7|					0	>tr|F4I3J7|F4I3J7_ARATH Plant invertase/pectin methylesterase inhibitor superfamily protein OS=Arabidopsis thaliana GN=At1g56100 PE=4 SV=1;>tr|F4I3J6|F4I3J6_ARATH Plant invertase/pectin methylesterase inhibitor superfamily protein OS=Arabidopsis thaliana G
tr|F4I5Y8|					0	>tr|F4I5Y8|F4I5Y8_ARATH Eukaryotic translation initiation factor 3 subunit H OS=Arabidopsis thaliana GN=TIF3H1 PE=3 SV=1;>sp|Q9C5Z2|EIF3H_ARATH Eukaryotic translation initiation factor 3 subunit H OS=Arabidopsis thaliana GN=TIF3H1 PE=1 SV=2
tr|F4I7A4|					0	>tr|F4I7A4|F4I7A4_ARATH NEDD8-activating enzyme E1 regulatory subunit OS=Arabidopsis thaliana GN=AXR1 PE=4 SV=1;>tr|F4I7A3|F4I7A3_ARATH NEDD8-activating enzyme E1 regulatory subunit OS=Arabidopsis thaliana GN=AXR1 PE=4 SV=1;>sp|P42744|ULA1_ARATH NEDD8-acti
tr|F4I9T8|		2	4		6	>tr|F4I9T8|F4I9T8_ARATH 4-coumarate--CoA ligase 3 OS=Arabidopsis thaliana GN=4CL3 PE=4 SV=1;>sp|Q9S777|4CL3_ARATH 4-coumarate--CoA ligase 3 OS=Arabidopsis thaliana GN=4CL3 PE=1 SV=1
tr|F4IBT7|	1				1	>tr|F4IBT7|F4IBT7_ARATH Gamma-glutamyl hydrolase 2 OS=Arabidopsis thaliana GN=GGH2 PE=4 SV=1;>sp|O65355|GGH2_ARATH Gamma-glutamyl hydrolase 2 OS=Arabidopsis thaliana GN=GGH2 PE=1 SV=2
tr|F4IKD6|					0	>tr|F4IKD6|F4IKD6_ARATH Uncharacterized protein OS=Arabidopsis thaliana GN=At2g16460 PE=4 SV=1;>tr|Q9SIV6|Q9SIV6_ARATH Expressed protein OS=Arabidopsis thaliana GN=At2g16460 PE=2 SV=2
tr|F4INF9|			3		3	>tr|F4INF9|F4INF9_ARATH Minichromosome maintenance protein 5 OS=Arabidopsis thaliana GN=MCM5 PE=3 SV=1;>sp|O80786|MCM5_ARATH DNA replication licensing factor MCM5 OS=Arabidopsis thaliana GN=MCM5 PE=1 SV=1
tr|F4IPT2|			2		2	>tr|F4IPT2|F4IPT2_ARATH Pleckstrin homology (PH) domain-containing protein OS=Arabidopsis thaliana GN=At2g30880 PE=4 SV=1;>tr|Q8VYJ6|Q8VYJ6_ARATH At2g30880/F7F1.9 OS=Arabidopsis thaliana GN=At2g30880 PE=2 SV=1;>tr|O80853|O80853_ARATH Putative uncharacteriz
tr|F4IZC8|					0	>tr|F4IZC8|F4IZC8_ARATH Alpha-soluble NSF attachment protein 2 OS=Arabidopsis thaliana GN=ALPHA-SNAP2 PE=4 SV=1;>tr|Q29Q46|Q29Q46_ARATH At3g56190 OS=Arabidopsis thaliana GN=At3g56190 PE=2 SV=1;>sp|Q9SPE6|SNAA2_ARATH Alpha-soluble NSF attachment protein 2 O
tr|F4J0Y1|					0	>tr|F4J0Y1|F4J0Y1_ARATH Protein kinase family protein OS=Arabidopsis thaliana GN=ATMRK1 PE=4 SV=1;>tr|Q8LCP3|Q8LCP3_ARATH ATMRK1 OS=Arabidopsis thaliana PE=2 SV=1;>tr|O22100|O22100_ARATH ATMRK1 OS=Arabidopsis thaliana GN=ATMRK1 PE=2 SV=1
tr|F4J5B4|					0	>tr|F4J5B4|F4J5B4_ARATH Dehydratase family protein OS=Arabidopsis thaliana GN=At3g23940 PE=3 SV=1;>tr|Q9LIR4|Q9LIR4_ARATH AT3g23940/F14O13_13 OS=Arabidopsis thaliana GN=At3g23940 PE=2 SV=1;>tr|Q94BS6|Q94BS6_ARATH Putative dihydroxyacid dehydratase OS=Arabi
tr|F4J7I7|					0	>tr|F4J7I7|F4J7I7_ARATH Mitogen-activated protein kinase 9 OS=Arabidopsis thaliana GN=MPK9 PE=4 SV=1;>sp|Q9LV37|MPK9_ARATH Mitogen-activated protein kinase 9 OS=Arabidopsis thaliana GN=MPK9 PE=2 SV=2;>sp|Q8W4J2|MPK16_ARATH Mitogen-activated protein kinase
tr|F4J9Z1|					0	>tr|F4J9Z1|F4J9Z1_ARATH 2-oxoglutarate (2OG) and Fe(II)-dependent oxygenase superfamily protein OS=Arabidopsis thaliana GN=At3g19010 PE=3 SV=1;>tr|Q9LJ65|Q9LJ65_ARATH 2-oxoglutarate (2OG) and Fe(II)-dependent oxygenase superfamily protein OS=Arabidopsis th
tr|F4JAU2|					0	>tr|F4JAU2|F4JAU2_ARATH SAC3/GANP/Nin1/mts3/eIF-3 p25 family protein OS=Arabidopsis thaliana GN=At3g06290 PE=4 SV=1;>tr|Q9M8I9|Q9M8I9_ARATH F28L1.23 protein OS=Arabidopsis thaliana GN=F28L1.23 PE=4 SV=1
tr|F4JL78|					0	>tr|F4JL78|F4JL78_ARATH Uncharacterized protein OS=Arabidopsis thaliana GN=At4g28300 PE=1 SV=1;>tr|Q8VZR8|Q8VZR8_ARATH Putative proline-rich protein OS=Arabidopsis thaliana GN=At4g28300 PE=1 SV=1;>tr|Q9M0H8|Q9M0H8_ARATH Predicted proline-rich protein OS=Ar
tr|F4JQZ0|			3		3	>tr|F4JQZ0|F4JQZ0_ARATH Clathrin adaptor complexes medium subunit family protein OS=Arabidopsis thaliana GN=At4g24550 PE=4 SV=1;>tr|F4JQY9|F4JQY9_ARATH Clathrin adaptor complexes medium subunit family protein OS=Arabidopsis thaliana GN=At4g24550 PE=4 SV=1;
tr|F4JVY8|					0	>tr|F4JVY8|F4JVY8_ARATH Lysine-ketoglutarate reductase/saccharopine dehydrogenase bifunctional enzyme OS=Arabidopsis thaliana GN=At4g33150 PE=4 SV=1;>sp|Q9SMZ4|AASS_ARATH Alpha-aminoadipic semialdehyde synthase OS=Arabidopsis thaliana GN=LKR/SDH PE=1 SV=1;
tr|F4JXE7|	1				1	>tr|F4JXE7|F4JXE7_ARATH RNA recognition motif-containing protein OS=Arabidopsis thaliana GN=At5g59950 PE=4 SV=1;>tr|B3H4K4|B3H4K4_ARATH RNA recognition motif-containing protein OS=Arabidopsis thaliana GN=At5g59950 PE=1 SV=1;>tr|F4JXE5|F4JXE5_ARATH RNA reco
tr|F4K0C4|		3	1		4	>tr|F4K0C4|F4K0C4_ARATH Putative TRAPPII tethering factor OS=Arabidopsis thaliana GN=CLUB PE=1 SV=1;>tr|Q9LSR1|Q9LSR1_ARATH Putative uncharacterized protein OS=Arabidopsis thaliana GN=At5g54440 PE=4 SV=1
tr|F4K5T1|		1			1	>tr|F4K5T1|F4K5T1_ARATH Cysteine synthase D2 OS=Arabidopsis thaliana GN=CYSD2 PE=4 SV=1;>sp|Q9SXS7|CYSD2_ARATH Bifunctional L-3-cyanoalanine synthase/cysteine synthase D2 OS=Arabidopsis thaliana GN=CYSD2 PE=1 SV=1
tr|F4K948|		1	1		2	>tr|F4K948|F4K948_ARATH Zinc finger CCCH domain-containing protein 64 OS=Arabidopsis thaliana GN=At5g56900 PE=4 SV=1;>sp|Q84WU9|C3H64_ARATH Zinc finger CCCH domain-containing protein 64 OS=Arabidopsis thaliana GN=At5g56900 PE=2 SV=1
tr|F4KBN2|			1		1	>tr|F4KBN2|F4KBN2_ARATH Molybdenum cofactor sulfurase family protein OS=Arabidopsis thaliana GN=At5g44720 PE=4 SV=1;>tr|Q8LA63|Q8LA63_ARATH Putative uncharacterized protein OS=Arabidopsis thaliana PE=2 SV=1;>tr|O48588|O48588_ARATH Molybdenum cofactor sulfu
tr|F4KDM3|					0	>tr|F4KDM3|F4KDM3_ARATH Chaperone DnaJ-domain containing protein OS=Arabidopsis thaliana GN=At5g64360 PE=4 SV=1;>tr|Q9FMF3|Q9FMF3_ARATH AT5G64360 protein OS=Arabidopsis thaliana GN=At5g64360 PE=2 SV=1
tr|F4KFC9|					0	>tr|F4KFC9|F4KFC9_ARATH THO complex subunit 1 OS=Arabidopsis thaliana GN=THO1 PE=4 SV=1;>sp|Q93VM9|THOC1_ARATH THO complex subunit 1 OS=Arabidopsis thaliana GN=THO1 PE=1 SV=1
tr|F4KGS3|					0	>tr|F4KGS3|F4KGS3_ARATH Asparagine synthetase OS=Arabidopsis thaliana GN=ASN3 PE=4 SV=1;>sp|Q9LV77|ASNS2_ARATH Asparagine synthetase [glutamine-hydrolyzing] 2 OS=Arabidopsis thaliana GN=ASN2 PE=1 SV=1;>sp|Q9LFU1|ASNS3_ARATH Asparagine synthetase [glutamine
tr|O22581|					0	>tr|O22581|O22581_ARATH Putative aldolase OS=Arabidopsis thaliana PE=2 SV=1;>tr|Q8LB55|Q8LB55_ARATH Putative aldolase OS=Arabidopsis thaliana PE=2 SV=1;>tr|O82487|O82487_ARATH Phosphoenolpyruvate carboxylase family protein OS=Arabidopsis thaliana GN=T12H20
[truncated: 2,872 more rows]

## Sheet: GFP ALP Rep2
Accession No	S1	S3	S7	S9	Grand Total	Protein Name
[truncated: 3,470 more rows]

[truncated: 3 more sheets: GFP ALP Rep 3, Rhino ALP2 Rep1, Rhino ALP2 Rep 2 and Rep 3]
