# Supplementary material for: The domesticated transposase ALP2 mediates formation of a novel Polycomb protein complex by direct interaction with MSI1, a core subunit of Polycomb Repressive Complex 2 (PRC2)
Source: PLoS Genet. 2020 May 28;16(5):e1008681. doi: 10.1371/journal.pgen.1008681 (PMC7282668; doi:10.1371/journal.pgen.1008681)
Supplement: S3 Dataset — Excel sheet with results from statistical analysis of MS data. Protein abundance was determined using label free quantification (LFQ) in Maxquant, and the statistical analysis (two sample t test) performed using Perseus. FDR and S0 values were adjusted to filter the samples most highly enriched and significant (indicated by a + sign). (XLSX) [file pgen.1008681.s016.xlsx]

## Sheet: GFP-ALP2 vs GFP
Significant	Protein IDs	Majority protein IDs	Protein names	Gene names	Fasta headers	Symbol color	Symbol type	Symbol size	Only identified by site	Reverse	Peptides	Unique peptides	LFQ intensity A1	LFQ intensity A2	LFQ intensity A3	LFQ intensity B1	LFQ intensity B2	LFQ intensity B3	LFQ intensity C1	LFQ intensity C2	LFQ intensity C3	LFQ intensity D1	LFQ intensity D2	LFQ intensity D3
+	F4ISI7;A8MRK6;Q9ZUP3	F4ISI7;A8MRK6;Q9ZUP3	Nucleosome assembly protein 1;2	NAP1;2	>tr|F4ISI7|F4ISI7_ARATH Nucleosome assembly protein 12 OS=Arabidopsis thaliana GN=NAP1;2 PE=1 SV=1;>tr|A8MRK6|A8MRK6_ARATH Nucleosome assembly protein 12 OS=Arabidopsis thaliana GN=NAP1;2 PE=1 SV=1;>sp|Q9ZUP3|NAP1B_ARATH Nucleosome assembly protein 1;2 OS=	Color [DarkGray]	1	4			21	17	19.0811	20.1912	20.6924	24.2841	23.9272	24.0424	22.1524	23.2215	24.1609	23.7816	26.8895	29.3383
+	B3LF83	B3LF83		HPL1	>sp|B3LF83|Y74B2_ARATH Probable inactive linolenate hydroperoxide lyase OS=Arabidopsis thaliana GN=CYP74B2 PE=2 SV=1	Color [DarkGray]	1	4			18	18	23.8879	23.8993	23.3928	23.7816	24.1737	23.8602	23.8603	19.5082	19.0903	20.3691	19.4563	19.852
+	CON__Q9U6Y5	CON__Q9U6Y5			>Q9U6Y5 SWISS-PROT:Q9U6Y5 Green fluorescent protein (GFP-Cter-HisTag)	Color [DarkGray]	1	4			48	48	36.8171	37.423	37.2581	32.6139	33.8135	33.8352	35.806	32.6941	32.4037	32.556	34.2489	35.1873
+	F4I472;Q08112;Q9FY64;A8MQ96;Q9FIX6;Q9FY65;Q9LD48;Q9FY66	F4I472;Q08112;Q9FY64;A8MQ96	40S ribosomal protein S15-1;40S ribosomal protein S15-4	RPS15;RPS15A;RPS15D;At5g09510	>tr|F4I472|F4I472_ARATH 40S ribosomal protein S15-1 OS=Arabidopsis thaliana GN=RPS15 PE=3 SV=1;>sp|Q08112|RS151_ARATH 40S ribosomal protein S15-1 OS=Arabidopsis thaliana GN=RPS15A PE=2 SV=1;>sp|Q9FY64|RS154_ARATH 40S ribosomal protein S15-4 OS=Arabidopsis	Color [DarkGray]	1	4			7	7	22.6578	19.7168	19.402	25.4044	24.3542	24.3925	23.4172	22.7133	19.082	25.3403	22.5636	23.9323
+	F4I9M3;Q38821-2;Q38821	F4I9M3;Q38821-2;Q38821	Serine/threonine-protein phosphatase 2A 55 kDa regulatory subunit B;Serine/threonine protein phosphatase 2A 55 kDa regulatory subunit B alpha isoform	B ALPHA;PP2AB1	>tr|F4I9M3|F4I9M3_ARATH Serine/threonine-protein phosphatase 2A 55 kDa regulatory subunit B OS=Arabidopsis thaliana GN=B ALPHA PE=1 SV=1;>sp|Q38821-2|2ABA_ARATH Isoform 2 of Serine/threonine protein phosphatase 2A 55 kDa regulatory subunit B alpha isoform	Color [DarkGray]	1	4			10	7	19.382	20.2486	18.773	22.4774	22.2704	22.2189	22.5049	22.4681	22.4113	23.0405	21.6722	22.2142
+	F4IIM1	F4IIM1		At2g22125	>tr|F4IIM1|F4IIM1_ARATH Cellulose synthase-interactive protein 1 OS=Arabidopsis thaliana GN=At2g22125 PE=4 SV=1	Color [DarkGray]	1	4			20	20	19.5259	19.6577	19.8871	22.6399	22.2782	22.3044	22.3595	22.2382	20.9946	23.0528	22.1598	22.6779
+	F4JL11	F4JL11	Importin subunit alpha	IMPA-2	>sp|F4JL11|IMPA2_ARATH Importin subunit alpha-2 OS=Arabidopsis thaliana GN=IMPA2 PE=1 SV=1	Color [DarkGray]	1	4			28	23	22.4033	23.9422	24.4413	25.4586	25.4876	25.7417	24.6795	24.7959	24.7614	24.643	28.0008	29.6763
+	O49652;F4JLY4;Q66GJ1	O49652;F4JLY4		T12H17.100;CYP706A1	>tr|O49652|O49652_ARATH Cytochrome P450 - like protein OS=Arabidopsis thaliana GN=T12H17.100 PE=2 SV=1;>tr|F4JLY4|F4JLY4_ARATH Cytochrome P450, family 706, subfamily A, polypeptide 1 OS=Arabidopsis thaliana GN=CYP706A1 PE=3 SV=1	Color [DarkGray]	1	4			12	12	19.5024	19.7367	21.1186	20.3176	22.3455	22.1138	20.4826	22.1582	19.0066	23.2179	22.805	22.5561
+	F4JSK5;Q93ZG9	F4JSK5;Q93ZG9	Peptidyl-prolyl cis-trans isomerase;Peptidyl-prolyl cis-trans isomerase FKBP53	FKBP53	>tr|F4JSK5|F4JSK5_ARATH Peptidyl-prolyl cis-trans isomerase OS=Arabidopsis thaliana GN=FKBP53 PE=4 SV=1;>sp|Q93ZG9|FKB53_ARATH Peptidyl-prolyl cis-trans isomerase FKBP53 OS=Arabidopsis thaliana GN=FKBP53 PE=1 SV=1	Color [DarkGray]	1	4			9	9	19.988	19.0047	19.6246	23.5619	21.926	23.6304	19.3483	20.602	20.1325	20.1335	24.0806	25.0905
+	F4JXK3;Q9FLH0;Q9FLH0-2	F4JXK3;Q9FLH0;Q9FLH0-2	Putative nuclear matrix constituent protein 1-like protein	ATBCAT-5	>tr|F4JXK3|F4JXK3_ARATH Branched-chain-amino-acid aminotransferase 5 OS=Arabidopsis thaliana GN=ATBCAT-5 PE=4 SV=1;>sp|Q9FLH0|CRWN4_ARATH Protein CROWDED NUCLEI 4 OS=Arabidopsis thaliana GN=CRWN4 PE=1 SV=2;>sp|Q9FLH0-2|CRWN4_ARATH Isoform 2 of Protein CROW	Color [DarkGray]	1	4			48	48	20.0792	19.6714	20.7767	20.8038	18.4264	17.9551	19.8472	18.9209	19.4955	19.9399	26.3883	27.1262
+	O22467	O22467	Histone-binding protein MSI1	MSI1	>sp|O22467|MSI1_ARATH Histone-binding protein MSI1 OS=Arabidopsis thaliana GN=MSI1 PE=1 SV=1	Color [DarkGray]	1	4			27	27	19.4393	20.1262	20.2532	28.5507	28.3009	28.7233	23.7922	20.3182	20.893	22.6916	29.4935	30.8021
+	Q2V4Q4;Q3EDH2;O50061	Q2V4Q4;Q3EDH2;O50061	50S ribosomal protein L4, chloroplastic	RPL4	>tr|Q2V4Q4|Q2V4Q4_ARATH 50S ribosomal protein L4 OS=Arabidopsis thaliana GN=RPL4 PE=2 SV=1;>tr|Q3EDH2|Q3EDH2_ARATH 50S ribosomal protein L4 OS=Arabidopsis thaliana GN=RPL4 PE=3 SV=1;>sp|O50061|RK4_ARATH 50S ribosomal protein L4, chloroplastic OS=Arabidopsi	Color [DarkGray]	1	4			15	15	19.8981	20.7602	22.7803	26.877	26.4978	26.4112	20.2106	24.0788	23.908	26.6046	23.1924	23.5419
+	O64816;REV__Q9LXR0;P54120	O64816	Casein kinase II subunit alpha, chloroplastic		>sp|O64816|CSK2P_ARATH Casein kinase II subunit alpha, chloroplastic OS=Arabidopsis thaliana GN=At2g23070 PE=2 SV=1	Color [DarkGray]	1	4			12	9	17.9562	19.1589	18.7382	20.9811	19.7843	18.849	19.9366	20.7294	22.6268	20.0323	22.8043	23.632
+	O80480;O80480-2	O80480;O80480-2	Importin subunit alpha	T12M4.2	>sp|O80480|IMPA4_ARATH Importin subunit alpha-4 OS=Arabidopsis thaliana GN=IMPA4 PE=1 SV=1;>sp|O80480-2|IMPA4_ARATH Isoform 2 of Importin subunit alpha-4 OS=Arabidopsis thaliana GN=IMPA4	Color [DarkGray]	1	4			15	12	20.5682	20.8099	19.8344	21.102	22.3095	19.8821	19.6425	19.9448	22.0166	21.7667	24.4852	26.7058
+	P19456;F4JPJ7	P19456;F4JPJ7	ATPase 2, plasma membrane-type	AHA2;HA2	>sp|P19456|PMA2_ARATH ATPase 2, plasma membrane-type OS=Arabidopsis thaliana GN=AHA2 PE=1 SV=2;>tr|F4JPJ7|F4JPJ7_ARATH H(+)-ATPase 2 OS=Arabidopsis thaliana GN=HA2 PE=1 SV=1	Color [DarkGray]	1	4			31	5	19.4319	19.4811	20.5513	19.6596	22.2156	21.7564	19.8774	22.0426	21.8674	22.4442	22.3119	23.0079
+	P25858	P25858	Glyceraldehyde-3-phosphate dehydrogenase GAPC1, cytosolic	GAPC1	>sp|P25858|G3PC1_ARATH Glyceraldehyde-3-phosphate dehydrogenase GAPC1, cytosolic OS=Arabidopsis thaliana GN=GAPC1 PE=1 SV=2	Color [DarkGray]	1	4			28	2	19.3594	19.0819	20.1671	25.1937	24.5472	24.7025	24.8834	25.3591	20.9334	24.8925	19.4093	25.6042
+	P36212;P36210	P36212;P36210	50S ribosomal protein L12-3, chloroplastic;50S ribosomal protein L12-1, chloroplastic	RPL12C;RPL12A	>sp|P36212|RK123_ARATH 50S ribosomal protein L12-3, chloroplastic OS=Arabidopsis thaliana GN=RPL12C PE=2 SV=2;>sp|P36210|RK121_ARATH 50S ribosomal protein L12-1, chloroplastic OS=Arabidopsis thaliana GN=RPL12A PE=2 SV=1	Color [DarkGray]	1	4			5	5	19.8051	21.1766	21.6415	25.9455	24.5859	25.0043	22.3884	24.0872	24.7631	24.4075	23.9006	23.7029
+	P37107	P37107	Signal recognition particle 54 kDa protein, chloroplastic	FFC	>sp|P37107|SR54C_ARATH Signal recognition particle 54 kDa protein, chloroplastic OS=Arabidopsis thaliana GN=FFC PE=1 SV=1	Color [DarkGray]	1	4			6	6	20.8487	19.3248	19.457	19.7886	21.7916	22.4749	22.2464	22.1139	22.7738	22.9194	23.3034	22.7278
+	P42732;B3H631	P42732	30S ribosomal protein S13, chloroplastic	RPS13	>sp|P42732|RR13_ARATH 30S ribosomal protein S13, chloroplastic OS=Arabidopsis thaliana GN=RPS13 PE=2 SV=1	Color [DarkGray]	1	4			15	15	22.2863	22.4635	22.4367	27.3575	27.2562	27.3278	22.8187	25.1306	24.9197	26.3733	24.267	25.1162
+	P42763	P42763	Dehydrin ERD14	ERD14	>sp|P42763|ERD14_ARATH Dehydrin ERD14 OS=Arabidopsis thaliana GN=ERD14 PE=1 SV=1	Color [DarkGray]	1	4			3	2	23.2153	22.4016	22.8454	21.4936	19.9145	19.7165	21.152	19.6574	19.0841	20.6818	19.8474	20.06
+	P51407;F4IGR5;F4IGR4	P51407;F4IGR5;F4IGR4	60S acidic ribosomal protein P2-1	RPP2A;At2g27720	>sp|P51407|RLA21_ARATH 60S acidic ribosomal protein P2-1 OS=Arabidopsis thaliana GN=RPP2A PE=2 SV=2;>tr|F4IGR5|F4IGR5_ARATH 60S acidic ribosomal protein P2-1 OS=Arabidopsis thaliana GN=At2g27720 PE=3 SV=1;>tr|F4IGR4|F4IGR4_ARATH 60S acidic ribosomal protei	Color [DarkGray]	1	4			5	3	20.0181	19.6109	20.3478	24.7353	22.8912	22.9911	23.3485	23.558	24.3612	24.9979	23.0434	24.0517
+	P51427;Q9ZUT9	P51427;Q9ZUT9	40S ribosomal protein S5-2;40S ribosomal protein S5-1	RPS5B;RPS5A	>sp|P51427|RS52_ARATH 40S ribosomal protein S5-2 OS=Arabidopsis thaliana GN=RPS5B PE=1 SV=2;>sp|Q9ZUT9|RS51_ARATH 40S ribosomal protein S5-1 OS=Arabidopsis thaliana GN=RPS5A PE=1 SV=1	Color [DarkGray]	1	4			9	9	20.0909	18.9909	22.0083	23.7533	23.2991	23.4196	23.3059	23.5344	22.541	24.142	23.4136	23.3832
+	P56791	P56791	50S ribosomal protein L2, chloroplastic	rpl2-A	>sp|P56791|RK2_ARATH 50S ribosomal protein L2, chloroplastic OS=Arabidopsis thaliana GN=rpl2-A PE=3 SV=1	Color [DarkGray]	1	4			14	14	19.6126	21.1274	21.3184	27.8743	26.7121	25.7722	23.5656	25.3637	22.9939	27.8863	22.4501	23.9954
+	P56802	P56802	30S ribosomal protein S11, chloroplastic	rps11	>sp|P56802|RR11_ARATH 30S ribosomal protein S11, chloroplastic OS=Arabidopsis thaliana GN=rps11 PE=3 SV=1	Color [DarkGray]	1	4			4	4	19.7877	19.6603	19.4813	26.0427	24.0009	23.6798	22.2345	23.4284	21.1738	24.4158	21.7318	22.2249
+	P61841;REV__Q8RY16	P61841	30S ribosomal protein S7, chloroplastic	rps7-A	>sp|P61841|RR7_ARATH 30S ribosomal protein S7, chloroplastic OS=Arabidopsis thaliana GN=rps7-A PE=1 SV=1	Color [DarkGray]	1	4			10	10	21.2335	19.9277	20.037	27.3666	26.8495	26.7703	21.9386	23.8905	22.3852	25.6422	22.5941	23.552
+	P93831;REV__Q9LVG1	P93831	Histone-lysine N-methyltransferase CLF	CLF	>sp|P93831|CLF_ARATH Histone-lysine N-methyltransferase CLF OS=Arabidopsis thaliana GN=CLF PE=1 SV=2	Color [DarkGray]	1	4			30	28	20.5372	19.7493	19.9022	25.1156	24.0062	24.6533	19.9732	20.3533	19.8991	19.6782	25.5908	26.2822
+	Q38820	Q38820	Mitochondrial import inner membrane translocase subunit TIM23-2	TIM23-2	>sp|Q38820|TI232_ARATH Mitochondrial import inner membrane translocase subunit TIM23-2 OS=Arabidopsis thaliana GN=TIM23-2 PE=1 SV=1	Color [DarkGray]	1	4			4	4	19.1932	18.3377	19.77	22.1717	21.731	21.5269	21.3135	21.6605	21.8869	22.031	21.488	22.5492
+	Q84J91	Q84J91		At5g24500	>tr|Q84J91|Q84J91_ARATH Putative uncharacterized protein At5g24500 OS=Arabidopsis thaliana GN=At5g24500 PE=2 SV=1	Color [DarkGray]	1	4			25	24	19.022	19.5113	20.8216	28.3202	26.6399	25.9447	22.6417	19.4916	19.4922	20.4779	31.3628	33.1666
+	Q8H0T4	Q8H0T4	E3 ubiquitin-protein ligase UPL2	UPL2	>sp|Q8H0T4|UPL2_ARATH E3 ubiquitin-protein ligase UPL2 OS=Arabidopsis thaliana GN=UPL2 PE=1 SV=3	Color [DarkGray]	1	4			63	25	19.0008	24.666	24.5776	26.1485	25.1528	25.5515	23.2484	24.6538	24.1574	26.8018	26.2754	27.4507
+	Q8H112;Q8H112-3;Q8H112-2;F4JPU9;Q8GYC7	Q8H112;Q8H112-3;Q8H112-2	PGR5-like protein 1A, chloroplastic	PGRL1A	>sp|Q8H112|PGL1A_ARATH PGR5-like protein 1A, chloroplastic OS=Arabidopsis thaliana GN=PGRL1A PE=1 SV=1;>sp|Q8H112-3|PGL1A_ARATH Isoform 3 of PGR5-like protein 1A, chloroplastic OS=Arabidopsis thaliana GN=PGRL1A;>sp|Q8H112-2|PGL1A_ARATH Isoform 2 of PGR5-li	Color [DarkGray]	1	4			6	6	20.2079	19.6619	18.9341	22.5602	22.7105	22.4748	22.7775	21.9258	20.0201	23.3239	23.103	22.2501
+	Q8L6Y4;Q8L6Y4-2;Q5XV52;REV__B3H591;REV__F4I3A8;REV__Q0WV12	Q8L6Y4;Q8L6Y4-2	Polycomb group protein EMBRYONIC FLOWER 2	EMF2	>sp|Q8L6Y4|EMF2_ARATH Polycomb group protein EMBRYONIC FLOWER 2 OS=Arabidopsis thaliana GN=EMF2 PE=1 SV=2;>sp|Q8L6Y4-2|EMF2_ARATH Isoform 2 of Polycomb group protein EMBRYONIC FLOWER 2 OS=Arabidopsis thaliana GN=EMF2	Color [DarkGray]	1	4			31	31	19.9735	19.7347	19.0774	28.2074	27.7204	28.4652	22.9651	19.4709	19.645	22.1385	27.5174	29.4187
+	Q8LPK4;Q8LPL6;Q8LPL6-3;Q8LPL6-2;REV__Q9SKX0	Q8LPK4;Q8LPL6;Q8LPL6-3;Q8LPL6-2	AP-2 complex subunit alpha-2;AP-2 complex subunit alpha-1	ALPHAC-AD;ALPHA-ADR	>sp|Q8LPK4|AP2A2_ARATH AP-2 complex subunit alpha-2 OS=Arabidopsis thaliana GN=ALPHAC-AD PE=1 SV=1;>sp|Q8LPL6|AP2A1_ARATH AP-2 complex subunit alpha-1 OS=Arabidopsis thaliana GN=ALPHA-ADR PE=1 SV=1;>sp|Q8LPL6-3|AP2A1_ARATH Isoform 3 of AP-2 complex subunit	Color [DarkGray]	1	4			17	17	19.0179	19.8156	19.614	22.4717	22.8162	22.3873	22.6888	22.1704	21.6338	23.0356	21.8413	22.3712
+	Q8RY71;Q8RY71-2	Q8RY71;Q8RY71-2	Epithiospecifier protein	ESP	>sp|Q8RY71|ESP_ARATH Epithiospecifier protein OS=Arabidopsis thaliana GN=ESP PE=1 SV=2;>sp|Q8RY71-2|ESP_ARATH Isoform 2 of Epithiospecifier protein OS=Arabidopsis thaliana GN=ESP	Color [DarkGray]	1	4			32	32	28.2282	28.5305	28.82	28.0339	29.1335	28.9399	29.445	21.8335	20.3256	20.3758	20.0419	20.1508
+	Q93VB0	Q93VB0		At2g40660	>tr|Q93VB0|Q93VB0_ARATH Nucleic acid-binding, OB-fold-like protein OS=Arabidopsis thaliana GN=At2g40660 PE=2 SV=1	Color [DarkGray]	1	4			13	13	19.5869	20.0621	21.1049	19.2983	20.928	20.8992	20.8364	19.8134	21.5264	24.473	22.3447	23.2031
+	Q93ZC2	Q93ZC2		At5g36230	>tr|Q93ZC2|Q93ZC2_ARATH AT5g36230/T30G6_9 OS=Arabidopsis thaliana GN=At5g36230 PE=2 SV=1	Color [DarkGray]	1	4			19	12	18.6621	22.391	22.6011	24.6905	23.7537	23.8044	24.4848	23.0814	23.2056	25.2739	24.3209	24.3139
+	Q94EJ2	Q94EJ2	Histone deacetylase 8	HDA8	>sp|Q94EJ2|HDA8_ARATH Histone deacetylase 8 OS=Arabidopsis thaliana GN=HDA8 PE=2 SV=1	Color [DarkGray]	1	4			6	6	23.9803	23.2285	22.5895	21.4164	22.9514	23.0664	20.8886	20.0442	20.7008	19.605	19.7679	19.9687
+	Q94K07	Q94K07	Nucleosome assembly protein 1;3	NAP1;3	>sp|Q94K07|NAP1C_ARATH Nucleosome assembly protein 1;3 OS=Arabidopsis thaliana GN=NAP1;3 PE=1 SV=1	Color [DarkGray]	1	4			22	18	20.0929	20.5607	21.3481	23.9954	23.641	23.3695	19.6217	22.7108	24.0217	24.0672	27.6075	29.7628
+	Q94K49;REV__F4K9D8;REV__F4JS39;REV__Q9SZE9;REV__Q8H1G4;REV__B9DFI3	Q94K49		At3g63270	>tr|Q94K49|Q94K49_ARATH Putative uncharacterized protein At3g63270 OS=Arabidopsis thaliana GN=At3g63270 PE=2 SV=1	Color [DarkGray]	1	4			37	37	22.187	23.7098	24.3832	34.1954	33.9514	33.7849	33.2964	33.7075	32.3579	33.9289	26.3234	27.642
+	Q96321;Q9FJ09	Q96321	Importin subunit alpha-1	KAP1	>sp|Q96321|IMPA1_ARATH Importin subunit alpha-1 OS=Arabidopsis thaliana GN=IMPA1 PE=1 SV=2	Color [DarkGray]	1	4			17	10	19.791	19.4844	19.5654	20.0087	21.7549	21.4896	20.4975	19.4241	18.5842	19.7548	24.2282	26.5823
+	Q9ASV6	Q9ASV6	30S ribosomal protein S20, chloroplastic	RPS20	>sp|Q9ASV6|RR20_ARATH 30S ribosomal protein S20, chloroplastic OS=Arabidopsis thaliana GN=RPS20 PE=2 SV=1	Color [DarkGray]	1	4			7	7	18.9583	20.1365	21.1005	26.0417	25.2983	26.3495	21.5315	23.763	21.8795	25.0662	22.4609	22.9261
+	Q9C5C2;Q9C5C2-2	Q9C5C2;Q9C5C2-2	Myrosinase 2	TGG2	>sp|Q9C5C2|BGL37_ARATH Myrosinase 2 OS=Arabidopsis thaliana GN=TGG2 PE=1 SV=1;>sp|Q9C5C2-2|BGL37_ARATH Isoform 2 of Myrosinase 2 OS=Arabidopsis thaliana GN=TGG2	Color [DarkGray]	1	4			25	21	20.2903	19.4441	19.9838	19.2144	21.5561	21.5632	21.368	28.9803	29.0613	28.7349	28.8401	28.5731
+	Q9FE65	Q9FE65	60S ribosomal protein L34-2	RPL34B	>sp|Q9FE65|RL342_ARATH 60S ribosomal protein L34-2 OS=Arabidopsis thaliana GN=RPL34B PE=3 SV=1	Color [DarkGray]	1	4			4	2	19.7056	19.0911	20.1274	23.4675	22.8836	21.7074	22.4309	23.5783	21.535	23.7088	22.0131	22.3437
+	Q9FKS0;Q9LK34	Q9FKS0;Q9LK34	Uridine kinase-like protein 1, chloroplastic;Uridine kinase;Putative uracil phosphoribosyltransferase;Uridine kinase-like protein 2, chloroplastic;Uridine kinase;Putative uracil phosphoribosyltransferase	UKL1;UKL2	>sp|Q9FKS0|UKL1_ARATH Uridine kinase-like protein 1, chloroplastic OS=Arabidopsis thaliana GN=UKL1 PE=1 SV=1;>sp|Q9LK34|UKL2_ARATH Uridine kinase-like protein 2, chloroplastic OS=Arabidopsis thaliana GN=UKL2 PE=2 SV=1	Color [DarkGray]	1	4			9	6	19.3175	19.8598	20.1781	21.6665	22.306	22.5651	21.9554	22.1487	22.289	22.5271	22.1289	22.6288
+	Q9LJG3	Q9LJG3	GDSL esterase/lipase ESM1	ESM1	>sp|Q9LJG3|ESM1_ARATH GDSL esterase/lipase ESM1 OS=Arabidopsis thaliana GN=ESM1 PE=1 SV=1	Color [DarkGray]	1	4			12	11	19.8161	19.5005	20.3094	23.2666	20.2257	19.9233	23.2667	25.3151	25.5073	26.0768	25.3406	24.7471
+	Q9LT47	Q9LT47	Polycomb group protein FERTILIZATION-INDEPENDENT ENDOSPERM	FIE	>sp|Q9LT47|FIE_ARATH Polycomb group protein FERTILIZATION-INDEPENDENT ENDOSPERM OS=Arabidopsis thaliana GN=FIE PE=1 SV=2	Color [DarkGray]	1	4			24	24	20.1448	20.1165	21.2177	26.9834	27.8666	27.7404	21.0725	19.7703	20.9478	19.5083	26.6942	28.9231
+	Q9LY66;F4J296	Q9LY66;F4J296	50S ribosomal protein L1, chloroplastic;Ribosomal protein	RPL1;At3g63490	>sp|Q9LY66|RK1_ARATH 50S ribosomal protein L1, chloroplastic OS=Arabidopsis thaliana GN=RPL1 PE=1 SV=1;>tr|F4J296|F4J296_ARATH Ribosomal protein OS=Arabidopsis thaliana GN=At3g63490 PE=1 SV=1	Color [DarkGray]	1	4			14	13	19.4235	20.2229	19.2887	24.5448	24.5189	24.8298	21.5593	22.1935	22.7119	24.5008	22.2515	22.014
+	Q9LZF5	Q9LZF5	Lectin-like protein At5g03350		>sp|Q9LZF5|LECT6_ARATH Lectin-like protein At5g03350 OS=Arabidopsis thaliana GN=At5g03350 PE=1 SV=1	Color [DarkGray]	1	4			8	8	19.9554	19.8285	20.4366	19.2533	19.7801	20.3574	20.057	22.7068	22.88	23.302	24.648	21.9712
+	Q9LZM6	Q9LZM6		T7H20_100	>tr|Q9LZM6|Q9LZM6_ARATH At5g02050 OS=Arabidopsis thaliana GN=T7H20_100 PE=2 SV=1	Color [DarkGray]	1	4			6	6	19.8971	21.0586	20.1087	20.0266	22.8523	23.3134	19.12	22.3077	23.1439	20.5019	25.406	27.1112
+	Q9SRU2	Q9SRU2	Auxin transport protein BIG	BIG	>sp|Q9SRU2|BIG_ARATH Auxin transport protein BIG OS=Arabidopsis thaliana GN=BIG PE=1 SV=2	Color [DarkGray]	1	4			26	25	20.1851	18.9679	19.9632	21.9654	22.8333	22.3846	22.5961	22.0262	21.6906	22.3804	22.2634	23.5852
+	Q9SZI2;B3H684	Q9SZI2;B3H684	Nucleosome assembly protein 1;1	NAP1;1	>sp|Q9SZI2|NAP1A_ARATH Nucleosome assembly protein 1;1 OS=Arabidopsis thaliana GN=NAP1;1 PE=1 SV=1;>tr|B3H684|B3H684_ARATH Nucleosome assembly protein 1-like 1 OS=Arabidopsis thaliana GN=NAP1;1 PE=4 SV=1	Color [DarkGray]	1	4			21	18	18.7377	20.2217	19.8056	22.7809	21.501	21.4961	17.8037	21.2559	23.3499	22.4853	27.9171	29.7297
+	Q9ZSM8;Q9LMC8	Q9ZSM8	Histone-lysine N-methyltransferase EZA1	EZA1	>sp|Q9ZSM8|EZA1_ARATH Histone-lysine N-methyltransferase EZA1 OS=Arabidopsis thaliana GN=EZA1 PE=1 SV=1	Color [DarkGray]	1	4			50	48	19.0564	20.3066	20.0621	27.9788	27.2264	27.5165	22.2216	24.186	24.5596	19.0002	26.9228	28.0915
	A0JQ00;F4KDS7	A0JQ00		At5g02740	>tr|A0JQ00|A0JQ00_ARATH At5g02740 OS=Arabidopsis thaliana GN=At5g02740 PE=2 SV=1	Color [DarkGray]	1	4			3	3	20.455	20.7028	20.2773	19.1105	20.003	19.6764	20.715	20.595	19.4861	21.0763	20.4535	19.8752
	A3KPF2-2;A3KPF2	A3KPF2-2;A3KPF2	Probable histone-arginine methyltransferase 1.4	PRMT14	>sp|A3KPF2-2|ANM14_ARATH Isoform 2 of Probable histone-arginine methyltransferase 1.4 OS=Arabidopsis thaliana GN=PRMT14;>sp|A3KPF2|ANM14_ARATH Probable histone-arginine methyltransferase 1.4 OS=Arabidopsis thaliana GN=PRMT14 PE=1 SV=1	Color [DarkGray]	1	4			7	7	19.2432	20.6323	21.2856	20.8162	21.0585	21.5028	20.5036	20.7934	19.7549	19.1962	20.9158	20.1581
	A4GNA8;F4KAK5	A4GNA8	Phosphatidylserine decarboxylase proenzyme 3;Phosphatidylserine decarboxylase 3 beta chain;Phosphatidylserine decarboxylase 3 alpha chain	PSD3	>sp|A4GNA8|PSD3_ARATH Phosphatidylserine decarboxylase proenzyme 3 OS=Arabidopsis thaliana GN=PSD3 PE=1 SV=1	Color [DarkGray]	1	4			9	9	19.2466	20.7019	20.2891	21.9117	21.8158	21.5456	19.462	21.1184	20.7415	21.5749	20.0068	22.0317
	A4GSN8;A4GSN8-3;A4GSN8-2	A4GSN8;A4GSN8-3;A4GSN8-2	Nuclear-pore anchor	NUA	>sp|A4GSN8|NUA_ARATH Nuclear-pore anchor OS=Arabidopsis thaliana GN=NUA PE=1 SV=1;>sp|A4GSN8-3|NUA_ARATH Isoform 3 of Nuclear-pore anchor OS=Arabidopsis thaliana GN=NUA;>sp|A4GSN8-2|NUA_ARATH Isoform 2 of Nuclear-pore anchor OS=Arabidopsis thaliana GN=NUA	Color [DarkGray]	1	4			8	8	18.3049	20.6574	21.7159	20.915	22.0127	21.7201	20.2746	21.4003	20.2438	19.5435	19.2419	19.3279
	A8MQ88;Q9FIL1;F4I3M3;Q9M324;Q9FHD7;F4JPT1;Q9SR39;F4HU55;Q8W4L3;Q9LFD0	A8MQ88;Q9FIL1;F4I3M3;Q9M324;Q9FHD7	Probable serine/threonine-protein kinase At5g41260	At5g59010;At1g63500;F5K20_330	>tr|A8MQ88|A8MQ88_ARATH Protein kinase protein with tetratricopeptide repeat domain OS=Arabidopsis thaliana GN=At5g59010 PE=4 SV=1;>tr|Q9FIL1|Q9FIL1_ARATH AT5g59010/k19m22_210 OS=Arabidopsis thaliana GN=At5g59010 PE=1 SV=1;>tr|F4I3M3|F4I3M3_ARATH Protein k	Color [DarkGray]	1	4			3	2	19.7027	19.1309	21.3442	20.6475	21.2226	21.347	19.2063	20.6565	18.8075	21.0947	19.0702	19.4594
	A8MQA1;P41127;F4IWP7;Q9SMT4;Q9LJ51	A8MQA1;P41127;F4IWP7	60S ribosomal protein L13-1	BBC1;RPL13B	>tr|A8MQA1|A8MQA1_ARATH 60S ribosomal protein L13 OS=Arabidopsis thaliana GN=BBC1 PE=1 SV=1;>sp|P41127|RL131_ARATH 60S ribosomal protein L13-1 OS=Arabidopsis thaliana GN=RPL13B PE=1 SV=1;>tr|F4IWP7|F4IWP7_ARATH 60S ribosomal protein L13-1 OS=Arabidopsis th	Color [DarkGray]	1	4			15	8	24.2237	24.117	23.752	27.0343	25.9112	25.4933	25.6818	26.1239	24.2093	26.7939	24.4989	25.1371
	A8MQL0;Q9SX22;Q9LFV0	A8MQL0;Q9SX22	30S ribosomal protein 3-1, chloroplastic	At1g68590	>tr|A8MQL0|A8MQL0_ARATH 30S ribosomal protein 3-1 OS=Arabidopsis thaliana GN=At1g68590 PE=4 SV=1;>sp|Q9SX22|RRP31_ARATH 30S ribosomal protein 3-1, chloroplastic OS=Arabidopsis thaliana GN=At1g68590 PE=2 SV=1	Color [DarkGray]	1	4			4	4	19.7926	20.5733	20.0118	21.4114	21.5267	22.1418	20.0586	21.0555	20.9281	21.1824	20.9324	19.1965
	A8MQL8;P46690	A8MQL8;P46690	Gibberellin-regulated protein 4	GASA4	>tr|A8MQL8|A8MQL8_ARATH Gibberellin-regulated protein 4 OS=Arabidopsis thaliana GN=GASA4 PE=4 SV=1;>sp|P46690|GASA4_ARATH Gibberellin-regulated protein 4 OS=Arabidopsis thaliana GN=GASA4 PE=1 SV=2	Color [DarkGray]	1	4			7	7	26.6694	24.5674	24.2213	24.2119	23.8572	24.0906	22.5284	24.0887	23.448	23.5818	23.0666	23.1031
	A8MQM3;O64888	A8MQM3;O64888	Ribose-phosphate pyrophosphokinase 5, chloroplastic	At2g44530;PRS5	>tr|A8MQM3|A8MQM3_ARATH Ribose-phosphate pyrophosphokinase 5 OS=Arabidopsis thaliana GN=At2g44530 PE=3 SV=1;>sp|O64888|KPRS5_ARATH Ribose-phosphate pyrophosphokinase 5, chloroplastic OS=Arabidopsis thaliana GN=PRS5 PE=2 SV=2	Color [DarkGray]	1	4			9	4	20.2983	21.8137	22.1968	22.4199	22.6101	22.4937	22.1186	22.1179	22.5131	22.0588	22.1308	22.2336
	A8MQR6;Q0WM29;A8MQH4	A8MQR6;Q0WM29;A8MQH4	Methylmalonate-semialdehyde dehydrogenase [acylating], mitochondrial	ALDH6B2	>tr|A8MQR6|A8MQR6_ARATH Methylmalonate-semialdehyde dehydrogenase [acylating] OS=Arabidopsis thaliana GN=ALDH6B2 PE=3 SV=1;>sp|Q0WM29|MMSA_ARATH Methylmalonate-semialdehyde dehydrogenase [acylating], mitochondrial OS=Arabidopsis thaliana GN=ALDH6B2 PE=2 SV	Color [DarkGray]	1	4			7	7	20.5632	23.0071	21.7474	22.3077	22.3832	22.9049	22.134	21.231	20.3282	22.2082	21.776	20.865
	F4JYX9;A8MQZ1;Q8H166;F4J5J9;Q8RWQ9	F4JYX9;A8MQZ1;Q8H166	Thiol protease aleurain	ALP;ALEU	>tr|F4JYX9|F4JYX9_ARATH Thiol protease aleurain OS=Arabidopsis thaliana GN=ALP PE=3 SV=1;>tr|A8MQZ1|A8MQZ1_ARATH Thiol protease aleurain OS=Arabidopsis thaliana GN=ALP PE=4 SV=1;>sp|Q8H166|ALEU_ARATH Thiol protease aleurain OS=Arabidopsis thaliana GN=ALEU	Color [DarkGray]	1	4			5	5	18.8729	22.6613	22.6503	22.5939	22.6331	22.5746	22.6137	22.4341	22.2204	19.3485	22.5587	22.2537
	A8MR02;Q93Z83;F4IV56;O81493;F4JZS7;F4IV58;F4IV59;Q6RF45	A8MR02;Q93Z83		At5g26280	>tr|A8MR02|A8MR02_ARATH TRAF-like family protein OS=Arabidopsis thaliana GN=At5g26280 PE=4 SV=1;>tr|Q93Z83|Q93Z83_ARATH AT5g26280/T19G15_130 OS=Arabidopsis thaliana GN=At5g26280 PE=2 SV=1	Color [DarkGray]	1	4			5	5	19.7587	21.2236	20.0612	19.954	20.5927	19.7749	22.2737	18.7419	19.4392	20.739	18.8044	19.2083
	A8MR05;Q9FNB0	A8MR05;Q9FNB0	Magnesium-chelatase subunit ChlH, chloroplastic	GUN5;CHLH	>tr|A8MR05|A8MR05_ARATH Magnesium chelatase subunit H OS=Arabidopsis thaliana GN=GUN5 PE=4 SV=1;>sp|Q9FNB0|CHLH_ARATH Magnesium-chelatase subunit ChlH, chloroplastic OS=Arabidopsis thaliana GN=CHLH PE=1 SV=1	Color [DarkGray]	1	4			9	9	20.1714	21.0917	21.1831	22.0192	22.094	21.3618	22.0404	20.9341	20.9199	22.2745	22.0265	20.8157
	A8MR27;Q6ICX4	A8MR27;Q6ICX4	Polypyrimidine tract-binding protein homolog 3	PTB3	>tr|A8MR27|A8MR27_ARATH Polypyrimidine tract-binding protein 3 OS=Arabidopsis thaliana GN=PTB3 PE=4 SV=1;>sp|Q6ICX4|PTBP3_ARATH Polypyrimidine tract-binding protein homolog 3 OS=Arabidopsis thaliana GN=At1g43190 PE=2 SV=1	Color [DarkGray]	1	4			13	13	24.2807	24.4451	24.548	24.3955	24.4329	24.5218	24.84	24.0176	20.5066	24.2162	24.3803	24.1328
	A8MR86;Q67Y83;Q67Y83-2	A8MR86;Q67Y83;Q67Y83-2	Serine carboxypeptidase-like 51	SCPL51	>tr|A8MR86|A8MR86_ARATH Serine carboxypeptidase-like 51 OS=Arabidopsis thaliana GN=SCPL51 PE=4 SV=1;>sp|Q67Y83|SCP51_ARATH Serine carboxypeptidase-like 51 OS=Arabidopsis thaliana GN=SCPL51 PE=2 SV=2;>sp|Q67Y83-2|SCP51_ARATH Isoform 2 of Serine carboxypepti	Color [DarkGray]	1	4			3	3	18.6553	18.0965	18.2983	19.7988	19.606	19.6547	19.9063	21.6108	21.2262	20.2149	21.3763	20.5534
	F4JLD2;A8MR96;P49177;F4JLD1	F4JLD2;A8MR96;P49177	Guanine nucleotide-binding protein subunit beta	AGB1;GB1	>tr|F4JLD2|F4JLD2_ARATH Guanine nucleotide-binding protein subunit beta OS=Arabidopsis thaliana GN=AGB1 PE=4 SV=1;>tr|A8MR96|A8MR96_ARATH Guanine nucleotide-binding protein subunit beta OS=Arabidopsis thaliana GN=AGB1 PE=4 SV=1;>sp|P49177|GBB_ARATH Guanine	Color [DarkGray]	1	4			3	3	19.7209	20.7167	21.5231	20.099	19.5388	18.9389	19.4125	20.5676	20.0743	20.0195	20.0138	19.2497
	A8MRC4;P48006	A8MRC4;P48006	Elongation factor 1-delta 1	At1g30230	>tr|A8MRC4|A8MRC4_ARATH Elongation factor 1B beta OS=Arabidopsis thaliana GN=At1g30230 PE=1 SV=1;>sp|P48006|EF1D1_ARATH Elongation factor 1-delta 1 OS=Arabidopsis thaliana GN=At1g30230 PE=1 SV=2	Color [DarkGray]	1	4			13	8	25.4825	25.2347	24.9329	26.2619	25.7068	25.8562	25.8902	25.3679	25.7071	26.0506	26.041	25.4612
	A8MRL0;P59169;Q9LR02;Q9LXU8	A8MRL0;P59169;Q9LR02	Histone H3.3;Histone H3-like 3	At4g40030;HTR4	>tr|A8MRL0|A8MRL0_ARATH Histone H3.3 OS=Arabidopsis thaliana GN=At4g40030 PE=4 SV=1;>sp|P59169|H33_ARATH Histone H3.3 OS=Arabidopsis thaliana GN=HTR4 PE=1 SV=2;>sp|Q9LR02|H3L3_ARATH Histone H3-like 3 OS=Arabidopsis thaliana GN=At1g75600 PE=2 SV=3	Color [DarkGray]	1	4			6	1	19.2199	23.0606	23.1716	20.9659	22.5669	21.1277	20.0209	23.133	23.0466	19.2601	23.2264	22.8624
	B9DFR9;A8MRW1;Q06611	B9DFR9;A8MRW1;Q06611	Aquaporin PIP1-2	PIP1B;PIP1-2	>tr|B9DFR9|B9DFR9_ARATH AT2G45960 protein OS=Arabidopsis thaliana GN=PIP1B PE=2 SV=1;>tr|A8MRW1|A8MRW1_ARATH Aquaporin PIP1-2 OS=Arabidopsis thaliana GN=PIP1B PE=3 SV=1;>sp|Q06611|PIP12_ARATH Aquaporin PIP1-2 OS=Arabidopsis thaliana GN=PIP1-2 PE=1 SV=1	Color [DarkGray]	1	4			8	2	18.8614	23.2659	23.4679	23.7283	24.0129	23.4804	22.4864	23.2999	23.161	22.8657	24.1322	24.4738
	A8MRW9;P93834	A8MRW9;P93834	Hexokinase-2	HXK2	>tr|A8MRW9|A8MRW9_ARATH Hexokinase OS=Arabidopsis thaliana GN=HXK2 PE=3 SV=1;>sp|P93834|HXK2_ARATH Hexokinase-2 OS=Arabidopsis thaliana GN=HXK2 PE=1 SV=1	Color [DarkGray]	1	4			8	2	18.0926	19.8442	19.5911	19.7375	20.1053	20.6066	20.4239	20.0277	19.3597	20.5633	19.3666	19.4092
	F4INA0;A8MS71;A8MRX1;Q9ZU32	F4INA0;A8MS71;A8MRX1;Q9ZU32	Nicotinate-nucleotide pyrophosphorylase [carboxylating];Nicotinate-nucleotide pyrophosphorylase [carboxylating], chloroplastic	QPT	>tr|F4INA0|F4INA0_ARATH Nicotinate-nucleotide pyrophosphorylase [carboxylating] OS=Arabidopsis thaliana GN=QPT PE=3 SV=1;>tr|A8MS71|A8MS71_ARATH Nicotinate-nucleotide pyrophosphorylase [carboxylating] OS=Arabidopsis thaliana GN=QPT PE=3 SV=1;>tr|A8MRX1|A8M	Color [DarkGray]	1	4			6	6	19.4526	19.8449	19.5156	21.1109	21.4209	21.0221	20.1974	21.0128	20.667	21.8018	20.8723	19.5169
	A8MRX2;Q42340;F4JWM1;Q9M8X9	A8MRX2;Q42340;F4JWM1	40S ribosomal protein S16-3	At5g18380;RPS16C	>tr|A8MRX2|A8MRX2_ARATH 40S ribosomal protein S16-3 OS=Arabidopsis thaliana GN=At5g18380 PE=4 SV=1;>sp|Q42340|RS163_ARATH 40S ribosomal protein S16-3 OS=Arabidopsis thaliana GN=RPS16C PE=2 SV=1;>tr|F4JWM1|F4JWM1_ARATH 40S ribosomal protein S16-3 OS=Arabido	Color [DarkGray]	1	4			12	1	20.1063	20.519	19.5646	19.5944	19.4467	19.1835	19.7103	19.6234	19.8899	19.5644	19.3714	23.9249
	A8MS28;P51419	A8MS28;P51419	60S ribosomal protein L27-3	At4g15000;RPL27C	>tr|A8MS28|A8MS28_ARATH 60S ribosomal protein L27-3 OS=Arabidopsis thaliana GN=At4g15000 PE=4 SV=1;>sp|P51419|RL273_ARATH 60S ribosomal protein L27-3 OS=Arabidopsis thaliana GN=RPL27C PE=2 SV=2	Color [DarkGray]	1	4			9	6	23.6199	24.1518	24.5246	26.1432	25.8309	26.1056	24.9569	25.7614	24.0856	25.8241	24.5399	25.0059
	A8MS54;Q6NPL0	A8MS54;Q6NPL0		At4g09040	>tr|A8MS54|A8MS54_ARATH RNA recognition motif-containing protein OS=Arabidopsis thaliana GN=At4g09040 PE=4 SV=1;>tr|Q6NPL0|Q6NPL0_ARATH At4g09040 OS=Arabidopsis thaliana GN=At4g09040 PE=2 SV=1	Color [DarkGray]	1	4			3	3	20.9358	19.8869	19.9213	18.6182	21.3565	21.4315	19.6357	20.2345	19.7789	19.3394	21.1828	20.2614
	A8MS55;Q9C7F5	A8MS55;Q9C7F5	Nuclear transport factor 2	NTF2B;NTF2	>tr|A8MS55|A8MS55_ARATH Nuclear transport factor 2B OS=Arabidopsis thaliana GN=NTF2B PE=1 SV=1;>sp|Q9C7F5|NTF2_ARATH Nuclear transport factor 2 OS=Arabidopsis thaliana GN=NTF2 PE=1 SV=1	Color [DarkGray]	1	4			4	4	24.6893	24.3669	24.9977	24.1935	24.2881	23.8655	24.7969	24.7885	24.6451	24.1605	24.8026	23.9982
	A8MS68-2;A8MS68	A8MS68-2;A8MS68	Dihydrolipoyl dehydrogenase 1, chloroplastic	LPD1	>sp|A8MS68-2|PLPD1_ARATH Isoform 2 of Dihydrolipoyl dehydrogenase 1, chloroplastic OS=Arabidopsis thaliana GN=LPD1;>sp|A8MS68|PLPD1_ARATH Dihydrolipoyl dehydrogenase 1, chloroplastic OS=Arabidopsis thaliana GN=LPD1 PE=2 SV=1	Color [DarkGray]	1	4			21	8	19.7984	22.9893	23.5574	23.7249	23.1376	23.2206	23.9309	23.2755	23.5907	23.9749	23.4553	23.1274
	A8MS75;Q01667;F4JE46;F4JE43;REV__F4JKZ7;F4IVY7;REV__Q43727;REV__Q9FY99;REV__F4IRM4;REV__Q9SYJ4;REV__Q9CAG3;F4K1S1;Q9ZPY1;Q9M2C8;B9DFS6;Q9FJL0	A8MS75;Q01667;F4JE46;F4JE43	Chlorophyll a-b binding protein 6, chloroplastic	LHCA1	>tr|A8MS75|A8MS75_ARATH Light-harvesting complex I chlorophyll a/b binding protein 1 OS=Arabidopsis thaliana GN=LHCA1 PE=4 SV=1;>sp|Q01667|CAB6_ARATH Chlorophyll a-b binding protein 6, chloroplastic OS=Arabidopsis thaliana GN=LHCA1 PE=1 SV=1;>tr|F4JE46|F4J	Color [DarkGray]	1	4			6	5	25.6206	24.9656	25.3022	25.5327	26.0129	25.5562	25.3921	25.2213	25.0918	26.0969	25.9269	25.5529
	F4I9Y9;F4I9Y7;A8MS85;Q9CAM1	F4I9Y9;F4I9Y7;A8MS85		GTB1	>tr|F4I9Y9|F4I9Y9_ARATH Transcription elongation factor SPT6-like protein OS=Arabidopsis thaliana GN=GTB1 PE=4 SV=1;>tr|F4I9Y7|F4I9Y7_ARATH Transcription elongation factor SPT6-like protein OS=Arabidopsis thaliana GN=GTB1 PE=4 SV=1;>tr|A8MS85|A8MS85_ARATH	Color [DarkGray]	1	4			7	7	20.5102	19.8357	19.7199	20.8819	21.023	20.9701	19.5663	20.0005	19.037	19.9976	19.716	20.1417
	A8MSA9;P49967;P49966;P37106	A8MSA9;P49967;P49966	Signal recognition particle 54 kDa protein 3;Signal recognition particle 54 kDa protein 2	At1g48900;SRP-54C;SRP-54B	>tr|A8MSA9|A8MSA9_ARATH Signal recognition particle subunit SRP54 OS=Arabidopsis thaliana GN=At1g48900 PE=3 SV=1;>sp|P49967|SR543_ARATH Signal recognition particle 54 kDa protein 3 OS=Arabidopsis thaliana GN=SRP-54C PE=2 SV=2;>sp|P49966|SR542_ARATH Signal	Color [DarkGray]	1	4			5	5	18.5514	20.5273	19.9464	19.5154	23.9186	23.5243	19.6017	19.9282	20.5815	20.96	20.0531	20.2675
	A8MSB9;F4JTU2;Q9SVM8;A8MRQ4	A8MSB9;F4JTU2;Q9SVM8;A8MRQ4	Glycine-rich RNA-binding protein 2, mitochondrial	GR-RBP2;RBG2	>tr|A8MSB9|A8MSB9_ARATH Glycine-rich RNA-binding protein 2 OS=Arabidopsis thaliana GN=GR-RBP2 PE=4 SV=1;>tr|F4JTU2|F4JTU2_ARATH Glycine-rich RNA-binding protein 2 OS=Arabidopsis thaliana GN=GR-RBP2 PE=4 SV=1;>sp|Q9SVM8|RBG2_ARATH Glycine-rich RNA-binding p	Color [DarkGray]	1	4			5	5	25.437	23.0492	23.9386	24.8523	23.708	22.9483	24.8779	24.8573	24.9433	24.0755	24.6862	23.5574
	A8MSD8;B3H6S7;O22222;F4IKY1	A8MSD8;B3H6S7		At2g41600	>tr|A8MSD8|A8MSD8_ARATH Glycoprotein family protein OS=Arabidopsis thaliana GN=At2g41600 PE=4 SV=1;>tr|B3H6S7|B3H6S7_ARATH Glycoprotein family protein OS=Arabidopsis thaliana GN=At2g41600 PE=4 SV=1	Color [DarkGray]	1	4			8	8	20.3024	19.3426	19.1275	19.5419	18.7888	19.9457	19.5734	20.3887	20.4297	20.1087	22.9342	25.1626
	A8MSE7;Q9FXC0;Q9C5G6	A8MSE7;Q9FXC0		At1g56700;F25P12.86	>tr|A8MSE7|A8MSE7_ARATH Peptidase C15, pyroglutamyl peptidase I-like protein OS=Arabidopsis thaliana GN=At1g56700 PE=4 SV=1;>tr|Q9FXC0|Q9FXC0_ARATH At1g56700 OS=Arabidopsis thaliana GN=F25P12.86 PE=2 SV=1	Color [DarkGray]	1	4			3	3	19.5523	19.9735	21.5973	20.7234	21.4445	21.2766	19.5489	21.2797	21.541	22.2392	21.5872	19.5995
	A8MSF9;Q9M0I2	A8MSF9;Q9M0I2	Expansin-B3	EXPB3	>tr|A8MSF9|A8MSF9_ARATH Expansin B3 OS=Arabidopsis thaliana GN=EXPB3 PE=4 SV=1;>sp|Q9M0I2|EXPB3_ARATH Expansin-B3 OS=Arabidopsis thaliana GN=EXPB3 PE=2 SV=2	Color [DarkGray]	1	4			11	11	23.7569	24.2891	23.4638	24.0221	24.3275	24.2677	23.22	24.1439	23.8238	23.5819	23.3437	24.4427
	B0F9L4	B0F9L4	Golgin candidate 6	GC6	>sp|B0F9L4|GOGC6_ARATH Golgin candidate 6 OS=Arabidopsis thaliana GN=GC6 PE=1 SV=2	Color [DarkGray]	1	4			5	5	18.5869	19.6882	20.5297	19.7912	20.865	20.6822	20.0358	19.2865	19.2573	20.1377	19.139	20.8818
	B3H4B6;Q9T029;Q8GYL5;Q9SIW5;F4IHJ8;Q9SIK2	B3H4B6;Q9T029;Q8GYL5;Q9SIW5;F4IHJ8;Q9SIK2	40S ribosomal protein S25-4;40S ribosomal protein S25-3;40S ribosomal protein S25-1;40S ribosomal protein S25-2	At4g39200;RPS25E;RPS25D;RPS25A;At2g21580;RPS25B	>tr|B3H4B6|B3H4B6_ARATH 40S ribosomal protein S25-4 OS=Arabidopsis thaliana GN=At4g39200 PE=4 SV=1;>sp|Q9T029|RS254_ARATH 40S ribosomal protein S25-4 OS=Arabidopsis thaliana GN=RPS25E PE=2 SV=1;>sp|Q8GYL5|RS253_ARATH 40S ribosomal protein S25-3 OS=Arabidop	Color [DarkGray]	1	4			4	4	22.6208	20.345	20.633	23.3948	23.4636	23.627	18.8743	20.5861	19.8189	23.555	23.3875	23.1518
	B3H4K4;F4JXE3;Q8L773;F4JXE7;F4JXE5	B3H4K4;F4JXE3;Q8L773;F4JXE7;F4JXE5	THO complex subunit 4A	At5g59950;ALY1	>tr|B3H4K4|B3H4K4_ARATH RNA recognition motif-containing protein OS=Arabidopsis thaliana GN=At5g59950 PE=1 SV=1;>tr|F4JXE3|F4JXE3_ARATH RNA recognition motif-containing protein OS=Arabidopsis thaliana GN=At5g59950 PE=1 SV=1;>sp|Q8L773|THO4A_ARATH THO compl	Color [DarkGray]	1	4			4	3	20.3777	19.9067	20.6948	20.4053	22.2588	21.5099	19.9417	20.4208	19.8374	19.8608	19.1919	20.6911
	F4KAM0;B3H4N7;Q9LVC9	F4KAM0;B3H4N7;Q9LVC9	60S acidic ribosomal protein P3-2	At5g57290;RPP3B	>tr|F4KAM0|F4KAM0_ARATH 60S acidic ribosomal protein P3-2 OS=Arabidopsis thaliana GN=At5g57290 PE=4 SV=1;>tr|B3H4N7|B3H4N7_ARATH 60S acidic ribosomal protein P3-2 OS=Arabidopsis thaliana GN=At5g57290 PE=3 SV=1;>sp|Q9LVC9|RLA32_ARATH 60S acidic ribosomal pr	Color [DarkGray]	1	4			3	3	20.3795	21.4748	21.8572	22.8563	22.2795	22.6688	20.6841	22.3016	22.8793	20.8762	22.1536	23.4142
	B3H4Q3;Q9LQI9	B3H4Q3;Q9LQI9	Oligouridylate-binding protein 1B	UBP1B	>tr|B3H4Q3|B3H4Q3_ARATH Oligouridylate binding protein 1B OS=Arabidopsis thaliana GN=UBP1B PE=4 SV=1;>sp|Q9LQI9|UBP1B_ARATH Oligouridylate-binding protein 1B OS=Arabidopsis thaliana GN=UBP1B PE=1 SV=1	Color [DarkGray]	1	4			9	3	20.3784	19.9302	20.145	21.5713	20.3836	19.5594	20.7443	19.4229	18.7245	22.2828	19.8923	20.0404
	B3H4S6;Q9LXV3	B3H4S6;Q9LXV3	Dicarboxylate transporter 1, chloroplastic	DiT1;DIT1	>tr|B3H4S6|B3H4S6_ARATH Dicarboxylate transporter 1 OS=Arabidopsis thaliana GN=DiT1 PE=4 SV=1;>sp|Q9LXV3|DIT1_ARATH Dicarboxylate transporter 1, chloroplastic OS=Arabidopsis thaliana GN=DIT1 PE=1 SV=1	Color [DarkGray]	1	4			4	4	18.8048	19.5458	23.4533	20.1912	22.2997	21.8364	19.9429	23.4425	18.9222	22.7544	22.7976	21.8984
	B3H581;O82261	B3H581;O82261	Protease Do-like 2, chloroplastic	DEGP2	>tr|B3H581|B3H581_ARATH DegP2 protease OS=Arabidopsis thaliana GN=DEGP2 PE=4 SV=1;>sp|O82261|DEGP2_ARATH Protease Do-like 2, chloroplastic OS=Arabidopsis thaliana GN=DEGP2 PE=1 SV=2	Color [DarkGray]	1	4			15	15	23.5058	24.0618	24.0606	23.7542	23.935	24.0229	24.0178	23.1428	23.4786	23.1808	24.0952	24.7183
	B6EUB3;F4JYL8;B3H5K3;REV__F4JBM4-2;REV__F4JBM4	B6EUB3;F4JYL8;B3H5K3		At5g47690	>tr|B6EUB3|B6EUB3_ARATH Uncharacterized binding protein OS=Arabidopsis thaliana GN=At5g47690 PE=1 SV=1;>tr|F4JYL8|F4JYL8_ARATH Uncharacterized binding protein OS=Arabidopsis thaliana GN=At5g47690 PE=1 SV=1;>tr|B3H5K3|B3H5K3_ARATH Uncharacterized binding pr	Color [DarkGray]	1	4			14	14	22.8217	20.4422	20.0476	22.3656	22.9685	21.9206	21.492	20.9491	19.9271	23.4956	21.8018	22.1749
	B3H5V4;Q949Y0;Q84WC6	B3H5V4;Q949Y0	Ubiquitin carboxyl-terminal hydrolase 6	UBP6	>tr|B3H5V4|B3H5V4_ARATH Ubiquitin carboxyl-terminal hydrolase OS=Arabidopsis thaliana GN=UBP6 PE=3 SV=1;>sp|Q949Y0|UBP6_ARATH Ubiquitin carboxyl-terminal hydrolase 6 OS=Arabidopsis thaliana GN=UBP6 PE=1 SV=1	Color [DarkGray]	1	4			7	7	19.2182	22.2839	22.5555	22.7571	22.6592	22.6711	23.0064	22.754	22.6658	23.0813	22.8793	22.3148
	B3H745;Q8W553;B3H5W6;F4JYC1	B3H745;Q8W553;B3H5W6;F4JYC1		At5g35180	>tr|B3H745|B3H745_ARATH Uncharacterized protein OS=Arabidopsis thaliana GN=At5g35180 PE=1 SV=1;>tr|Q8W553|Q8W553_ARATH AT5g35180/T25C13_60 OS=Arabidopsis thaliana GN=At5g35180 PE=1 SV=1;>tr|B3H5W6|B3H5W6_ARATH AT5G35180 protein OS=Arabidopsis thaliana GN=A	Color [DarkGray]	1	4			11	11	18.8274	19.5109	21.6634	22.1615	21.5366	22.1594	19.0047	21.542	20.5358	19.0602	21.2199	21.8842
	B3H6E6;Q949R9	B3H6E6;Q949R9		At5g20090	>tr|B3H6E6|B3H6E6_ARATH Uncharacterized protein OS=Arabidopsis thaliana GN=At5g20090 PE=4 SV=1;>sp|Q949R9|MPC1_ARATH Mitochondrial pyruvate carrier 1 OS=Arabidopsis thaliana GN=MPC1 PE=3 SV=1	Color [DarkGray]	1	4			3	3	19.3787	19.8863	19.475	21.016	19.0606	20.5334	19.7663	19.7643	19.4698	19.9363	19.8914	20.8047
	B3H6L9;Q5S2C3;Q5S2C3-2;Q8GX44;Q949W6;Q949W6-2;O80548;REV__F4KD45;Q6IMT0	B3H6L9;Q5S2C3;Q5S2C3-2	Protein PIR	PIR121;PIR	>tr|B3H6L9|B3H6L9_ARATH Transcription activator PIROGI 121 OS=Arabidopsis thaliana GN=PIR121 PE=4 SV=1;>sp|Q5S2C3|PIR_ARATH Protein PIR OS=Arabidopsis thaliana GN=PIR PE=1 SV=2;>sp|Q5S2C3-2|PIR_ARATH Isoform 2 of Protein PIR OS=Arabidopsis thaliana GN=PIR	Color [DarkGray]	1	4			10	9	20.3468	19.3317	21.0624	19.7878	21.1314	21.1897	18.9829	21.2943	20.74	21.4514	19.6667	19.3315
	Q8VYC5;B3H739;F4IAP5	Q8VYC5;B3H739;F4IAP5		At1g18270	>tr|Q8VYC5|Q8VYC5_ARATH Ketose-bisphosphate aldolase class-II family protein OS=Arabidopsis thaliana GN=At1g18270 PE=2 SV=1;>tr|B3H739|B3H739_ARATH Ketose-bisphosphate aldolase class-II family protein OS=Arabidopsis thaliana GN=At1g18270 PE=4 SV=1;>tr|F4IA	Color [DarkGray]	1	4			3	3	19.8528	19.9075	20.0982	19.6728	19.0378	18.9206	19.6331	19.3882	18.8886	20.9107	20.4276	19.8379
	B3H746;Q38931;Q9FJL3	B3H746;Q38931	Peptidyl-prolyl cis-trans isomerase FKBP62	ROF1;FKBP62	>tr|B3H746|B3H746_ARATH Rotamase FKBP 1 OS=Arabidopsis thaliana GN=ROF1 PE=1 SV=1;>sp|Q38931|FKB62_ARATH Peptidyl-prolyl cis-trans isomerase FKBP62 OS=Arabidopsis thaliana GN=FKBP62 PE=1 SV=2	Color [DarkGray]	1	4			5	5	19.5671	20.3565	20.8097	19.8157	19.5831	18.8309	19.9762	20.5658	21.5266	20.1996	21.0519	20.7304
	B3H749;Q9M8S8;F4IYH1	B3H749;Q9M8S8;F4IYH1	Inositol-phosphate phosphatase	VTC4	>tr|B3H749|B3H749_ARATH L-galactose-1-phosphate phosphatase OS=Arabidopsis thaliana GN=VTC4 PE=4 SV=1;>sp|Q9M8S8|VTC4_ARATH Inositol-phosphate phosphatase OS=Arabidopsis thaliana GN=VTC4 PE=1 SV=1;>tr|F4IYH1|F4IYH1_ARATH L-galactose-1-phosphate phosphatase	Color [DarkGray]	1	4			3	3	20.1056	19.5235	21.646	19.9846	20.7959	20.8097	19.7706	19.3409	20.2128	19.1988	20.8431	19.8212
	B3H757;Q9S7U9;Q9S7U9-2;Q94A06-2;Q94A06	B3H757;Q9S7U9;Q9S7U9-2	Mitogen-activated protein kinase kinase 2	MKK2	>tr|B3H757|B3H757_ARATH Mitogen-activated protein kinase kinase 2 OS=Arabidopsis thaliana GN=MKK2 PE=1 SV=1;>sp|Q9S7U9|M2K2_ARATH Mitogen-activated protein kinase kinase 2 OS=Arabidopsis thaliana GN=MKK2 PE=1 SV=2;>sp|Q9S7U9-2|M2K2_ARATH Isoform 2 of Mitog	Color [DarkGray]	1	4			7	7	19.9566	21.3428	21.1106	21.8834	21.5213	21.8947	21.4889	21.4636	21.4203	22.7847	22.369	22.2534
	Q9SFW0;B3H7H1	Q9SFW0;B3H7H1		T1B9.3;At3g07300	>tr|Q9SFW0|Q9SFW0_ARATH AT3G07300 protein OS=Arabidopsis thaliana GN=T1B9.3 PE=2 SV=1;>tr|B3H7H1|B3H7H1_ARATH AT3G07300 protein OS=Arabidopsis thaliana GN=At3g07300 PE=2 SV=1	Color [DarkGray]	1	4			3	3	20.2522	18.4273	18.6677	20.0831	20.447	20.3186	20.237	20.5739	19.6871	20.4961	20.2106	18.1393
	F4I2Q0;B3H7M6;Q93Y32	F4I2Q0;B3H7M6;Q93Y32	Branched-chain-amino-acid aminotransferase;Branched-chain-amino-acid aminotransferase 1, mitochondrial	BCAT-1;BCAT1	>tr|F4I2Q0|F4I2Q0_ARATH Branched-chain-amino-acid aminotransferase OS=Arabidopsis thaliana GN=BCAT-1 PE=3 SV=1;>tr|B3H7M6|B3H7M6_ARATH Branched-chain-amino-acid aminotransferase OS=Arabidopsis thaliana GN=BCAT-1 PE=3 SV=1;>sp|Q93Y32|BCAT1_ARATH Branched-ch	Color [DarkGray]	1	4			3	3	21.2051	20.2692	19.3633	19.6606	18.8785	20.4727	19.2084	21.4899	20.1532	19.9092	19.929	20.2309
	B3LFA4	B3LFA4		At5g38830	>sp|B3LFA4|SYCC2_ARATH Cysteine--tRNA ligase 2, cytoplasmic OS=Arabidopsis thaliana GN=At5g38830 PE=2 SV=1	Color [DarkGray]	1	4			7	7	19.3429	21.6567	21.7081	22.3013	22.3319	22.4233	20.971	22.3889	22.349	23.3905	22.6962	22.321
	F4JWN4;B4F7Q4;B4F7N8	F4JWN4;B4F7Q4;B4F7N8		At5g18420	>tr|F4JWN4|F4JWN4_ARATH Uncharacterized protein OS=Arabidopsis thaliana GN=At5g18420 PE=4 SV=1;>tr|B4F7Q4|B4F7Q4_ARATH At5g18420 OS=Arabidopsis thaliana GN=At5g18420 PE=2 SV=1;>tr|B4F7N8|B4F7N8_ARATH At5g18420 OS=Arabidopsis thaliana GN=At5g18420 PE=2 SV=1	Color [DarkGray]	1	4			6	6	19.2707	19.6774	20.8203	21.6693	20.9353	20.5167	20.8233	19.8067	19.2439	21.9886	20.7534	21.211
	F4J8M2;B5X565	F4J8M2;B5X565		emb2738	>tr|F4J8M2|F4J8M2_ARATH GTP-binding protein OS=Arabidopsis thaliana GN=emb2738 PE=3 SV=1;>tr|B5X565|B5X565_ARATH At3g12080 OS=Arabidopsis thaliana GN=emb2738 PE=2 SV=1	Color [DarkGray]	1	4			3	3	20.6896	19.9386	20.4736	21.0649	19.9441	20.4683	19.1912	20.5626	19.5205	20.7809	20.6534	20.1315
	B9DFG3	B9DFG3	DEAD-box ATP-dependent RNA helicase ISE2, chloroplastic	ISE2	>sp|B9DFG3|ISE2_ARATH DEAD-box ATP-dependent RNA helicase ISE2, chloroplastic OS=Arabidopsis thaliana GN=ISE2 PE=1 SV=2	Color [DarkGray]	1	4			6	6	19.2519	19.8305	20.2311	21.6459	21.5656	21.2611	19.382	20.6777	19.9169	21.3382	20.1199	20.145
	B9DFI7;F4HPE1;B9DFI7-2;Q9SZX8;Q9C884	B9DFI7;F4HPE1;B9DFI7-2	Probable methyltransferase PMT2	At1g26850	>sp|B9DFI7|PMT2_ARATH Probable methyltransferase PMT2 OS=Arabidopsis thaliana GN=At1g26850 PE=2 SV=2;>tr|F4HPE1|F4HPE1_ARATH Putative methyltransferase PMT2 OS=Arabidopsis thaliana GN=At1g26850 PE=4 SV=1;>sp|B9DFI7-2|PMT2_ARATH Isoform 2 of Probable methyl	Color [DarkGray]	1	4			7	7	20.8976	22.0111	22.0689	22.2689	22.7086	22.6815	20.7888	21.2515	21.7192	21.3135	21.5626	22.0896
	B9DFQ9;Q9FGI6	B9DFQ9;Q9FGI6	NADH dehydrogenase [ubiquinone] iron-sulfur protein 1, mitochondrial	EMB1467	>tr|B9DFQ9|B9DFQ9_ARATH AT5G37510 protein OS=Arabidopsis thaliana GN=EMB1467 PE=2 SV=1;>sp|Q9FGI6|NDUS1_ARATH NADH dehydrogenase [ubiquinone] iron-sulfur protein 1, mitochondrial OS=Arabidopsis thaliana GN=EMB1467 PE=1 SV=2	Color [DarkGray]	1	4			15	15	23.56	23.8282	23.2939	23.4685	23.5724	23.7164	23.0144	23.3774	23.3606	22.918	23.1402	23.6033
	B9DG17;Q08682;F4J4W3;Q8H173-2;Q8H173	B9DG17;Q08682	40S ribosomal protein SA;40S ribosomal protein Sa-1	P40;RPSaA	>tr|B9DG17|B9DG17_ARATH 40S ribosomal protein SA OS=Arabidopsis thaliana GN=P40 PE=1 SV=1;>sp|Q08682|RSSA1_ARATH 40S ribosomal protein Sa-1 OS=Arabidopsis thaliana GN=RPSaA PE=1 SV=3	Color [DarkGray]	1	4			16	16	25.7299	25.9234	26.9192	25.6092	26.2711	26.4917	25.5758	26.7821	27.3871	26.7494	27.0539	26.7322
	B9DGD6-2;B9DGD6	B9DGD6-2;B9DGD6	Acetyl-coenzyme A synthetase, chloroplastic/glyoxysomal	ACS	>sp|B9DGD6-2|ACS_ARATH Isoform 2 of Acetyl-coenzyme A synthetase, chloroplastic/glyoxysomal OS=Arabidopsis thaliana GN=ACS;>sp|B9DGD6|ACS_ARATH Acetyl-coenzyme A synthetase, chloroplastic/glyoxysomal OS=Arabidopsis thaliana GN=ACS PE=1 SV=1	Color [DarkGray]	1	4			4	4	19.5816	19.5901	19.8535	19.6025	19.8925	20.2026	19.499	20.3619	19.8129	21.0802	20.9729	19.495
	Q0WV25;B9DGT7	Q0WV25;B9DGT7	Tubulin alpha-4 chain;Tubulin alpha-2 chain	TUBA4;TUBA2	>sp|Q0WV25|TBA4_ARATH Tubulin alpha-4 chain OS=Arabidopsis thaliana GN=TUBA4 PE=2 SV=2;>sp|B9DGT7|TBA2_ARATH Tubulin alpha-2 chain OS=Arabidopsis thaliana GN=TUBA2 PE=2 SV=2	Color [DarkGray]	1	4			27	1	29.0186	28.6078	28.8991	29.5479	29.2951	29.1387	29.491	28.9487	29.3407	30.1276	29.4659	29.3516
	B9DGY1;F4JFM1	B9DGY1;F4JFM1		At3g07700	>tr|B9DGY1|B9DGY1_ARATH ABC1 kinase OS=Arabidopsis thaliana GN=At3g07700 PE=2 SV=1;>tr|F4JFM1|F4JFM1_ARATH ABC1 kinase OS=Arabidopsis thaliana GN=At3g07700 PE=4 SV=1	Color [DarkGray]	1	4			5	5	19.5267	20.5172	20.1319	18.9891	20.1301	19.1212	19.7066	20.2436	20.0979	20.1056	19.6999	19.6995
	B9DH36;Q9LMU0;O49213	B9DH36;Q9LMU0;O49213	Putative GDP-L-fucose synthase 2;GDP-L-fucose synthase 1	GER2;GER1	>tr|B9DH36|B9DH36_ARATH AT1G17890 protein OS=Arabidopsis thaliana GN=GER2 PE=2 SV=1;>sp|Q9LMU0|FCL2_ARATH Putative GDP-L-fucose synthase 2 OS=Arabidopsis thaliana GN=GER2 PE=1 SV=1;>sp|O49213|FCL1_ARATH GDP-L-fucose synthase 1 OS=Arabidopsis thaliana GN=GE	Color [DarkGray]	1	4			4	4	17.8375	18.6175	19.9796	19.2246	21.0825	21.0023	19.1802	21.3426	21.2255	19.5172	21.395	21.2463
	B9DH97;Q9ZTW3;P47192;Q67YV9;Q9MAS5;O48850;F4IVQ2;F4J7U3;REV__Q9FL56;Q8VY69;Q9SIQ9;Q9LFP1;Q9FMR5;Q9M376;Q9LFS4	B9DH97;Q9ZTW3;P47192;Q67YV9	Vesicle-associated membrane protein 721;Vesicle-associated membrane protein 722	SAR1;VAMP721;VAMP722	>tr|B9DH97|B9DH97_ARATH AT2G33120 protein OS=Arabidopsis thaliana GN=SAR1 PE=2 SV=1;>sp|Q9ZTW3|VA721_ARATH Vesicle-associated membrane protein 721 OS=Arabidopsis thaliana GN=VAMP721 PE=1 SV=1;>sp|P47192|VA722_ARATH Vesicle-associated membrane protein 722 O	Color [DarkGray]	1	4			7	6	22.6853	22.5306	22.0862	23.3872	22.6827	22.7243	21.231	22.745	22.6556	23.5182	23.0893	23.3707
	Q42202;B9DHA6	Q42202;B9DHA6	Ubiquitin-60S ribosomal protein L40-2;Ubiquitin;60S ribosomal protein L40-2;Ubiquitin-60S ribosomal protein L40-1;Ubiquitin;60S ribosomal protein L40-1	RPL40B;RPL40A	>sp|Q42202|RL40B_ARATH Ubiquitin-60S ribosomal protein L40-2 OS=Arabidopsis thaliana GN=RPL40B PE=1 SV=2;>sp|B9DHA6|RL40A_ARATH Ubiquitin-60S ribosomal protein L40-1 OS=Arabidopsis thaliana GN=RPL40A PE=1 SV=1	Color [DarkGray]	1	4			9	1	18.4914	20.5233	19.1603	20.047	21.7924	18.584	20.6857	20.6208	20.6398	20.2407	19.7286	19.7056
	Q56WH1;B9DHQ0	Q56WH1;B9DHQ0	Tubulin alpha-3 chain;Tubulin alpha-5 chain	TUBA3;TUBA5	>sp|Q56WH1|TBA3_ARATH Tubulin alpha-3 chain OS=Arabidopsis thaliana GN=TUBA3 PE=1 SV=2;>sp|B9DHQ0|TBA5_ARATH Tubulin alpha-5 chain OS=Arabidopsis thaliana GN=TUBA5 PE=1 SV=2	Color [DarkGray]	1	4			27	8	26.9983	26.5588	26.6542	27.3135	26.9994	26.8115	27.3699	26.5916	27.0871	27.8777	27.2852	26.9654
	F4HRH4;C0LGG9-2;C0LGG8-2;C0LGG9;C0LGG8	F4HRH4;C0LGG9-2;C0LGG8-2;C0LGG9;C0LGG8	Probable LRR receptor-like serine/threonine-protein kinase At1g53440;Probable LRR receptor-like serine/threonine-protein kinase At1g53430	At1g53430	>tr|F4HRH4|F4HRH4_ARATH Leucine-rich repeat transmembrane protein kinase OS=Arabidopsis thaliana GN=At1g53430 PE=1 SV=1;>sp|C0LGG9-2|Y5344_ARATH Isoform 2 of Probable LRR receptor-like serine/threonine-protein kinase At1g53440 OS=Arabidopsis thaliana GN=At	Color [DarkGray]	1	4			5	3	19.6446	20.0533	19.1115	20.9915	20.801	20.1983	20.4094	19.9754	19.4505	19.8198	19.7003	19.489
	C0LGN2;C0LGG7-2;C0LGG7;Q6K1M3;F4I7Q8;Q1PEM1;Q84M95;Q9SFX0;F4JEQ2;Q5XF79;Q7Y224;Q5PP29;F4IMG9;Q9SII6;F4IJN8;F4JN38;A1L4W8;Q9SY91;O64842;F4HQQ0;Q9LSE1;Q8H1E3;A4FVS9;Q9LYS5;Q1PDV6;F4HSH9;Q9FF29;F4I5D4;F4JQT1;C0LGH4;F4I3K4;Q9FM85;Q8GXZ3;Q06548;P46573;P27450;Q9LQQ8;O49840;O49839;Q9FE20;Q9SRH7;Q9LFP7;Q9SJG2;Q9M0G5;F4IB81;Q39202;C0LGK9;Q6XAT2;C0LGE0	C0LGN2	Probable leucine-rich repeat receptor-like serine/threonine-protein kinase At3g14840	LRR-RLK	>sp|C0LGN2|Y3148_ARATH Probable leucine-rich repeat receptor-like serine/threonine-protein kinase At3g14840 OS=Arabidopsis thaliana GN=LRR-RLK PE=2 SV=1	Color [DarkGray]	1	4			9	6	19.538	20.7943	20.5653	21.5319	21.6999	20.9697	21.2971	19.2416	19.9599	21.7006	19.7776	19.8812
	C0Z2I3;Q8S8T4	C0Z2I3;Q8S8T4	UDP-glucuronic acid decarboxylase 4	UXS4	>tr|C0Z2I3|C0Z2I3_ARATH AT2G47650 protein OS=Arabidopsis thaliana GN=UXS4 PE=2 SV=1;>sp|Q8S8T4|UXS4_ARATH UDP-glucuronic acid decarboxylase 4 OS=Arabidopsis thaliana GN=UXS4 PE=2 SV=1	Color [DarkGray]	1	4			14	2	20.8105	19.4161	20.0238	20.0154	21.3111	21.2553	18.2249	19.2551	21.1151	19.0561	19.5674	19.4489
	C0Z361	C0Z361	Chaperonin 60 subunit beta 3, chloroplastic	CPN60B3	>sp|C0Z361|CPNB3_ARATH Chaperonin 60 subunit beta 3, chloroplastic OS=Arabidopsis thaliana GN=CPN60B3 PE=1 SV=1	Color [DarkGray]	1	4			16	2	20.5786	18.896	19.3242	20.1375	19.3613	19.3981	21.6285	20.1981	20.6279	22.1165	19.3281	18.833
	CON__A2A5Y0	CON__A2A5Y0			>A2A5Y0 TREMBL:A2A5Y0 Tax_Id=10090 Gene_Symbol=Krt31 keratin complex 1, acidic, gene 1	Color [DarkGray]	1	4			12	1	19.0363	19.9011	20.3087	18.8502	19.3639	20.3462	21.1539	18.4952	18.2536	20.204	21.078	19.409
	CON__ENSEMBL:ENSBTAP00000024466;CON__ENSEMBL:ENSBTAP00000024462	CON__ENSEMBL:ENSBTAP00000024466;CON__ENSEMBL:ENSBTAP00000024462			>ENSEMBL:ENSBTAP00000024466 (Bos taurus) 44 kDa protein;>ENSEMBL:ENSBTAP00000024462 (Bos taurus) 47 kDa protein	Color [DarkGray]	1	4			5	5	19.8201	20.3243	19.5945	22.4635	19.7254	20.3539	24.2691	18.9986	19.4298	20.364	20.4361	19.3114
	CON__ENSEMBL:ENSBTAP00000038253	CON__ENSEMBL:ENSBTAP00000038253			>ENSEMBL:ENSBTAP00000038253 (Bos taurus) 63 kDa protein	Color [DarkGray]	1	4	+		19	1	19.8134	18.5119	20.3131	19.8704	18.7565	19.7394	19.7485	19.3992	18.4606	18.2006	19.7902	19.2574
	CON__O43790;CON__Q6NT21;CON__Q14533;CON__P78385	CON__O43790;CON__Q6NT21;CON__Q14533;CON__P78385			>O43790 SWISS-PROT:O43790 Keratin, type II cuticular Hb6 (Hair keratin, type II Hb6) (ghHb6) - Homo sapiens (Human).;>Q6NT21 TREMBL:Q6NT21 Keratin, hair, basic, 3 - Homo sapiens (Human).;>Q14533 SWISS-PROT:Q14533 Keratin, type II cuticular Hb1 (Hair kerati	Color [DarkGray]	1	4			16	5	27.4105	19.9654	19.4705	20.761	19.2098	20.7765	21.9928	19.1067	19.6664	20.0055	19.8254	20.5897
	CON__O76013;CON__A2VCT4	CON__O76013			>O76013 SWISS-PROT:O76013 Keratin, type I cuticular HA6 (Hair keratin, type I HA6)	Color [DarkGray]	1	4			19	10	26.8946	25.9922	21.2112	19.371	20.4381	19.6516	20.1883	20.8598	22.2122	19.7389	23.9784	23.3593
	CON__O95678;CON__REFSEQ:XP_932229	CON__O95678			>O95678 SWISS-PROT:O95678 Tax_Id=9606 Gene_Symbol=KRT75 Keratin, type II cytoskeletal 75	Color [DarkGray]	1	4	+		23	1	20.9664	20.3441	19.2868	19.1144	19.3808	19.2149	19.8958	18.9878	18.912	19.8332	19.5411	19.4853
	CON__P00711	CON__P00711			>P00711 SWISS-PROT:P00711 Alpha-lactalbumin - Bos taurus (Bovine).	Color [DarkGray]	1	4			5	5	19.8086	20.3584	19.6261	20.1898	19.979	20.4214	27.384	19.9593	20.5684	19.3996	20.6984	20.1623
	CON__P00761	CON__P00761			>P00761 SWISS-PROT:P00761|TRYP_PIG Trypsin - Sus scrofa (Pig).	Color [DarkGray]	1	4			5	5	34.5288	35.0573	34.7379	32.9653	33.4693	34.3318	33.9241	34.8084	35.3826	32.9192	34.8218	34.326
	CON__P02533;CON__P05784;REV__Q9SIP0;CON__Q8N1A0;CON__Q7Z3Y9;Q940A6	CON__P02533			>P02533 SWISS-PROT:P02533 Tax_Id=9606 Gene_Symbol=KRT14 Keratin, type I cytoskeletal 14	Color [DarkGray]	1	4			51	11	27.9113	29.5172	28.413	27.8274	27.6819	28.1709	28.6198	29.7689	29.8889	29.2421	28.8622	28.9409
	CON__P02535-1	CON__P02535-1			>P02535-1 SWISS-PROT:P02535-1 Tax_Id=10090 Gene_Symbol=Krt10 Isoform 1 of Keratin, type I cytoskeletal 10	Color [DarkGray]	1	4			17	3	20.1853	20.056	19.5322	19.6464	20.17	20.3881	19.8419	22.3239	19.7131	19.6733	19.8277	18.6494
	CON__P02538	CON__P02538			>P02538 SWISS-PROT:P02538 Tax_Id=9606 Gene_Symbol=KRT6A Keratin, type II cytoskeletal 6A	Color [DarkGray]	1	4			63	4	21.727	25.2579	22.5496	24.1366	23.0815	22.8097	23.1122	24.1502	25.7946	26.0793	24.0141	23.7423
	CON__P02662	CON__P02662			>P02662 SWISS-PROT:P02662 Alpha-S1-casein - Bos taurus (Bovine).	Color [DarkGray]	1	4			9	9	19.7676	27.4554	27.3914	23.0642	26.7166	26.7939	29.4042	27.4024	29.1723	24.2522	28.4643	28.2365
	CON__P02663;REV__Q6NLE5;Q9T0F2;Q9T0F3;REV__F4KH99;Q9LZ08	CON__P02663			>P02663 SWISS-PROT:P02663 Alpha-S2-casein [Contains: Casocidin-1 - Bos taurus (Bovine).	Color [DarkGray]	1	4			13	13	20.1013	26.1913	26.4587	21.0541	25.3567	25.5053	27.4103	26.1127	27.45	21.576	27.1148	26.4677
	CON__P02666	CON__P02666			>P02666 SWISS-PROT:P02666 Beta-casein - Bos taurus (Bovine).	Color [DarkGray]	1	4			4	4	19.7698	24.6273	25.1179	20.6532	24.3337	24.746	26.4862	26.1193	27.2758	19.726	26.5617	25.5807
	CON__P02668	CON__P02668			>P02668 SWISS-PROT:P02668 Kappa-casein [Contains: Casoxin C; Casoxin 6; Casoxin A; Casoxin B; Casoplatelin] - Bos taurus (Bovine).	Color [DarkGray]	1	4			3	3	20.2262	23.1232	22.8455	19.7689	22.127	23.6547	27.8246	23.2998	24.5749	20.0482	25.065	20.0463
	CON__P02754	CON__P02754			>P02754 SWISS-PROT:P02754 Beta-lactoglobulin - Bos taurus (Bovine).	Color [DarkGray]	1	4			11	11	23.8492	25.6185	25.685	21.6359	25.0936	25.5527	30.7152	26.8376	27.5673	22.3367	27.456	26.5519
	CON__P02768-1	CON__P02768-1			>P02768-1 SWISS-PROT:P02768-1 Tax_Id=9606 Gene_Symbol=ALB Isoform 1 of Serum albumin precursor	Color [DarkGray]	1	4			26	20	23.6822	24.2465	23.5626	22.8118	22.6894	24.2458	24.1212	25.668	24.9423	23.0614	24.1299	23.5667
	CON__P02769;CON__Q3SZ57	CON__P02769			>P02769 SWISS-PROT:P02769 (Bos taurus) Bovine serum albumin precursor	Color [DarkGray]	1	4			55	49	28.033	28.0603	27.3787	30.1453	26.9182	26.8078	30.9227	27.9382	27.9959	26.4894	27.4324	27.2911
	CON__P04259;CON__Q8VED5;CON__H-INV:HIT000016045;Q9FX16	CON__P04259			>P04259 SWISS-PROT:P04259 Tax_Id=9606 Gene_Symbol=KRT6B Keratin, type II cytoskeletal 6B	Color [DarkGray]	1	4			64	1	25.2764	29.5762	26.4633	26.9176	26.6133	26.7085	27.3402	28.605	29.3405	30.1426	27.5882	27.496
	CON__P04264	CON__P04264			>P04264 SWISS-PROT:P04264 Tax_Id=9606 Gene_Symbol=KRT1 Keratin, type II cytoskeletal 1	Color [DarkGray]	1	4			76	54	33.2187	34.2954	33.5109	32.5709	32.6992	33.5347	33.8503	34.8033	35.1623	32.5853	34.0748	34.0003
	CON__Q3KNV1;CON__P08729;CON__Q9DCV7	CON__Q3KNV1;CON__P08729;CON__Q9DCV7			>Q3KNV1 TREMBL:Q3KNV1;Q96GE1 Tax_Id=9606 Gene_Symbol=KRT7 keratin 7;>P08729 SWISS-PROT:P08729 Tax_Id=9606 Gene_Symbol=KRT7 Keratin, type II cytoskeletal 7;>Q9DCV7 SWISS-PROT:Q9DCV7 Tax_Id=10090 Gene_Symbol=Krt7 Keratin, type II cytoskeletal 7	Color [DarkGray]	1	4	+		11	0	19.9504	20.2833	20.0324	19.3782	19.6857	19.3299	19.8521	19.9276	19.8143	19.2755	20.2266	19.7909
	CON__P08730-1;REV__Q8GX44	CON__P08730-1			>P08730-1 SWISS-PROT:P08730-1 Tax_Id=10090 Gene_Symbol=Krt13 Isoform 1 of Keratin, type I cytoskeletal 13	Color [DarkGray]	1	4	+		20	1	18.8969	20.0609	19.8461	19.5055	19.499	21.1638	19.4127	18.7953	19.6188	18.577	20.4912	20.5417
	CON__P08779;CON__Q9Z2K1;CON__Q3ZAW8	CON__P08779			>P08779 SWISS-PROT:P08779 Tax_Id=9606 Gene_Symbol=KRT16 Keratin, type I cytoskeletal 16	Color [DarkGray]	1	4			52	28	27.7445	30.4957	28.2381	28.5001	28.1104	28.1846	28.707	29.9467	30.2881	31.7184	29.0849	28.8519
	CON__P12035;REV__Q9FIC2_ARATH Emb	CON__P12035			>P12035 SWISS-PROT:P12035 Tax_Id=9606 Gene_Symbol=KRT3 Keratin, type II cytoskeletal 3	Color [DarkGray]	1	4			25	4	20.5402	19.4146	20.6631	19.5516	19.7833	19.4775	19.6043	19.0911	24.3523	19.141	20.1643	19.743
	CON__P13645;CON__Q7Z3Y7;CON__Q2M2I5;CON__Q7Z3Y8;CON__Q148H6;CON__Q7Z3Z0;REV__F4JID0;REV__Q8GYL4	CON__P13645			>P13645 SWISS-PROT:P13645 Tax_Id=9606 Gene_Symbol=KRT10 Keratin, type I cytoskeletal 10	Color [DarkGray]	1	4			62	44	32.0134	33.4155	32.5832	31.4517	31.7869	32.4592	32.3471	33.5856	34.2674	31.0999	33.4793	33.1109
	CON__P13646-1	CON__P13646-1			>P13646-1 SWISS-PROT:P13646-1 Tax_Id=9606 Gene_Symbol=KRT13 Isoform 1 of Keratin, type I cytoskeletal 13	Color [DarkGray]	1	4			32	2	20.7989	23.8184	23.6231	20.1115	21.9694	22.7098	21.0088	24.9642	29.2028	19.3415	26.119	22.9239
	CON__P13647	CON__P13647			>P13647 SWISS-PROT:P13647 Tax_Id=9606 Gene_Symbol=KRT5 Keratin, type II cytoskeletal 5	Color [DarkGray]	1	4			67	11	28.8548	30.3439	29.3944	28.4408	28.6605	29.1016	29.5831	30.4802	30.8678	29.5157	29.86	29.7308
	CON__P19013	CON__P19013			>P19013 SWISS-PROT:P19013 Tax_Id=9606 Gene_Symbol=KRT4 keratin 4	Color [DarkGray]	1	4			33	18	20.3432	24.0889	19.6774	21.3969	21.0013	21.8663	22.5585	23.8645	28.6216	25.1807	24.3907	22.3235
	CON__P20930	CON__P20930			>P20930 SWISS-PROT:P20930 Tax_Id=9606 Gene_Symbol=FLG Filaggrin	Color [DarkGray]	1	4			8	8	21.6444	19.0787	22.6226	20.9428	21.9131	21.4981	22.2849	22.5421	23.4661	20.7045	22.854	22.6413
	CON__P35527;REV__Q0WMY5	CON__P35527			>P35527 SWISS-PROT:P35527 Tax_Id=9606 Gene_Symbol=KRT9 Keratin, type I cytoskeletal 9	Color [DarkGray]	1	4			63	62	32.557	33.2178	32.408	31.7822	31.6926	32.5157	33.3154	33.8471	34.1408	31.4355	32.8883	32.7575
	CON__P35908	CON__P35908			>P35908 SWISS-PROT:P35908 Tax_Id=9606 Gene_Symbol=KRT2 Keratin, type II cytoskeletal 2 epidermal	Color [DarkGray]	1	4			70	44	31.0231	32.3891	31.6018	30.1191	30.776	31.3528	31.3487	32.4672	33.0818	30.1506	32.3729	32.2262
	CON__P48668	CON__P48668			>P48668 SWISS-PROT:P48668 Tax_Id=9606 Gene_Symbol=KRT6C Keratin, type II cytoskeletal 6C	Color [DarkGray]	1	4			64	3	18.1617	24.6201	18.9095	19.123	20.1699	19.7765	23.3458	24.3063	19.1387	26.0129	20.1471	19.5985
	CON__P78386	CON__P78386			>P78386 SWISS-PROT:P78386 Keratin, type II cuticular Hb5 (Hair keratin, type II Hb5) - Homo sapiens (Human).	Color [DarkGray]	1	4			13	2	23.6845	20.1444	20.6016	19.6569	20.7141	20.9154	19.4994	19.6354	19.9769	20.2319	18.2064	19.8512
	CON__Q04695;CON__Q99PS0	CON__Q04695			>Q04695 SWISS-PROT:Q04695 Tax_Id=9606 Gene_Symbol=KRT17 Keratin, type I cytoskeletal 17	Color [DarkGray]	1	4			42	7	21.269	25.8037	24.2593	24.2962	24.0489	23.8913	24.2111	26.3239	26.2511	27.3239	24.8829	24.217
	CON__Q14525	CON__Q14525			>Q14525 SWISS-PROT:Q14525 Keratin, type I cuticular HA3-II (Hair keratin, type I HA3-II)	Color [DarkGray]	1	4			13	2	22.738	19.5003	19.6553	19.5935	19.7379	20.5928	19.6438	19.6074	19.2403	20.0427	19.4072	19.5161
	CON__Q32MB2;CON__Q7RTS7	CON__Q32MB2;CON__Q7RTS7			>Q32MB2 TREMBL:Q32MB2;Q86Y46 Tax_Id=9606 Gene_Symbol=KRT73 Keratin-73;>Q7RTS7 SWISS-PROT:Q7RTS7 Tax_Id=9606 Gene_Symbol=KRT74 Keratin, type II cytoskeletal 74	Color [DarkGray]	1	4			12	1	19.4562	20.0051	20.6001	19.633	18.6049	19.276	19.088	22.9822	24.8523	21.3302	23.0873	19.3425
	CON__Q3SY84	CON__Q3SY84			>Q3SY84 SWISS-PROT:Q3SY84 Tax_Id=9606 Gene_Symbol=KRT71 Keratin, type II cytoskeletal 71	Color [DarkGray]	1	4			9	0	20.8713	20.0231	19.3251	19.6561	20.7982	19.765	19.6417	20.7384	21.1059	20.2483	20.3798	20.5844
	CON__Q3TTY5	CON__Q3TTY5			>Q3TTY5 SWISS-PROT:Q3TTY5 Tax_Id=10090 Gene_Symbol=Krt2 Keratin, type II cytoskeletal 2 epidermal	Color [DarkGray]	1	4	+		18	1	19.2478	20.475	20.1702	20.7128	19.3754	21.3619	19.9919	19.3042	19.5919	20.124	19.8463	20.1145
	CON__Q5D862	CON__Q5D862			>Q5D862 SWISS-PROT:Q5D862 Tax_Id=9606 Gene_Symbol=FLG2 Filaggrin-2	Color [DarkGray]	1	4			11	11	24.24	25.5557	24.7158	23.7011	24.0438	24.4251	24.5914	26.2411	26.3666	24.0224	25.0845	24.9915
	CON__Q61726	CON__Q61726			>Q61726 TREMBL:Q61726 Tax_Id=10090 Gene_Symbol=5430421N21Rik Keratin type II	Color [DarkGray]	1	4			12	2	23.4125	19.6128	19.6876	19.5057	19.7993	20.8123	20.0731	20.4433	19.8284	18.031	19.9489	20.886
	CON__Q61782	CON__Q61782			>Q61782 TREMBL:Q61782 Tax_Id=10090 Gene_Symbol=Krt14 Type I epidermal keratin (Fragment)	Color [DarkGray]	1	4			7	1	18.6658	19.0374	19.6749	20.2255	19.4584	19.1851	18.8998	20.0806	19.3158	22.5716	19.6595	19.6135
	CON__Q6KB66-1;CON__Q0VBK2	CON__Q6KB66-1			>Q6KB66-1 SWISS-PROT:Q6KB66-1 Tax_Id=9606 Gene_Symbol=KRT80 Isoform 1 of Keratin, type II cytoskeletal 80	Color [DarkGray]	1	4			14	12	22.4808	23.662	22.8688	22.3342	22.3703	22.6833	23.2335	23.9718	24.5313	22.5004	23.4862	23.1864
	CON__Q8N1N4-2;CON__Q7RTT2	CON__Q8N1N4-2;CON__Q7RTT2			>Q8N1N4-2 SWISS-PROT:Q8N1N4-2 Tax_Id=9606 Gene_Symbol=KRT78 Isoform 2 of Keratin, type II cytoskeletal 78;>Q7RTT2 TREMBL:Q7RTT2 Tax_Id=9606 Gene_Symbol=KRT78 Keratin-78	Color [DarkGray]	1	4			27	23	25.4004	26.0344	25.327	24.6889	24.6973	25.2042	26.0152	26.5023	26.995	24.2852	26.0171	25.5319
	CON__Q7Z794	CON__Q7Z794			>Q7Z794 SWISS-PROT:Q7Z794 Tax_Id=9606 Gene_Symbol=KRT77 Keratin 77	Color [DarkGray]	1	4			23	14	20.0227	24.249	22.3995	19.381	21.0255	22.2274	22.2057	23.2437	25.7764	21.1095	23.5271	23.138
	CON__Q86YZ3	CON__Q86YZ3			>Q86YZ3 SWISS-PROT:Q86YZ3 Tax_Id=9606 Gene_Symbol=HRNR Hornerin	Color [DarkGray]	1	4			32	32	26.6157	27.0904	26.566	25.4507	25.643	26.4902	27.0962	27.3829	27.8311	25.4924	27.0362	26.302
	CON__Q92764	CON__Q92764			>Q92764 SWISS-PROT:Q92764 Keratin, type I cuticular HA5 (Hair keratin, type I HA5)	Color [DarkGray]	1	4			9	1	24.2479	19.685	20.3124	19.9375	18.869	20.351	19.3014	19.9654	20.206	19.0484	19.3869	19.4109
	CON__Q9C075	CON__Q9C075			>Q9C075 SWISS-PROT:Q9C075 Tax_Id=9606 Gene_Symbol=KRT23 Keratin, type I cytoskeletal 23	Color [DarkGray]	1	4			5	3	18.8074	21.2675	19.9793	19.5438	19.5109	20.6333	20.7049	21.6015	23.0092	20.0411	19.8241	18.317
	CON__Q9NSB2;CON__Q6ISB0	CON__Q9NSB2;CON__Q6ISB0			>Q9NSB2 SWISS-PROT:Q9NSB2 Keratin, type II cuticular Hb4 (Hair keratin, type II Hb4) - Homo sapiens (Human).;>Q6ISB0 TREMBL:Q6ISB0 Keratin, hair, basic, 4 - Homo sapiens (Human).	Color [DarkGray]	1	4			35	27	22.2324	28.5032	20.5465	20.672	20.0978	20.1912	20.2376	19.6412	20.0979	19.9059	20.4613	20.3654
	CON__Q9NSB4	CON__Q9NSB4			>Q9NSB4 SWISS-PROT:Q9NSB4 Keratin, type II cuticular Hb2 (Hair keratin, type II Hb2) - Homo sapiens (Human).	Color [DarkGray]	1	4			4	2	25.4302	19.2806	19.0666	20.1829	20.1925	19.9583	19.3685	19.6875	19.057	19.4314	19.7007	19.467
	CON__Q9UE12;CON__Q15323	CON__Q9UE12;CON__Q15323			>Q9UE12 TREMBL:Q9UE12 Type I hair keratin 1 - Homo sapiens (Human).;>Q15323 SWISS-PROT:Q15323 Keratin, type I cuticular HA1 (Hair keratin, type I HA1)	Color [DarkGray]	1	4			16	0	26.5913	23.934	20.1191	20.6932	21.8198	20.1151	25.6301	23.0898	23.3897	20.3101	24.2346	21.0864
	F4HNU6	F4HNU6		At1g06900	>tr|F4HNU6|F4HNU6_ARATH Insulinase (Peptidase family M16) family protein OS=Arabidopsis thaliana GN=At1g06900 PE=3 SV=1	Color [DarkGray]	1	4			4	4	21.232	20.9883	19.5861	19.9931	20.453	19.5109	22.0253	18.8188	19.8724	19.104	19.5222	19.2186
	F4HPB7	F4HPB7		At1g26750	>tr|F4HPB7|F4HPB7_ARATH Uncharacterized protein OS=Arabidopsis thaliana GN=At1g26750 PE=4 SV=1	Color [DarkGray]	1	4			3	3	19.7066	20.5255	19.2019	22.6725	21.8344	22.9564	19.6368	21.0935	19.7774	20.7395	19.5058	20.4014
	F4HPK7;Q9LPD9	F4HPK7;Q9LPD9	DNA replication licensing factor MCM2	MCM2	>tr|F4HPK7|F4HPK7_ARATH DNA helicase OS=Arabidopsis thaliana GN=MCM2 PE=3 SV=1;>sp|Q9LPD9|MCM2_ARATH DNA replication licensing factor MCM2 OS=Arabidopsis thaliana GN=MCM2 PE=1 SV=1	Color [DarkGray]	1	4			8	8	20.2567	19.2453	19.5046	20.913	21.3498	21.7936	19.0171	21.353	19.6778	22.2857	21.3113	21.935
	F4HQD5;F4HQD4;REV__O81806;REV__Q6NKZ1;REV__F4J108;REV__Q8VWI7;Q9SVX5;Q94B71;F4IUX6	F4HQD5;F4HQD4	Heat shock 70 kDa protein 15	At1g79920;HSP70-15	>tr|F4HQD5|F4HQD5_ARATH Heat shock protein 70 OS=Arabidopsis thaliana GN=At1g79920 PE=1 SV=1;>sp|F4HQD4|HSP7P_ARATH Heat shock 70 kDa protein 15 OS=Arabidopsis thaliana GN=HSP70-15 PE=1 SV=1	Color [DarkGray]	1	4			55	10	19.7701	22.0403	22.5978	23.5278	24.8983	24.8272	23.2115	23.0786	22.7218	23.3194	21.5647	21.8917
	F4HQE1;Q0WT48	F4HQE1;Q0WT48	DnaJ protein ERDJ2A	ATERDJ2A;ERDJ2A	>tr|F4HQE1|F4HQE1_ARATH J domain protein DjC21 OS=Arabidopsis thaliana GN=ATERDJ2A PE=4 SV=1;>sp|Q0WT48|DNJ21_ARATH DnaJ protein ERDJ2A OS=Arabidopsis thaliana GN=ERDJ2A PE=1 SV=1	Color [DarkGray]	1	4			4	3	19.1412	19.3779	18.4612	19.3627	19.5469	20.2981	19.3054	20.5109	20.0993	21.7427	21.2204	21.7545
	F4HQF0;F4HQE6;Q9CAA0	F4HQF0;F4HQE6;Q9CAA0	Coatomer subunit beta-1	At1g79990	>tr|F4HQF0|F4HQF0_ARATH Coatomer subunit beta-1 OS=Arabidopsis thaliana GN=At1g79990 PE=4 SV=1;>tr|F4HQE6|F4HQE6_ARATH Coatomer subunit beta-1 OS=Arabidopsis thaliana GN=At1g79990 PE=4 SV=1;>sp|Q9CAA0|COB21_ARATH Coatomer subunit beta-1 OS=Arabidopsis t	Color [DarkGray]	1	4			26	14	23.9407	23.9683	23.9065	24.1256	24.2723	24.104	23.4963	24.1406	23.6727	24.0168	23.0242	24.525
	Q8W592;F4HQH8	Q8W592;F4HQH8		At1g01080	>tr|Q8W592|Q8W592_ARATH At1g01080/T25K16_7 OS=Arabidopsis thaliana GN=At1g01080 PE=2 SV=1;>tr|F4HQH8|F4HQH8_ARATH RNA-binding (RRM/RBD/RNP motifs) family protein OS=Arabidopsis thaliana GN=At1g01080 PE=4 SV=1	Color [DarkGray]	1	4			5	5	19.2663	19.871	22.1508	20.3951	22.8868	22.8225	19.5348	20.2822	19.5596	21.2672	19.3384	20.1485
	F4HQZ1	F4HQZ1		At1g19880	>tr|F4HQZ1|F4HQZ1_ARATH Regulator of chromosome condensation (RCC1) family protein OS=Arabidopsis thaliana GN=At1g19880 PE=1 SV=1	Color [DarkGray]	1	4			4	4	19.5066	19.5323	20.5476	20.8062	20.5816	20.8459	20.0858	21.8179	20.7193	22.0249	20.9925	20.6986
	F4HR88;F4HR92	F4HR88		At1g33590	>tr|F4HR88|F4HR88_ARATH Leucine-rich repeat (LRR) family protein OS=Arabidopsis thaliana GN=At1g33590 PE=4 SV=1	Color [DarkGray]	1	4			12	12	23.3249	23.9983	24.177	23.1682	24.152	23.9204	23.7376	24.6598	24.2872	22.8427	24.782	23.6576
	F4HRT5	F4HRT5		LINC1	>sp|F4HRT5|CRWN1_ARATH Protein CROWDED NUCLEI 1 OS=Arabidopsis thaliana GN=CRWN1 PE=1 SV=1	Color [DarkGray]	1	4			9	9	20.596	19.5916	19.476	19.8991	21.4678	21.6146	19.7424	21.6507	21.5163	20.0516	21.9056	21.8855
	Q8VZM1;F4HS68	Q8VZM1;F4HS68		EMB2753	>tr|Q8VZM1|Q8VZM1_ARATH Putative N-terminal acetyltransferase OS=Arabidopsis thaliana GN=EMB2753 PE=2 SV=1;>tr|F4HS68|F4HS68_ARATH Tetratricopeptide repeat-containing protein OS=Arabidopsis thaliana GN=EMB2753 PE=4 SV=1	Color [DarkGray]	1	4			27	27	24.0922	24.4425	24.407	24.949	25.0495	24.9878	25.2901	24.2719	24.504	25.1555	24.623	24.7342
	F4HS76;Q9M8L4	F4HS76;Q9M8L4	Glycerol kinase	NHO1;GLPK	>tr|F4HS76|F4HS76_ARATH Glycerol kinase-like protein OS=Arabidopsis thaliana GN=NHO1 PE=3 SV=1;>sp|Q9M8L4|GLPK_ARATH Glycerol kinase OS=Arabidopsis thaliana GN=GLPK PE=1 SV=1	Color [DarkGray]	1	4			8	8	22.7306	21.8694	22.3692	22.5526	22.5342	22.5522	22.2488	22.8004	22.764	22.7303	22.649	22.5616
	F4HS98;F4HS99;F4JKH6	F4HS98;F4HS99		At1g01320	>tr|F4HS98|F4HS98_ARATH Tetratricopeptide repeat-containing protein OS=Arabidopsis thaliana GN=At1g01320 PE=1 SV=1;>tr|F4HS99|F4HS99_ARATH Tetratricopeptide repeat-containing protein OS=Arabidopsis thaliana GN=At1g01320 PE=1 SV=1	Color [DarkGray]	1	4			9	9	19.6446	21.2284	21.6444	21.3276	21.9399	21.5892	22.0885	21.1271	21.2987	21.5612	18.7865	19.474
	F4HSP7;P40602	F4HSP7;P40602	Anther-specific proline-rich protein APG	At1g20130;APG	>tr|F4HSP7|F4HSP7_ARATH Anther specific GDSL-like lipase/hydrolase family protein OS=Arabidopsis thaliana GN=At1g20130 PE=4 SV=1;>sp|P40602|APG_ARATH Anther-specific proline-rich protein APG OS=Arabidopsis thaliana GN=APG PE=2 SV=2	Color [DarkGray]	1	4			5	5	22.4859	21.7736	21.3984	22.2525	21.6852	21.7178	19.4148	22.4274	21.9778	22.505	21.2716	21.9457
	F4HSX1;P31166-2;P31166	F4HSX1;P31166-2;P31166	Adenine phosphoribosyltransferase 1, chloroplastic	APT1	>tr|F4HSX1|F4HSX1_ARATH Adenine phosphoribosyl transferase 1 OS=Arabidopsis thaliana GN=APT1 PE=3 SV=1;>sp|P31166-2|APT1_ARATH Isoform 2 of Adenine phosphoribosyltransferase 1, chloroplastic OS=Arabidopsis thaliana GN=APT1;>sp|P31166|APT1_ARATH Adenine pho	Color [DarkGray]	1	4			4	3	22.9262	23.0411	22.9539	23.8283	22.9922	23.3778	23.639	22.5837	22.2162	23.5875	23.0067	22.7706
	F4HU51	F4HU51		At1g01710	>tr|F4HU51|F4HU51_ARATH Acyl-CoA thioesterase family protein OS=Arabidopsis thaliana GN=At1g01710 PE=4 SV=1	Color [DarkGray]	1	4			3	3	19.7451	20.0705	20.4837	21.6574	19.797	18.73	20.4476	19.5662	19.5144	21.7423	19.7501	20.087
	F4HV67;Q9SYG4	F4HV67;Q9SYG4	Oligouridylate-binding protein 1A	UBP1A	>tr|F4HV67|F4HV67_ARATH Oligouridylate-binding protein 1A OS=Arabidopsis thaliana GN=UBP1A PE=1 SV=1;>sp|Q9SYG4|UBP1A_ARATH Oligouridylate-binding protein 1A OS=Arabidopsis thaliana GN=UBP1A PE=1 SV=1	Color [DarkGray]	1	4			12	5	19.7937	21.3727	19.8566	23.1426	19.8613	20.0464	20.2018	19.7241	19.3986	22.3787	19.2289	20.5306
	F4HVV7;F4HVV6;REV__F4JCM5;REV__F4JCM6;REV__F4JCM7	F4HVV7;F4HVV6		At1g02080	>tr|F4HVV7|F4HVV7_ARATH CCR4-NOT transcription complex subunit 1 domain protein OS=Arabidopsis thaliana GN=At1g02080 PE=4 SV=1;>tr|F4HVV6|F4HVV6_ARATH CCR4-NOT transcription complex subunit 1 domain protein OS=Arabidopsis thaliana GN=At1g02080 PE=4 SV=1	Color [DarkGray]	1	4			9	9	18.8702	20.1347	19.3272	19.5567	22.2689	21.5733	18.6683	20.651	19.2043	20.3037	20.3	20.0697
	F4HVW0;Q94JU3-2;Q94JU3	F4HVW0;Q94JU3-2;Q94JU3	COP9 signalosome complex subunit 7	FUS5;CSN7	>tr|F4HVW0|F4HVW0_ARATH COP9 signalosome complex subunit 7 OS=Arabidopsis thaliana GN=FUS5 PE=4 SV=1;>sp|Q94JU3-2|CSN7_ARATH Isoform 2 of COP9 signalosome complex subunit 7 OS=Arabidopsis thaliana GN=CSN7;>sp|Q94JU3|CSN7_ARATH COP9 signalosome complex subu	Color [DarkGray]	1	4			4	4	20.0977	19.7579	19.3391	21.8204	18.7402	19.6509	21.2762	20.1765	18.6297	21.438	19.1957	19.7294
	F4HVW5	F4HVW5		VAD1	>sp|F4HVW5|VAD1_ARATH Protein VASCULAR ASSOCIATED DEATH 1, chloroplastic OS=Arabidopsis thaliana GN=VAD1 PE=1 SV=1	Color [DarkGray]	1	4			4	4	20.0604	19.7659	18.792	20.0104	20.0305	18.9709	20.5736	19.5624	21.3007	20.1166	19.2596	20.2828
	F4HVX7-2;F4HVX7;F4IR05-2;F4IR05	F4HVX7-2;F4HVX7	Protein CER1-like 1		>sp|F4HVX7-2|CERL1_ARATH Isoform 2 of Protein CER1-like 1 OS=Arabidopsis thaliana GN=At1g02190;>sp|F4HVX7|CERL1_ARATH Protein CER1-like 1 OS=Arabidopsis thaliana GN=At1g02190 PE=2 SV=1	Color [DarkGray]	1	4			9	6	19.7269	20.0981	19.4077	18.882	21.3288	21.4798	19.9187	21.1752	19.9475	19.2737	20.3361	21.4339
	F4HVY0;F4HVY0-2;F4HVY0-3	F4HVY0;F4HVY0-2;F4HVY0-3	Protein ECERIFERUM 1	CER1	>sp|F4HVY0|CER1_ARATH Protein ECERIFERUM 1 OS=Arabidopsis thaliana GN=CER1 PE=1 SV=1;>sp|F4HVY0-2|CER1_ARATH Isoform 2 of Protein ECERIFERUM 1 OS=Arabidopsis thaliana GN=CER1;>sp|F4HVY0-3|CER1_ARATH Isoform 3 of Protein ECERIFERUM 1 OS=Arabidopsis thaliana	Color [DarkGray]	1	4			28	25	24.861	24.7927	24.9218	25.1227	25.0284	25.1475	24.8387	25.3732	24.7892	25.8247	24.4045	25.114
	F4HWQ5;P46077	F4HWQ5;P46077	14-3-3-like protein GF14 phi	GF14 PHI;GRF4	>tr|F4HWQ5|F4HWQ5_ARATH 14-3-3-like protein GF14 phi OS=Arabidopsis thaliana GN=GF14 PHI PE=1 SV=1;>sp|P46077|14334_ARATH 14-3-3-like protein GF14 phi OS=Arabidopsis thaliana GN=GRF4 PE=1 SV=2	Color [DarkGray]	1	4			15	3	20.2276	21.3565	20.2634	21.7368	22.0677	22.1686	22.3787	21.1973	21.4529	21.5827	21.2189	21.5672
	F4HWS2;REV__F4K310	F4HWS2		At1g48090	>tr|F4HWS2|F4HWS2_ARATH Calcium-dependent lipid-binding family protein OS=Arabidopsis thaliana GN=At1g48090 PE=4 SV=1	Color [DarkGray]	1	4			12	12	20.8715	19.1926	20.5852	18.4179	21.5842	21.7581	18.763	19.3622	20.0848	20.6163	20.6275	19.6179
	F4HWU0;Q9LUT0	F4HWU0;Q9LUT0		At1g48210;At3g17410	>tr|F4HWU0|F4HWU0_ARATH Serine/threonine protein kinase OS=Arabidopsis thaliana GN=At1g48210 PE=3 SV=1;>tr|Q9LUT0|Q9LUT0_ARATH Putative serine/threonine protein kinase OS=Arabidopsis thaliana GN=At3g17410 PE=2 SV=1	Color [DarkGray]	1	4			3	1	20.6795	19.8752	19.6472	20.0966	19.9522	19.9828	19.1717	19.5588	19.6762	18.9679	19.9498	19.1961
	F4HXB1;Q9CA28	F4HXB1;Q9CA28	Tetraketide alpha-pyrone reductase 2	At1g68540;TKPR2	>tr|F4HXB1|F4HXB1_ARATH Tetraketide alpha-pyrone reductase 2 OS=Arabidopsis thaliana GN=At1g68540 PE=1 SV=1;>sp|Q9CA28|TKPR2_ARATH Tetraketide alpha-pyrone reductase 2 OS=Arabidopsis thaliana GN=TKPR2 PE=1 SV=1	Color [DarkGray]	1	4			3	3	19.9755	19.4476	19.5721	21.9179	19.0338	19.4018	20.1669	19.3419	20.0406	21.9391	19.8197	19.5497
	F4HXD1;Q9C9P3;F4IFA4	F4HXD1;Q9C9P3		At1g74910;F9E10.24	>tr|F4HXD1|F4HXD1_ARATH ADP-glucose pyrophosphorylase family protein OS=Arabidopsis thaliana GN=At1g74910 PE=1 SV=1;>tr|Q9C9P3|Q9C9P3_ARATH ADP-glucose pyrophosphorylase family protein OS=Arabidopsis thaliana GN=F9E10.24 PE=1 SV=1	Color [DarkGray]	1	4			9	9	19.0489	22.51	22.5852	23.0099	23.22	23.1529	22.9654	23.1594	22.7267	23.5975	22.7637	23.4134
	F4HXD2;Q9S795	F4HXD2;Q9S795	Betaine aldehyde dehydrogenase 1, chloroplastic	ALDH10A8	>tr|F4HXD2|F4HXD2_ARATH Aldehyde dehydrogenase 10A8 OS=Arabidopsis thaliana GN=ALDH10A8 PE=3 SV=1;>sp|Q9S795|BADH1_ARATH Betaine aldehyde dehydrogenase 1, chloroplastic OS=Arabidopsis thaliana GN=ALDH10A8 PE=2 SV=1	Color [DarkGray]	1	4			8	7	23.1208	22.8517	23.3961	22.0268	22.7528	22.4011	23.0667	21.9309	22.4137	22.6914	22.328	22.0382
	Q9FWY7;F4HXL3	Q9FWY7;F4HXL3	Importin subunit alpha	T14P4.3;IMPA-6	>sp|Q9FWY7|IMPA6_ARATH Importin subunit alpha-6 OS=Arabidopsis thaliana GN=IMPA6 PE=2 SV=1;>tr|F4HXL3|F4HXL3_ARATH Importin subunit alpha OS=Arabidopsis thaliana GN=IMPA-6 PE=3 SV=1	Color [DarkGray]	1	4			6	3	18.8643	19.232	19.7929	20.5341	20.192	20.4168	19.7305	20.1961	20.6096	19.9147	19.2431	19.2606
	F4HXM8	F4HXM8		At1g02813	>tr|F4HXM8|F4HXM8_ARATH Uncharacterized protein OS=Arabidopsis thaliana GN=At1g02813 PE=4 SV=1	Color [DarkGray]	1	4			5	5	19.1459	22.8166	22.2845	20.1967	22.5027	23.1124	20.655	22.3428	22.7497	22.3219	21.5336	22.4324
	F4HXV6	F4HXV6		NUP155	>sp|F4HXV6|NU155_ARATH Nuclear pore complex protein NUP155 OS=Arabidopsis thaliana GN=NUP155 PE=1 SV=1	Color [DarkGray]	1	4			16	16	18.6029	22.5082	22.4021	22.7596	23.3291	23.579	22.9314	22.7621	22.7732	22.7664	22.3547	22.4006
	F4HXZ1	F4HXZ1		At1g15130	>tr|F4HXZ1|F4HXZ1_ARATH Endosomal targeting BRO1-like domain-containing protein OS=Arabidopsis thaliana GN=At1g15130 PE=1 SV=1	Color [DarkGray]	1	4			3	3	20.3887	21.0272	19.6474	19.6032	21.1978	20.9451	20.3488	20.9797	19.7117	20.101	20.1508	20.4711
	F4HYF3	F4HYF3	Bifunctional D-cysteine desulfhydrase/1-aminocyclopropane-1-carboxylate deaminase, mitochondrial	DCD	>sp|F4HYF3|DCYD1_ARATH Bifunctional D-cysteine desulfhydrase/1-aminocyclopropane-1-carboxylate deaminase, mitochondrial OS=Arabidopsis thaliana GN=DCD PE=1 SV=1	Color [DarkGray]	1	4			6	6	20.5266	22.9742	22.7296	21.7279	22.0902	21.7275	20.1979	22.7973	22.27	21.204	23.6188	22.4614
	F4HZE0;Q8L770	F4HZE0;Q8L770	ATP-dependent Clp protease proteolytic subunit;ATP-dependent Clp protease proteolytic subunit-related protein 3, chloroplastic	At1g09130;CLPR3	>tr|F4HZE0|F4HZE0_ARATH ATP-dependent Clp protease proteolytic subunit OS=Arabidopsis thaliana GN=At1g09130 PE=3 SV=1;>sp|Q8L770|CLPR3_ARATH ATP-dependent Clp protease proteolytic subunit-related protein 3, chloroplastic OS=Arabidopsis thaliana GN=CLPR3 PE	Color [DarkGray]	1	4			4	4	19.2318	19.2451	20.186	20.343	21.3994	21.7684	19.5329	21.1719	21.054	22.7269	21.2317	19.7674
	F4HZN9;Q9XI01	F4HZN9;Q9XI01	Protein disulfide-isomerase;Protein disulfide isomerase-like 1-1	PDIL1-1	>tr|F4HZN9|F4HZN9_ARATH Protein disulfide-isomerase OS=Arabidopsis thaliana GN=PDIL1-1 PE=3 SV=1;>sp|Q9XI01|PDI11_ARATH Protein disulfide isomerase-like 1-1 OS=Arabidopsis thaliana GN=PDIL1-1 PE=1 SV=1	Color [DarkGray]	1	4			9	7	19.623	19.4567	21.7594	22.3426	22.3873	22.5232	22.152	22.3177	22.7533	21.6751	21.9722	21.6367
	F4HZS8	F4HZS8		At1g22060	>tr|F4HZS8|F4HZS8_ARATH Uncharacterized protein OS=Arabidopsis thaliana GN=At1g22060 PE=4 SV=1	Color [DarkGray]	1	4			5	5	19.1055	20.4636	19.5141	19.9946	21.9612	21.8694	19.0472	20.2548	20.0537	20.7328	20.1963	20.3372
	F4I061;Q8RXA7;F4I062	F4I061;Q8RXA7;F4I062		SCD1	>tr|F4I061|F4I061_ARATH Stomatal cytokinesis defective / SCD1 protein (SCD1) OS=Arabidopsis thaliana GN=SCD1 PE=4 SV=1;>sp|Q8RXA7|SCD1_ARATH DENN domain and WD repeat-containing protein SCD1 OS=Arabidopsis thaliana GN=SCD1 PE=1 SV=1;>tr|F4I062|F4I062_ARATH	Color [DarkGray]	1	4			3	3	18.859	19.9055	20.429	19.2683	20.8399	20.0472	18.5198	19.4788	19.2405	19.3804	19.9726	19.745
	F4I116	F4I116		At1g09620	>sp|F4I116|SYLC_ARATH Leucine--tRNA ligase, cytoplasmic OS=Arabidopsis thaliana GN=At1g09620 PE=1 SV=1	Color [DarkGray]	1	4			12	12	22.3399	22.4191	22.8867	23.1265	22.9369	22.8656	23.0385	22.2894	22.4507	23.084	21.828	22.1591
	F4I1L9;Q8GUN7	F4I1L9;Q8GUN7	Adenylosuccinate lyase	At1g36280	>tr|F4I1L9|F4I1L9_ARATH Adenylosuccinate lyase OS=Arabidopsis thaliana GN=At1g36280 PE=3 SV=1;>tr|Q8GUN7|Q8GUN7_ARATH Adenylosuccinate lyase OS=Arabidopsis thaliana GN=At1g36280 PE=2 SV=1	Color [DarkGray]	1	4			5	2	19.0648	22.2895	22.7465	20.8874	21.9384	22.1811	19.4173	21.0789	21.3641	19.3979	21.2067	20.8671
	F4I1Y3;Q8GY23	F4I1Y3;Q8GY23	E3 ubiquitin-protein ligase UPL1	UPL1	>tr|F4I1Y3|F4I1Y3_ARATH Ubiquitin-protein ligase 1 OS=Arabidopsis thaliana GN=UPL1 PE=1 SV=1;>sp|Q8GY23|UPL1_ARATH E3 ubiquitin-protein ligase UPL1 OS=Arabidopsis thaliana GN=UPL1 PE=1 SV=3	Color [DarkGray]	1	4			39	1	19.5498	19.7775	20.8442	18.7443	19.528	20.1032	19.1289	19.9713	20.1966	21.0019	19.2856	19.6678
	F4I2F8;O48741	F4I2F8;O48741	Protochlorophyllide reductase C, chloroplastic	POR C;PORC	>tr|F4I2F8|F4I2F8_ARATH Protochlorophyllide reductase C OS=Arabidopsis thaliana GN=POR C PE=4 SV=1;>sp|O48741|PORC_ARATH Protochlorophyllide reductase C, chloroplastic OS=Arabidopsis thaliana GN=PORC PE=1 SV=1	Color [DarkGray]	1	4			18	13	19.7437	19.0658	22.1952	23.0011	23.3254	23.272	23.5981	22.8606	23.2467	24.1573	23.5003	20.5939
	F4I325;Q8LAZ7;Q9FVU9	F4I325;Q8LAZ7	COP9 signalosome complex subunit 5b	CSN5A;CSN5B	>tr|F4I325|F4I325_ARATH COP9 signalosome complex subunit 5a OS=Arabidopsis thaliana GN=CSN5A PE=1 SV=1;>sp|Q8LAZ7|CSN5B_ARATH COP9 signalosome complex subunit 5b OS=Arabidopsis thaliana GN=CSN5B PE=1 SV=2	Color [DarkGray]	1	4			5	5	20.6818	18.7397	20.1022	21.5615	21.6235	21.7478	21.5657	21.2852	21.4126	21.8041	21.9986	21.5366
	F4I3B3;Q0WW84;Q9SX79-2;Q9SX79;Q9SX80	F4I3B3;Q0WW84	Polyadenylate-binding protein RBP47A;Polyadenylate-binding protein RBP47B	RBP47A;RBP47B	>sp|F4I3B3|RB47A_ARATH Polyadenylate-binding protein RBP47A OS=Arabidopsis thaliana GN=RBP47A PE=2 SV=1;>sp|Q0WW84|RB47B_ARATH Polyadenylate-binding protein RBP47B OS=Arabidopsis thaliana GN=RBP47B PE=2 SV=1	Color [DarkGray]	1	4			6	6	20.4336	20.8151	21.196	21.2856	21.4717	21.7283	21.9038	19.1857	21.6738	22.016	21.9093	21.5342
	Q9FX95;F4I3C3	Q9FX95;F4I3C3		F14J22.10;NQR	>tr|Q9FX95|Q9FX95_ARATH ARP protein OS=Arabidopsis thaliana GN=F14J22.10 PE=2 SV=1;>tr|F4I3C3|F4I3C3_ARATH Uncharacterized protein OS=Arabidopsis thaliana GN=NQR PE=4 SV=1	Color [DarkGray]	1	4			17	17	19.9811	23.6381	23.6953	23.5048	23.4561	23.2326	22.9285	23.374	23.575	23.3396	23.056	23.7727
	F4I3J0	F4I3J0	Obg-like ATPase 1	At1g56050	>tr|F4I3J0|F4I3J0_ARATH Obg-like ATPase 1 OS=Arabidopsis thaliana GN=At1g56050 PE=3 SV=1	Color [DarkGray]	1	4			4	4	18.2806	20.369	20.2971	20.01	20.819	19.3538	22.5109	19.6354	19.7651	22.4838	20.1155	20.041
	F4I3L1;P50318	F4I3L1;P50318	Phosphoglycerate kinase;Phosphoglycerate kinase 2, chloroplastic	At1g56190	>tr|F4I3L1|F4I3L1_ARATH Phosphoglycerate kinase OS=Arabidopsis thaliana GN=At1g56190 PE=3 SV=1;>sp|P50318|PGKH2_ARATH Phosphoglycerate kinase 2, chloroplastic OS=Arabidopsis thaliana GN=At1g56190 PE=2 SV=3	Color [DarkGray]	1	4			19	4	20.6413	22.162	22.0869	22.2965	22.3859	22.2007	22.8003	22.1157	20.4759	23.0623	23.0838	22.0046
	F4I3R0;Q8H0S9;B3H621;F4I3R1;F4I3R4	F4I3R0;Q8H0S9;B3H621;F4I3R1;F4I3R4	Puromycin-sensitive aminopeptidase	At1g63770;MPA1	>tr|F4I3R0|F4I3R0_ARATH Peptidase M1 family protein OS=Arabidopsis thaliana GN=At1g63770 PE=4 SV=1;>sp|Q8H0S9|PSA_ARATH Puromycin-sensitive aminopeptidase OS=Arabidopsis thaliana GN=MPA1 PE=2 SV=1;>tr|B3H621|B3H621_ARATH Peptidase M1 family protein OS=Arab	Color [DarkGray]	1	4			20	20	19.942	24.1395	24.8686	23.3307	23.8766	22.9706	19.9067	23.8431	23.4074	23.4855	23.135	23.2265
	F4I420;C0SUW8;F4I421;F4I410	F4I420;C0SUW8;F4I421;F4I410		At1g76810;At1g21160;At1g76820;At1g76720	>tr|F4I420|F4I420_ARATH Eukaryotic translation initiation factor 2 (EIF-2) family protein OS=Arabidopsis thaliana GN=At1g76810 PE=1 SV=1;>tr|C0SUW8|C0SUW8_ARATH Eukaryotic translation initiation factor 2 (EIF-2) family protein (Fragment) OS=Arabidopsis tha	Color [DarkGray]	1	4			4	4	20.2663	19.9502	18.9074	19.7916	19.715	20.6184	19.568	18.3353	20.7183	21.6932	19.9072	19.2838
	F4I450;Q93ZR3;F4I448	F4I450;Q93ZR3;F4I448		PRP39	>tr|F4I450|F4I450_ARATH Pre-mRNA-processing factor 39 OS=Arabidopsis thaliana GN=PRP39 PE=1 SV=1;>tr|Q93ZR3|Q93ZR3_ARATH Pre-mRNA-processing factor 39 OS=Arabidopsis thaliana GN=PRP39 PE=1 SV=1;>tr|F4I448|F4I448_ARATH Pre-mRNA-processing factor 39 OS=Arabi	Color [DarkGray]	1	4			3	3	19.8843	20.693	18.9916	19.5641	20.4908	20.6249	18.95	19.2925	19.6435	20.1165	19.426	19.61
	F4I576;P92947-2;P92947;F4I577	F4I576;P92947-2;P92947;F4I577	Monodehydroascorbate reductase, chloroplastic	MDAR6	>tr|F4I576|F4I576_ARATH Monodehydroascorbate reductase OS=Arabidopsis thaliana GN=MDAR6 PE=4 SV=1;>sp|P92947-2|MDARP_ARATH Isoform 2 of Monodehydroascorbate reductase, chloroplastic OS=Arabidopsis thaliana GN=At1g63940;>sp|P92947|MDARP_ARATH Monodehydroasc	Color [DarkGray]	1	4			6	6	20.2524	21.9042	21.9501	20.9232	22.0444	21.4769	20.4055	21.7543	20.133	19.1894	20.6795	21.4301
	F4I5C0;F4I5B8;Q94F47;P35134	F4I5C0;F4I5B8;Q94F47;P35134	Ubiquitin-conjugating enzyme E2 28;Ubiquitin-conjugating enzyme E2 11	UBC28;UBC11	>tr|F4I5C0|F4I5C0_ARATH Ubiquitin-conjugating enzyme E2 28 OS=Arabidopsis thaliana GN=UBC28 PE=3 SV=1;>tr|F4I5B8|F4I5B8_ARATH Ubiquitin-conjugating enzyme E2 28 OS=Arabidopsis thaliana GN=UBC28 PE=3 SV=1;>sp|Q94F47|UBC28_ARATH Ubiquitin-conjugating enzyme	Color [DarkGray]	1	4	+		3	1	18.5333	18.6631	20.1403	19.7966	19.8137	19.6183	18.6219	19.9825	19.892	18.6854	20.9744	19.7654
	F4I5P3;Q94BR4	F4I5P3;Q94BR4	Pre-mRNA-processing factor 19 homolog 1	MAC3A;PRP19A	>tr|F4I5P3|F4I5P3_ARATH MOS4-associated complex 3A OS=Arabidopsis thaliana GN=MAC3A PE=4 SV=1;>sp|Q94BR4|PR19A_ARATH Pre-mRNA-processing factor 19 homolog 1 OS=Arabidopsis thaliana GN=PRP19A PE=1 SV=1	Color [DarkGray]	1	4			3	2	20.1763	18.9293	20.0198	19.704	19.7052	20.439	20.2377	19.0338	20.0304	19.2451	19.6986	19.5264
	F4I6B4;F4I6B3;F4I6B2	F4I6B4;F4I6B3;F4I6B2		At1g30470	>tr|F4I6B4|F4I6B4_ARATH SIT4 phosphatase-associated family protein OS=Arabidopsis thaliana GN=At1g30470 PE=1 SV=1;>tr|F4I6B3|F4I6B3_ARATH SIT4 phosphatase-associated family protein OS=Arabidopsis thaliana GN=At1g30470 PE=1 SV=1;>tr|F4I6B2|F4I6B2_ARATH SIT4	Color [DarkGray]	1	4			6	5	20.2819	19.5692	20.4996	21.3158	18.8087	18.8962	20.1925	19.9247	19.5397	20.7935	20.5227	19.4418
	F4I6W4;Q9SGC1;F4I6W3	F4I6W4;Q9SGC1;F4I6W3	Probable phosphoglucomutase, cytoplasmic 2	At1g70730	>tr|F4I6W4|F4I6W4_ARATH Phosphoglucomutase OS=Arabidopsis thaliana GN=At1g70730 PE=4 SV=1;>sp|Q9SGC1|PGMC2_ARATH Probable phosphoglucomutase, cytoplasmic 2 OS=Arabidopsis thaliana GN=At1g70730 PE=2 SV=1;>tr|F4I6W3|F4I6W3_ARATH Phosphoglucomutase OS=Arabido	Color [DarkGray]	1	4			17	8	21.2566	21.8426	21.8903	21.2346	21.593	21.7875	21.3583	20.0453	19.5189	22.0194	19.2359	21.7966
	F4I7I0;Q9LDV4-2	F4I7I0	Alanine aminotransferase 1, mitochondrial	ALAAT1	>sp|F4I7I0|ALAT1_ARATH Alanine aminotransferase 1, mitochondrial OS=Arabidopsis thaliana GN=ALAAT1 PE=1 SV=1	Color [DarkGray]	1	4			12	8	20.3975	22.9767	24.0134	22.5027	22.781	22.5643	19.8849	23.4586	23.8894	22.8637	23.8526	23.0232
	F4I7M5;Q9ZUB3	F4I7M5;Q9ZUB3	Spermidine synthase 1	SPDS1;SPDSYN1	>tr|F4I7M5|F4I7M5_ARATH Spermidine synthase 1 OS=Arabidopsis thaliana GN=SPDS1 PE=3 SV=1;>sp|Q9ZUB3|SPD1_ARATH Spermidine synthase 1 OS=Arabidopsis thaliana GN=SPDSYN1 PE=1 SV=1	Color [DarkGray]	1	4			5	3	22.4626	22.4508	22.2939	22.363	21.9721	22.074	22.4677	22.1733	22.8183	22.2521	22.7221	21.7066
	F4I7X1	F4I7X1		SKS6	>tr|F4I7X1|F4I7X1_ARATH SKU5 similar 6 OS=Arabidopsis thaliana GN=SKS6 PE=4 SV=1	Color [DarkGray]	1	4			11	7	23.3871	24.05	23.5064	22.3068	23.3643	23.1748	22.6838	24.0103	23.231	21.7683	22.3585	23.3184
	F4I894;F4I893;Q9M219	F4I894;F4I893		ILA	>tr|F4I894|F4I894_ARATH Protein ILITYHIA OS=Arabidopsis thaliana GN=ILA PE=1 SV=1;>tr|F4I893|F4I893_ARATH Protein ILITYHIA OS=Arabidopsis thaliana GN=ILA PE=1 SV=1	Color [DarkGray]	1	4			22	22	23.3701	19.4218	20.0978	22.7512	23.1247	22.4922	22.0827	21.4751	21.4398	23.3786	23.0436	23.0998
	F4I8B9	F4I8B9	Putative WEB family protein At1g65010, chloroplastic		>sp|F4I8B9|Y1501_ARATH Putative WEB family protein At1g65010, chloroplastic OS=Arabidopsis thaliana GN=At1g65010 PE=1 SV=1	Color [DarkGray]	1	4			3	3	19.8523	19.4544	19.6944	20.6514	20.4219	20.1645	19.2259	19.7361	19.2851	19.7439	20.6122	19.6162
	F4I962;O48686	F4I962;O48686	Paired amphipathic helix protein Sin3-like 3	SNL3	>tr|F4I962|F4I962_ARATH Paired amphipathic helix protein Sin3-like 3 OS=Arabidopsis thaliana GN=SNL3 PE=4 SV=1;>sp|O48686|SNL3_ARATH Paired amphipathic helix protein Sin3-like 3 OS=Arabidopsis thaliana GN=SNL3 PE=1 SV=3	Color [DarkGray]	1	4			4	4	20.4442	19.848	18.8527	20.2379	19.5897	19.8454	20.4345	19.9761	19.8915	20.3973	20.6143	21.5944
	F4I9T0	F4I9T0		At1g58230	>tr|F4I9T0|F4I9T0_ARATH WD40 and Beach domain-containing protein OS=Arabidopsis thaliana GN=At1g58230 PE=4 SV=1	Color [DarkGray]	1	4			3	3	20.333	20.4965	20.1038	19.9937	20.9149	21.9139	20.0862	20.3372	21.0337	19.8374	20.1641	20.9888
	F4IAG5;Q9SAA2	F4IAG5;Q9SAA2	ATP-dependent Clp protease proteolytic subunit;ATP-dependent Clp protease proteolytic subunit 6, chloroplastic	CLPP6	>tr|F4IAG5|F4IAG5_ARATH ATP-dependent Clp protease proteolytic subunit OS=Arabidopsis thaliana GN=CLPP6 PE=3 SV=1;>sp|Q9SAA2|CLPP6_ARATH ATP-dependent Clp protease proteolytic subunit 6, chloroplastic OS=Arabidopsis thaliana GN=CLPP6 PE=1 SV=1	Color [DarkGray]	1	4			4	4	20.0327	22.2462	22.2066	21.9768	21.0729	19.6912	22.1298	19.2653	20.163	22.1667	20.1173	19.9209
	O65398;F4IAH9;B9DFN6	O65398;F4IAH9	Lactoylglutathione lyase	F12F1.32;GLX1	>tr|O65398|O65398_ARATH Lactoylglutathione lyase OS=Arabidopsis thaliana GN=F12F1.32 PE=1 SV=1;>tr|F4IAH9|F4IAH9_ARATH Lactoylglutathione lyase OS=Arabidopsis thaliana GN=GLX1 PE=1 SV=1	Color [DarkGray]	1	4			5	4	19.7854	19.3653	22.0591	19.7698	21.3495	21.2555	19.7233	21.4349	19.3122	19.8857	20.4546	20.8097
	F4IAP1;P50699	F4IAP1;P50699	Thaumatin-like protein	ATLP-1	>tr|F4IAP1|F4IAP1_ARATH Thaumatin-like protein OS=Arabidopsis thaliana GN=ATLP-1 PE=4 SV=1;>sp|P50699|TLPH_ARATH Thaumatin-like protein OS=Arabidopsis thaliana GN=At1g18250 PE=2 SV=2	Color [DarkGray]	1	4			7	6	23.6598	23.2876	23.0743	22.3051	23.473	23.6865	23.598	23.1307	21.9285	22.2005	23.3978	22.5846
	F4IAW5;Q42565;Q9FE37;Q9FXK1;Q9FJM5	F4IAW5;Q42565;Q9FE37;Q9FXK1;Q9FJM5	Anthranilate synthase beta subunit 1, chloroplastic;Anthranilate synthase beta subunit 2, chloroplastic	ASB1;F4F7.41;ASB2	>tr|F4IAW5|F4IAW5_ARATH Anthranilate synthase beta subunit 1 OS=Arabidopsis thaliana GN=ASB1 PE=4 SV=1;>sp|Q42565|ASB1_ARATH Anthranilate synthase beta subunit 1, chloroplastic OS=Arabidopsis thaliana GN=ASB1 PE=1 SV=1;>tr|Q9FE37|Q9FE37_ARATH Anthranilate	Color [DarkGray]	1	4			3	3	20.4327	19.2987	20.709	19.3632	21.2568	21.4895	19.7923	20.3536	20.078	20.9091	21.3146	21.3235
	F4IB62;F4IB63;Q9FZB6;Q9SNA0;F4IB71;F4IB69;F4IJP7;F4IB76;F4J927;F4I065;Q9C8I6;Q9FZB8-2;C0LGG6-2;C0LGT5;Q9FZB8;Q9FZB1;C0LGG6;O64556;C0LGP2;C0LGL4;O65924;C0LGG3;C0LGG4;Q9SI06;Q9LIG2;Q0IGL7;Q7FK55;F4I9L3;O81067;Q9SN97;Q9SNA2;Q9SZV2;C0LGD6;C0LGD8;Q9ZQR3;Q9FN94;C0LGD9;O81069;C0LGW2;Q9ZQQ7;Q9FN93;Q9SNA3	F4IB62;F4IB63;Q9FZB6;Q9SNA0;F4IB71;F4IB69;F4IJP7;F4IB76;F4J927;F4I065;Q9C8I6;Q9FZB8-2;C0LGG6-2;C0LGT5;Q9FZB8;Q9FZB1;C0LGG6;O64556;C0LGP2;C0LGL4;O65924;C0LGG3;C0LGG4;Q9SI06;Q9LIG2	Probable LRR receptor-like serine/threonine-protein kinase At1g51810;Probable LRR receptor-like protein kinase At1g51890;Probable LRR receptor-like serine/threonine-protein kinase At5g16900;Probable LRR receptor-like serine/threonine-protein kinase At1g51880;Putative leucine-rich repeat receptor-like serine/threonine-protein kinase At2g19230;Probable LRR receptor-like serine/threonine-protein kin…	At1g51805;T14L22.4;F18L15.90;At1g51870;At1g51850;At2g29000;At1g51910;At3g46400;At1g49100;F19C24.3;MEE39	>tr|F4IB62|F4IB62_ARATH Leucine-rich repeat protein kinase family protein OS=Arabidopsis thaliana GN=At1g51805 PE=3 SV=1;>tr|F4IB63|F4IB63_ARATH Leucine-rich repeat protein kinase family protein OS=Arabidopsis thaliana GN=At1g51805 PE=3 SV=1;>tr|Q9FZB6|Q9F	Color [DarkGray]	1	4			3	2	20.4166	20.0024	20.0657	19.919	20.4958	20.3062	20.3879	20.2505	19.1083	19.7563	20.8353	20.8086
	F4IBT7;O65355	F4IBT7;O65355	Gamma-glutamyl hydrolase 2	GGH2	>tr|F4IBT7|F4IBT7_ARATH Gamma-glutamyl hydrolase 2 OS=Arabidopsis thaliana GN=GGH2 PE=4 SV=1;>sp|O65355|GGH2_ARATH Gamma-glutamyl hydrolase 2 OS=Arabidopsis thaliana GN=GGH2 PE=1 SV=2	Color [DarkGray]	1	4			6	6	20.4674	22.7439	20.9314	19.7673	18.9993	22.4111	19.8039	21.7425	22.2662	21.7543	21.7906	22.288
	Q9FWX0;F4IC59	Q9FWX0;F4IC59		T28K15.4;At1g12230	>tr|Q9FWX0|Q9FWX0_ARATH At1g12230 OS=Arabidopsis thaliana GN=T28K15.4 PE=2 SV=1;>tr|F4IC59|F4IC59_ARATH Transaldolase-like protein OS=Arabidopsis thaliana GN=At1g12230 PE=3 SV=1	Color [DarkGray]	1	4			3	3	20.0746	21.1145	21.6232	19.6737	21.0791	21.6493	19.6593	20.9311	19.3484	19.7572	20.2763	20.878
	F4IC79	F4IC79		At1g12380	>tr|F4IC79|F4IC79_ARATH Uncharacterized protein OS=Arabidopsis thaliana GN=At1g12380 PE=4 SV=1	Color [DarkGray]	1	4			6	4	20.1194	21.2366	20.6291	21.667	21.6987	21.8634	19.0629	21.2291	20.9471	21.8313	21.2347	21.4669
	F4IC87;Q9FZ06;F4HU85;F4HU83;Q9LPC6	F4IC87;Q9FZ06	Armadillo repeat-containing kinesin-like protein 3	ARK3	>tr|F4IC87|F4IC87_ARATH Kinesin-like protein OS=Arabidopsis thaliana GN=ARK3 PE=3 SV=1;>sp|Q9FZ06|ARK3_ARATH Armadillo repeat-containing kinesin-like protein 3 OS=Arabidopsis thaliana GN=ARK3 PE=1 SV=1	Color [DarkGray]	1	4			4	4	19.4433	19.534	20.1956	19.8516	20.0084	20.4653	18.8497	20.1652	19.4975	20.3109	20.7105	20.9339
	Q8H0X2;F4ICB5	Q8H0X2;F4ICB5		At1g18660	>tr|Q8H0X2|Q8H0X2_ARATH At1g18660 OS=Arabidopsis thaliana GN=At1g18660 PE=2 SV=1;>tr|F4ICB5|F4ICB5_ARATH Zinc finger (C3HC4-type RING finger) family protein OS=Arabidopsis thaliana GN=At1g18660 PE=4 SV=1	Color [DarkGray]	1	4			3	3	19.6101	20.5995	18.793	20.0653	19.3803	21.4396	19.0145	19.9451	19.779	19.5468	20.8328	20.5543
	F4ICX0;Q9C827	F4ICX0;Q9C827	Coatomer subunit beta-2	At1g52360	>tr|F4ICX0|F4ICX0_ARATH Coatomer subunit beta-2 OS=Arabidopsis thaliana GN=At1g52360 PE=4 SV=1;>sp|Q9C827|COB22_ARATH Coatomer subunit beta-2 OS=Arabidopsis thaliana GN=At1g52360 PE=2 SV=1	Color [DarkGray]	1	4			32	8	25.4159	25.6476	25.8582	26.1196	26.3109	25.9787	25.6251	25.8925	25.18	25.8786	24.8968	26.3441
	F4ICZ4;Q8VZ57	F4ICZ4;Q8VZ57		At1g52510	>tr|F4ICZ4|F4ICZ4_ARATH Putative hydrolase OS=Arabidopsis thaliana GN=At1g52510 PE=4 SV=1;>tr|Q8VZ57|Q8VZ57_ARATH Putative hydrolase OS=Arabidopsis thaliana GN=At1g52510 PE=2 SV=1	Color [DarkGray]	1	4			7	7	20.4385	22.1418	21.9758	22.8065	22.9283	22.6452	22.7483	22.4605	20.0905	23.0147	22.5822	22.4659
	F4ID91;Q8LCE1;F4ID92	F4ID91;Q8LCE1	Glutamine synthetase;Glutamine synthetase cytosolic isozyme 1-2	GSR2;GLN1-2	>tr|F4ID91|F4ID91_ARATH Glutamine synthetase OS=Arabidopsis thaliana GN=GSR2 PE=1 SV=1;>sp|Q8LCE1|GLN12_ARATH Glutamine synthetase cytosolic isozyme 1-2 OS=Arabidopsis thaliana GN=GLN1-2 PE=1 SV=2	Color [DarkGray]	1	4			7	1	20.1022	21.4696	22.559	22.4612	19.8862	19.5626	20.0184	20.2872	22.0485	20.0803	21.9646	21.2957
	F4IDD6;Q9SGE9	F4IDD6;Q9SGE9	Probable phenylalanine--tRNA ligase beta subunit	At1g72550	>tr|F4IDD6|F4IDD6_ARATH Probable phenylalanine--tRNA ligase beta subunit OS=Arabidopsis thaliana GN=At1g72550 PE=4 SV=1;>sp|Q9SGE9|SYFB_ARATH Phenylalanine--tRNA ligase beta subunit, cytoplasmic OS=Arabidopsis thaliana GN=At1g72550 PE=2 SV=1	Color [DarkGray]	1	4			4	4	20.2825	19.803	21.1256	20.9648	20.9778	21.0276	20.2386	20.8608	21.0199	21.4749	20.944	20.8563
	F4IDS7	F4IDS7		At1g12470	>tr|F4IDS7|F4IDS7_ARATH Zinc ion binding protein OS=Arabidopsis thaliana GN=At1g12470 PE=4 SV=1	Color [DarkGray]	1	4			10	10	21.101	18.7428	18.732	18.9936	20.8885	20.123	21.0123	19.3649	20.7945	20.5656	19.5388	19.5762
	F4IEP9;Q9ZUI6	F4IEP9;Q9ZUI6	AP-1 complex subunit gamma-2	At1g60070	>tr|F4IEP9|F4IEP9_ARATH AP-1 complex subunit gamma-2 OS=Arabidopsis thaliana GN=At1g60070 PE=4 SV=1;>sp|Q9ZUI6|AP1G2_ARATH AP-1 complex subunit gamma-2 OS=Arabidopsis thaliana GN=At1g60070 PE=1 SV=2	Color [DarkGray]	1	4			13	11	19.7247	20.4305	21.3712	23.2474	22.9966	22.763	21.9186	21.7825	21.9208	22.3465	21.9697	21.4863
	F4IF15;Q9S746	F4IF15;Q9S746	Protein HOTHEAD	HTH	>tr|F4IF15|F4IF15_ARATH Embryo sac development arrest 17 OS=Arabidopsis thaliana GN=HTH PE=3 SV=1;>sp|Q9S746|HTH_ARATH Protein HOTHEAD OS=Arabidopsis thaliana GN=HTH PE=1 SV=1	Color [DarkGray]	1	4			14	13	23.9707	24.1958	23.6117	23.8369	24.415	24.8606	23.5708	24.6755	24.1291	24.1995	24.5208	24.6917
	F4IF36	F4IF36		EMB1135	>tr|F4IF36|F4IF36_ARATH RING/FYVE/PHD zinc finger domain-containing protein OS=Arabidopsis thaliana GN=EMB1135 PE=1 SV=1	Color [DarkGray]	1	4			5	4	19.8655	20.3763	19.823	19.3616	19.8026	20.3995	20.1495	18.977	18.9497	21.9594	20.3063	19.2511
	F4IFA9;Q8RY62	F4IFA9;Q8RY62		At2g04690	>tr|F4IFA9|F4IFA9_ARATH Pyridoxamine 5-phosphate oxidase family protein OS=Arabidopsis thaliana GN=At2g04690 PE=4 SV=1;>tr|Q8RY62|Q8RY62_ARATH At2g04690/F28I8.27 OS=Arabidopsis thaliana GN=At2g04690 PE=2 SV=1	Color [DarkGray]	1	4			3	3	18.6312	20.6131	21.2281	20.6681	18.8925	19.3869	20.1114	19.6851	20.1288	20.4294	19.9109	20.4872
	F4IFC5	F4IFC5		EMB2761	>sp|F4IFC5|SYTM2_ARATH Threonine--tRNA ligase, chloroplastic/mitochondrial 2 OS=Arabidopsis thaliana GN=EMB2761 PE=2 SV=1	Color [DarkGray]	1	4			7	7	19.8726	19.9655	20.2138	22.0767	20.8377	21.0266	22.1725	21.0453	20.2892	22.4098	19.8478	20.7901
	F4IFG1;F4IFG2;Q8LFT2;Q8LFT2-2	F4IFG1;F4IFG2;Q8LFT2;Q8LFT2-2	Dynamin-related protein 3B	DRP3B	>tr|F4IFG1|F4IFG1_ARATH Dynamin-related protein 3B OS=Arabidopsis thaliana GN=DRP3B PE=1 SV=1;>tr|F4IFG2|F4IFG2_ARATH Dynamin-related protein 3B OS=Arabidopsis thaliana GN=DRP3B PE=1 SV=1;>sp|Q8LFT2|DRP3B_ARATH Dynamin-related protein 3B OS=Arabidopsis tha	Color [DarkGray]	1	4			5	3	19.3889	18.6589	19.3579	18.0981	19.4438	20.1768	20.7888	18.3483	20.2908	19.7992	19.7391	20.7315
	F4IFH2;P93732	F4IFH2;P93732	Proline iminopeptidase	PIP	>tr|F4IFH2|F4IFH2_ARATH Proline iminopeptidase OS=Arabidopsis thaliana GN=PIP PE=3 SV=1;>sp|P93732|PIP_ARATH Proline iminopeptidase OS=Arabidopsis thaliana GN=PIP PE=2 SV=3	Color [DarkGray]	1	4			6	6	19.3072	22.2207	22.9872	20.4171	21.3853	21.4215	21.2175	19.5009	19.3906	19.5414	21.5147	22.0411
	F4IFM7;F4IFM6;Q9SKR2;F4IFM9;F4IGX9	F4IFM7;F4IFM6;Q9SKR2	Synaptotagmin-1	SYTA;SYT1	>tr|F4IFM7|F4IFM7_ARATH Synaptotagmin A OS=Arabidopsis thaliana GN=SYTA PE=4 SV=1;>tr|F4IFM6|F4IFM6_ARATH Synaptotagmin A OS=Arabidopsis thaliana GN=SYTA PE=4 SV=1;>sp|Q9SKR2|SYT1_ARATH Synaptotagmin-1 OS=Arabidopsis thaliana GN=SYT1 PE=1 SV=2	Color [DarkGray]	1	4			11	11	19.173	21.7812	21.2803	21.8382	22.64	23.2888	21.3508	21.9876	21.2748	21.2597	21.3855	21.943
	F4IFQ0;Q9SHS7	F4IFQ0;Q9SHS7	Serine/threonine-protein phosphatase;Serine/threonine-protein phosphatase BSL3	BSL3	>tr|F4IFQ0|F4IFQ0_ARATH Serine/threonine-protein phosphatase OS=Arabidopsis thaliana GN=BSL3 PE=1 SV=1;>sp|Q9SHS7|BSL3_ARATH Serine/threonine-protein phosphatase BSL3 OS=Arabidopsis thaliana GN=BSL3 PE=1 SV=2	Color [DarkGray]	1	4			3	1	20.1731	18.8956	20.5584	18.9105	19.0042	19.6856	19.4178	20.3911	20.7136	20.5586	20.8551	21.1674
	F4IGA5-2;F4IGA5	F4IGA5-2;F4IGA5		At2g05120	>sp|F4IGA5-2|NU133_ARATH Isoform 2 of Nuclear pore complex protein NUP133 OS=Arabidopsis thaliana GN=NUP133;>sp|F4IGA5|NU133_ARATH Nuclear pore complex protein NUP133 OS=Arabidopsis thaliana GN=NUP133 PE=1 SV=1	Color [DarkGray]	1	4			3	3	20.4414	20.2522	19.913	20.245	19.9675	20.4131	19.1024	18.6743	19.5277	20.009	20.9466	19.791
	F4IGK5;Q9SJV2;Q9SJV1	F4IGK5;Q9SJV2		At2g21250	>tr|F4IGK5|F4IGK5_ARATH Putative NADPH dependent mannose 6-phosphate reductase OS=Arabidopsis thaliana GN=At2g21250 PE=4 SV=1;>tr|Q9SJV2|Q9SJV2_ARATH Putative NADPH dependent mannose 6-phosphate reductase OS=Arabidopsis thaliana GN=At2g21250 PE=2 SV=1	Color [DarkGray]	1	4			5	5	20.6656	21.6897	21.422	19.6758	20.832	21.3507	19.278	21.0754	19.5723	20.6863	21.4503	19.6974
	F4IGR3;Q9SLF7	F4IGR3;Q9SLF7	60S acidic ribosomal protein P2-2	At2g27710;RPP2B	>tr|F4IGR3|F4IGR3_ARATH 60S acidic ribosomal protein P2-2 OS=Arabidopsis thaliana GN=At2g27710 PE=3 SV=1;>sp|Q9SLF7|RLA22_ARATH 60S acidic ribosomal protein P2-2 OS=Arabidopsis thaliana GN=RPP2B PE=1 SV=1	Color [DarkGray]	1	4			5	3	20.2004	19.6272	19.7667	24.1784	19.5178	19.735	22.6531	19.5436	18.9153	23.7365	20.7177	19.6996
	F4IGU7;O22957	F4IGU7;O22957		At2g34040	>tr|F4IGU7|F4IGU7_ARATH Apoptosis inhibitory protein 5 (API5) OS=Arabidopsis thaliana GN=At2g34040 PE=1 SV=1;>tr|O22957|O22957_ARATH Apoptosis inhibitory protein 5 (API5) OS=Arabidopsis thaliana GN=At2g34040 PE=1 SV=2	Color [DarkGray]	1	4			5	5	19.6207	19.8657	19.5194	20.6434	20.3793	20.9865	19.9278	20.2122	20.2606	19.2933	20.3787	20.3376
	F4IHS2-3;F4IHS2-2;F4IHS2	F4IHS2-3;F4IHS2-2;F4IHS2	Chromatin structure-remodeling complex protein SYD	SYD	>sp|F4IHS2-3|SYD_ARATH Isoform 3 of Chromatin structure-remodeling complex protein SYD OS=Arabidopsis thaliana GN=SYD;>sp|F4IHS2-2|SYD_ARATH Isoform 2 of Chromatin structure-remodeling complex protein SYD OS=Arabidopsis thaliana GN=SYD;>sp|F4IHS2|SYD_ARATH	Color [DarkGray]	1	4			4	4	20.5388	19.7533	19.2578	20.4352	21.1064	19.1294	18.8145	19.913	18.9911	19.904	19.3713	20.5116
	F4IHW4;O64700	F4IHW4;O64700	Urease accessory protein G	UREG	>tr|F4IHW4|F4IHW4_ARATH Urease accessory protein G OS=Arabidopsis thaliana GN=UREG PE=3 SV=1;>sp|O64700|UREG_ARATH Urease accessory protein G OS=Arabidopsis thaliana GN=UREG PE=2 SV=1	Color [DarkGray]	1	4			10	10	23.0808	24.7143	23.3828	22.6145	23.3091	23.8691	23.4783	24.2332	24.6005	24.1552	24.6251	24.4297
	F4IHY7	F4IHY7		PTAC12	>sp|F4IHY7|PTA12_ARATH Protein PLASTID TRANSCRIPTIONALLY ACTIVE 12 OS=Arabidopsis thaliana GN=PTAC12 PE=1 SV=1	Color [DarkGray]	1	4			3	3	20.0392	20.3834	19.0109	20.7067	20.4162	20.4563	19.5582	20.5424	19.4352	20.2488	20.5634	20.2049
	F4III4;Q9SJ12	F4III4;Q9SJ12	Probable ATP synthase 24 kDa subunit, mitochondrial	MGP1	>tr|F4III4|F4III4_ARATH Mitochondrial F1F0-ATP synthase subunit Fad OS=Arabidopsis thaliana GN=MGP1 PE=4 SV=1;>sp|Q9SJ12|ATP7_ARATH Probable ATP synthase 24 kDa subunit, mitochondrial OS=Arabidopsis thaliana GN=At2g21870 PE=1 SV=1	Color [DarkGray]	1	4			3	3	20.7937	20.6582	19.0231	19.085	20.487	20.2261	20.4412	18.5709	19.7037	18.8578	20.9443	18.5906
	F4IIQ3;Q9SCV4;Q9C6W4;Q8GX69	F4IIQ3;Q9SCV4	Beta-galactosidase;Beta-galactosidase 8	BGAL8	>tr|F4IIQ3|F4IIQ3_ARATH Beta-galactosidase OS=Arabidopsis thaliana GN=BGAL8 PE=3 SV=1;>sp|Q9SCV4|BGAL8_ARATH Beta-galactosidase 8 OS=Arabidopsis thaliana GN=BGAL8 PE=2 SV=2	Color [DarkGray]	1	4			6	6	19.4202	20.4541	21.4868	19.3924	20.6241	21.2399	20.6817	20.9329	21.0234	20.2079	21.7393	19.727
	F4INF9;O80786	F4INF9;O80786	DNA replication licensing factor MCM5	MCM5	>tr|F4INF9|F4INF9_ARATH DNA helicase OS=Arabidopsis thaliana GN=MCM5 PE=3 SV=1;>sp|O80786|MCM5_ARATH DNA replication licensing factor MCM5 OS=Arabidopsis thaliana GN=MCM5 PE=1 SV=1	Color [DarkGray]	1	4			4	4	19.8486	19.4299	20.126	20.1669	20.0241	21.0009	20.1319	19.4399	20.2188	20.1356	18.7876	20.5448
	Q9SHL7;F4INI6	Q9SHL7;F4INI6		EMB2763	>tr|Q9SHL7|Q9SHL7_ARATH At2g17510/MJB20.7 OS=Arabidopsis thaliana GN=EMB2763 PE=2 SV=2;>tr|F4INI6|F4INI6_ARATH Ribonuclease II family protein OS=Arabidopsis thaliana GN=EMB2763 PE=3 SV=1	Color [DarkGray]	1	4			5	5	19.9676	20.5969	19.7553	19.4795	21.1111	22.1885	19.4759	18.8532	20.0318	19.802	19.7583	20.4177
	F4INS6;Q1WIQ6	F4INS6;Q1WIQ6	NADP-dependent glyceraldehyde-3-phosphate dehydrogenase	ALDH11A3	>tr|F4INS6|F4INS6_ARATH NADP-dependent glyceraldehyde-3-phosphate dehydrogenase OS=Arabidopsis thaliana GN=ALDH11A3 PE=1 SV=1;>sp|Q1WIQ6|GAPN_ARATH NADP-dependent glyceraldehyde-3-phosphate dehydrogenase OS=Arabidopsis thaliana GN=ALDH11A3 PE=1 SV=2	Color [DarkGray]	1	4			17	17	25.2965	24.8476	23.7839	23.8977	24.522	24.7022	23.4573	22.6732	23.0088	23.8482	24.1878	23.3488
	F4IP55;Q96299;F4IP53;Q9C5W6	F4IP55;Q96299;F4IP53;Q9C5W6	14-3-3-like protein GF14 mu;14-3-3-like protein GF14 iota	GRF9;GRF12	>tr|F4IP55|F4IP55_ARATH 14-3-3-like protein GF14 mu OS=Arabidopsis thaliana GN=GRF9 PE=1 SV=1;>sp|Q96299|14339_ARATH 14-3-3-like protein GF14 mu OS=Arabidopsis thaliana GN=GRF9 PE=1 SV=2;>tr|F4IP53|F4IP53_ARATH 14-3-3-like protein GF14 mu OS=Arabidopsis th	Color [DarkGray]	1	4			8	4	20.4905	18.6733	20.2712	22.4404	22.2044	22.5337	22.1124	21.7727	21.7567	22.3106	21.9469	21.6282
	F4IPT2;Q8VYJ6	F4IPT2;Q8VYJ6		At2g30880	>tr|F4IPT2|F4IPT2_ARATH Pleckstrin homology (PH) domain-containing protein OS=Arabidopsis thaliana GN=At2g30880 PE=4 SV=1;>tr|Q8VYJ6|Q8VYJ6_ARATH At2g30880/F7F1.9 OS=Arabidopsis thaliana GN=At2g30880 PE=2 SV=1	Color [DarkGray]	1	4			4	4	19.4394	19.2505	20.2326	20.051	20.5529	20.2411	19.2758	20.017	20.5257	19.1539	20.5818	20.1454
	F4IPW4;F4IPW5;B3LF44	F4IPW4;F4IPW5;B3LF44		At2g31060	>tr|F4IPW4|F4IPW4_ARATH Elongation factor family protein OS=Arabidopsis thaliana GN=At2g31060 PE=4 SV=1;>tr|F4IPW5|F4IPW5_ARATH Elongation factor family protein OS=Arabidopsis thaliana GN=At2g31060 PE=4 SV=1;>tr|B3LF44|B3LF44_ARATH At2g31060 OS=Arabidopsis	Color [DarkGray]	1	4			5	5	19.6403	18.3622	19.9221	18.9864	19.6722	19.6319	19.304	19.754	20.189	22.2082	19.467	19.9317
	F4IRR2	F4IRR2		SAD2	>sp|F4IRR2|SAD2_ARATH Importin beta-like SAD2 OS=Arabidopsis thaliana GN=SAD2 PE=1 SV=1	Color [DarkGray]	1	4			5	2	19.3414	19.5146	20.2739	19.4352	19.8591	20.6255	20.3117	19.9493	18.8518	21.6804	19.3881	20.7604
	F4IS32;O22832;Q9LF05;Q9M880;Q9M881;Q84VY3	F4IS32;O22832	Acyl-[acyl-carrier-protein] desaturase;Acyl-[acyl-carrier-protein] desaturase 7, chloroplastic	SSI2;FAB2	>tr|F4IS32|F4IS32_ARATH Acyl-[acyl-carrier-protein] desaturase OS=Arabidopsis thaliana GN=SSI2 PE=3 SV=1;>sp|O22832|STAD7_ARATH Acyl-[acyl-carrier-protein] desaturase 7, chloroplastic OS=Arabidopsis thaliana GN=FAB2 PE=1 SV=1	Color [DarkGray]	1	4			13	8	24.0894	24.3876	24.4836	23.5639	24.0542	23.857	24.0587	23.6618	23.9862	22.9507	24.3274	23.3073
	F4IT21;Q9M1Y7	F4IT21;Q9M1Y7		At2g43945;F24G16.140	>tr|F4IT21|F4IT21_ARATH Uncharacterized protein OS=Arabidopsis thaliana GN=At2g43945 PE=4 SV=1;>tr|Q9M1Y7|Q9M1Y7_ARATH Putative uncharacterized protein F24G16.140 OS=Arabidopsis thaliana GN=F24G16.140 PE=4 SV=1	Color [DarkGray]	1	4			3	3	20.3014	21.3534	22.5739	20.6076	21.1776	20.9987	21.5299	21.7458	21.361	21.0862	19.9156	19.4477
	F4IT48;P60039	F4IT48;P60039	60S ribosomal protein L7-3	At2g44120;RPL7C	>tr|F4IT48|F4IT48_ARATH 60S ribosomal protein L7-3 OS=Arabidopsis thaliana GN=At2g44120 PE=3 SV=1;>sp|P60039|RL73_ARATH 60S ribosomal protein L7-3 OS=Arabidopsis thaliana GN=RPL7C PE=2 SV=1	Color [DarkGray]	1	4			21	5	18.8161	23.3301	23.9323	25.5275	25.2439	25.2877	23.8617	24.0384	23.4439	25.8406	23.7084	24.4818
	F4IU89;Q9SIF2;REV__Q8LPQ7;REV__Q9SZ77;REV__Q9C5X3;REV__Q0KKQ1	F4IU89;Q9SIF2		CR88	>tr|F4IU89|F4IU89_ARATH Chaperone protein htpG family protein OS=Arabidopsis thaliana GN=CR88 PE=1 SV=1;>tr|Q9SIF2|Q9SIF2_ARATH At2g04030/F3C11.14 OS=Arabidopsis thaliana GN=CR88 PE=1 SV=1	Color [DarkGray]	1	4			25	20	22.5238	22.2755	23.0487	24.2014	24.5764	23.7305	25.066	22.3623	23.1261	24.8009	23.3782	22.939
	F4IUQ7;Q9SCV3	F4IUQ7;Q9SCV3	Beta-galactosidase;Beta-galactosidase 9	BGAL9	>tr|F4IUQ7|F4IUQ7_ARATH Beta-galactosidase OS=Arabidopsis thaliana GN=BGAL9 PE=3 SV=1;>sp|Q9SCV3|BGAL9_ARATH Beta-galactosidase 9 OS=Arabidopsis thaliana GN=BGAL9 PE=2 SV=1	Color [DarkGray]	1	4			6	6	19.3796	19.8675	20.0987	21.1646	20.2205	20.0371	19.0994	19.4288	20.7853	19.6615	21.6301	20.2272
	F4IVJ8	F4IVJ8		At2g26780	>tr|F4IVJ8|F4IVJ8_ARATH ARM repeat superfamily protein OS=Arabidopsis thaliana GN=At2g26780 PE=1 SV=1	Color [DarkGray]	1	4			4	4	19.5454	20.1828	20.3947	19.0949	18.5543	19.6599	19.946	19.9733	19.8089	20.3975	20.2093	19.514
	F4IVN6;Q682T9;Q03509;P59220;P0DH98;P0DH97;P0DH96;P0DH95;F4IVN8;F4IEU4;F4IJ46;F4K8M3;F4K8M2	F4IVN6;Q682T9;Q03509;P59220;P0DH98;P0DH97;P0DH96;P0DH95;F4IVN8;F4IEU4;F4IJ46;F4K8M3;F4K8M2	Calmodulin-5;Calmodulin-6;Calmodulin-7;Calmodulin-3;Calmodulin-2;Calmodulin-4;Calmodulin-1	CAM5;CAM6;CAM7;CAM3;CAM2;CAM4;CAM1	>tr|F4IVN6|F4IVN6_ARATH Calmodulin 5 OS=Arabidopsis thaliana GN=CAM5 PE=4 SV=1;>sp|Q682T9|CALM5_ARATH Calmodulin-5 OS=Arabidopsis thaliana GN=CAM5 PE=1 SV=1;>sp|Q03509|CALM6_ARATH Calmodulin-6 OS=Arabidopsis thaliana GN=CAM6 PE=1 SV=2;>sp|P59220|CALM7_ARAT	Color [DarkGray]	1	4			5	5	24.2322	22.6503	22.1875	23.3262	22.1773	22.2167	23.4625	22.8517	22.7636	22.3671	23.1577	23.0638
	F4IVR2;Q8L7B5	F4IVR2;Q8L7B5	Chaperonin CPN60-like 1, mitochondrial	HSP60-2	>tr|F4IVR2|F4IVR2_ARATH Heat shock protein 60-2 OS=Arabidopsis thaliana GN=HSP60-2 PE=3 SV=1;>sp|Q8L7B5|CH60B_ARATH Chaperonin CPN60-like 1, mitochondrial OS=Arabidopsis thaliana GN=At2g33210 PE=2 SV=1	Color [DarkGray]	1	4			23	9	23.8265	24.1783	23.936	23.6389	23.6682	24.0369	23.7152	23.0858	20.3626	22.4569	23.5985	23.3105
	F4IWV2;REV__O48946	F4IWV2		At3g55410	>tr|F4IWV2|F4IWV2_ARATH 2-oxoglutarate dehydrogenase, E1 component OS=Arabidopsis thaliana GN=At3g55410 PE=4 SV=1	Color [DarkGray]	1	4			41	27	25.9688	26.0981	26.6487	25.7309	26.028	26.039	25.8011	25.5661	25.5224	25.3261	25.4333	25.3366
	F4IX23;F4IX22	F4IX23;F4IX22		At3g62010	>tr|F4IX23|F4IX23_ARATH Uncharacterized protein OS=Arabidopsis thaliana GN=At3g62010 PE=4 SV=1;>tr|F4IX22|F4IX22_ARATH Uncharacterized protein OS=Arabidopsis thaliana GN=At3g62010 PE=4 SV=1	Color [DarkGray]	1	4			6	6	20.559	18.958	20.271	19.8821	20.3436	19.2591	19.2066	20.7254	19.4747	20.1665	19.9433	19.2361
	F4IX28;F4IX26;P34791	F4IX28;F4IX26;P34791	Peptidyl-prolyl cis-trans isomerase;Peptidyl-prolyl cis-trans isomerase CYP20-3, chloroplastic	ROC4;CYP20-3	>tr|F4IX28|F4IX28_ARATH Peptidyl-prolyl cis-trans isomerase OS=Arabidopsis thaliana GN=ROC4 PE=3 SV=1;>tr|F4IX26|F4IX26_ARATH Peptidyl-prolyl cis-trans isomerase CYP20-3 OS=Arabidopsis thaliana GN=ROC4 PE=4 SV=1;>sp|P34791|CP20C_ARATH Peptidyl-prolyl cis-t	Color [DarkGray]	1	4			7	5	23.7505	23.5417	23.147	22.9965	22.9329	22.8291	23.8367	23.1873	22.8574	23.4297	23.3496	22.4287
	F4IXW2	F4IXW2	Brefeldin A-inhibited guanine nucleotide-exchange protein 5	BIG5	>sp|F4IXW2|BIG5_ARATH Brefeldin A-inhibited guanine nucleotide-exchange protein 5 OS=Arabidopsis thaliana GN=BIG5 PE=1 SV=2	Color [DarkGray]	1	4			12	12	18.973	19.485	19.7394	20.335	20.1002	20.1055	22.1406	19.8998	20.3494	23.2111	18.1412	20.9437
	F4IYF8	F4IYF8		At3g02760	>sp|F4IYF8|SYHC_ARATH Histidine--tRNA ligase, cytoplasmic OS=Arabidopsis thaliana GN=At3g02760 PE=2 SV=1	Color [DarkGray]	1	4			19	19	19.377	22.8676	22.776	23.5985	23.7209	23.4598	23.4644	22.8089	22.5316	23.941	22.6691	23.1135
	F4IYK3;F4IYK4	F4IYK3;F4IYK4		At3g08943;At3g08947	>tr|F4IYK3|F4IYK3_ARATH Armadillo/beta-catenin-like repeat-containing protein OS=Arabidopsis thaliana GN=At3g08943 PE=4 SV=1;>tr|F4IYK4|F4IYK4_ARATH Armadillo/beta-catenin-like repeat-containing protein OS=Arabidopsis thaliana GN=At3g08947 PE=4 SV=1	Color [DarkGray]	1	4			3	3	19.3865	19.9368	19.2572	19.8962	20.5542	19.9757	19.642	18.6816	19.5554	21.953	20.1443	20.5383
	F4IYM6;Q8L7W6	F4IYM6		At3g09100	>tr|F4IYM6|F4IYM6_ARATH mRNA capping enzyme family protein OS=Arabidopsis thaliana GN=At3g09100 PE=1 SV=1	Color [DarkGray]	1	4			3	3	20.1875	19.8516	19.2664	20.005	18.8668	20.4327	19.8261	19.3072	19.5876	19.5319	19.9818	19.0627
	F4IZR4;Q9M9M9;Q94F30	F4IZR4;Q9M9M9	Probable NADH dehydrogenase [ubiquinone] 1 alpha subcomplex subunit 12	At3g03100	>tr|F4IZR4|F4IZR4_ARATH Putative NADH dehydrogenase [ubiquinone] 1 alpha subcomplex subunit 12 OS=Arabidopsis thaliana GN=At3g03100 PE=4 SV=1;>sp|Q9M9M9|NDUAC_ARATH Probable NADH dehydrogenase [ubiquinone] 1 alpha subcomplex subunit 12 OS=Arabidopsis thali	Color [DarkGray]	1	4			3	3	19.2679	19.8287	21.0614	19.2224	21.3734	21.3198	20.0494	18.8139	19.8195	19.7209	19.3834	18.8387
	F4J1E2;Q8L828;Q8L828-2;F4J1E5	F4J1E2;Q8L828;Q8L828-2;F4J1E5	Coatomer subunit beta-3	At3g15980	>tr|F4J1E2|F4J1E2_ARATH Coatomer subunit beta-3 OS=Arabidopsis thaliana GN=At3g15980 PE=4 SV=1;>sp|Q8L828|COB23_ARATH Coatomer subunit beta-3 OS=Arabidopsis thaliana GN=At3g15980 PE=2 SV=1;>sp|Q8L828-2|COB23_ARATH Isoform 2 of Coatomer subunit beta-3 OS	Color [DarkGray]	1	4			30	8	22.6212	21.645	22.2481	22.4122	22.4818	22.4385	21.9619	22.4649	21.8754	22.0177	20.9038	22.4594
	F4J1Y2;Q9M291	F4J1Y2;Q9M291	Protein transport protein Sec24-like CEF	CEF	>tr|F4J1Y2|F4J1Y2_ARATH Transport protein sec24-like CEF OS=Arabidopsis thaliana GN=CEF PE=4 SV=1;>sp|Q9M291|SC24C_ARATH Protein transport protein Sec24-like CEF OS=Arabidopsis thaliana GN=CEF PE=2 SV=3	Color [DarkGray]	1	4			12	8	19.4725	22.9516	22.8874	22.6451	23.0102	22.7725	22.9996	23.0826	22.7233	23.03	22.6644	22.72
	F4J244;P53780-2;P53780	F4J244;P53780-2;P53780	Cystathionine beta-lyase, chloroplastic	CBL	>tr|F4J244|F4J244_ARATH Cystathionine beta-lyase OS=Arabidopsis thaliana GN=CBL PE=3 SV=1;>sp|P53780-2|METC_ARATH Isoform 2 of Cystathionine beta-lyase, chloroplastic OS=Arabidopsis thaliana GN=At3g57050;>sp|P53780|METC_ARATH Cystathionine beta-lyase, chlo	Color [DarkGray]	1	4			3	3	20.2712	19.4942	20.5333	22.1821	22.3539	22.3979	22.4094	22.1183	21.9867	21.9905	19.9029	19.5242
	F4J3P1;P49690	F4J3P1;P49690	60S ribosomal protein L23	emb2171;RPL23A	>tr|F4J3P1|F4J3P1_ARATH 60S ribosomal protein L23 OS=Arabidopsis thaliana GN=emb2171 PE=3 SV=1;>sp|P49690|RL23_ARATH 60S ribosomal protein L23 OS=Arabidopsis thaliana GN=RPL23A PE=2 SV=3	Color [DarkGray]	1	4			8	8	25.9226	25.684	26.3192	26.831	26.7176	26.7814	26.0283	26.7539	25.6733	26.9591	26.0617	26.3137
	F4J447;Q9LUG8	F4J447;Q9LUG8		At3g23600	>tr|F4J447|F4J447_ARATH Alpha/beta-Hydrolases superfamily protein OS=Arabidopsis thaliana GN=At3g23600 PE=4 SV=1;>tr|Q9LUG8|Q9LUG8_ARATH AT3g23600/MDB19_9 OS=Arabidopsis thaliana GN=At3g23600 PE=2 SV=1	Color [DarkGray]	1	4			5	5	19.9048	21.7474	22.9002	19.3946	21.7577	21.2594	19.8693	20.1571	19.8854	20.1296	20.0107	19.8844
	Q940S9;F4J4K6	Q940S9;F4J4K6		At3g57890	>tr|Q940S9|Q940S9_ARATH AT3g57890/T10K17_100 OS=Arabidopsis thaliana GN=At3g57890 PE=2 SV=1;>tr|F4J4K6|F4J4K6_ARATH Tubulin binding cofactor C domain-containing protein OS=Arabidopsis thaliana GN=At3g57890 PE=4 SV=1	Color [DarkGray]	1	4			10	10	23.0415	22.8142	22.39	23.2778	23.2384	23.0797	22.0822	22.6502	22.6632	22.8514	22.6098	23.8878
	F4J4N6;Q9M2K5	F4J4N6;Q9M2K5		At3g58110;F9D24.20	>tr|F4J4N6|F4J4N6_ARATH Uncharacterized protein OS=Arabidopsis thaliana GN=At3g58110 PE=4 SV=1;>tr|Q9M2K5|Q9M2K5_ARATH Putative uncharacterized protein F9D24.20 OS=Arabidopsis thaliana GN=F9D24.20 PE=4 SV=1	Color [DarkGray]	1	4			3	2	20.1598	19.9339	20.2226	18.9387	20.5342	19.8692	19.5648	19.4665	19.9187	19.5203	20.6297	20.3032
	F4J4S1;Q9FPH3	F4J4S1;Q9FPH3	Probable low-specificity L-threonine aldolase 2	THA2	>tr|F4J4S1|F4J4S1_ARATH Threonine aldolase 2 OS=Arabidopsis thaliana GN=THA2 PE=4 SV=1;>sp|Q9FPH3|THA2_ARATH Probable low-specificity L-threonine aldolase 2 OS=Arabidopsis thaliana GN=THA2 PE=1 SV=1	Color [DarkGray]	1	4			7	7	19.7449	19.9953	19.8419	19.6366	22.3911	22.6533	20.0325	19.7814	20.1201	19.983	21.0558	18.7692
	Q9SR15;F4J4T3	Q9SR15;F4J4T3		F7O18.7;At3g04600	>sp|Q9SR15|SYWC_ARATH Tryptophan--tRNA ligase, cytoplasmic OS=Arabidopsis thaliana GN=At3g04600 PE=2 SV=1;>tr|F4J4T3|F4J4T3_ARATH Tryptophanyl-tRNA synthetase-like protein OS=Arabidopsis thaliana GN=At3g04600 PE=3 SV=1	Color [DarkGray]	1	4			8	8	19.1616	21.0678	19.439	20.0815	19.1617	20.1989	20.2835	19.6911	19.9977	20.2944	21.744	21.2941
	F4J550;F4J549	F4J550;F4J549		At3g17340	>tr|F4J550|F4J550_ARATH ARM repeat superfamily protein OS=Arabidopsis thaliana GN=At3g17340 PE=4 SV=1;>tr|F4J549|F4J549_ARATH ARM repeat superfamily protein OS=Arabidopsis thaliana GN=At3g17340 PE=4 SV=1	Color [DarkGray]	1	4			7	7	20.4999	19.0228	20.4734	20.4269	20.539	20.069	20.7476	19.4584	19.7035	19.0959	19.9101	23.3215
	F4J5I0;F4IIN7;Q8L7T5	F4J5I0		At3g45190	>tr|F4J5I0|F4J5I0_ARATH SIT4 phosphatase-associated family protein OS=Arabidopsis thaliana GN=At3g45190 PE=1 SV=1	Color [DarkGray]	1	4			11	10	19.308	19.862	20.4737	22.5428	21.8037	20.3805	22.0495	19.2786	19.5785	19.879	20.3509	19.5668
	F4J5R9;F4J5S1-2;F4J5S1;F4J5S0	F4J5R9;F4J5S1-2;F4J5S1;F4J5S0	Clustered mitochondria protein homolog;Clustered mitochondria protein	At3g52140;FMT	>tr|F4J5R9|F4J5R9_ARATH Clustered mitochondria protein homolog OS=Arabidopsis thaliana GN=At3g52140 PE=3 SV=1;>sp|F4J5S1-2|CLU_ARATH Isoform 2 of Clustered mitochondria protein OS=Arabidopsis thaliana GN=FMT;>sp|F4J5S1|CLU_ARATH Clustered mitochondria prot	Color [DarkGray]	1	4			15	14	20.8139	21.703	22.0794	22.7293	22.854	22.8114	22.3134	22.141	22.1536	22.7431	22.4189	22.9284
	F4J5T2;Q0WQF7	F4J5T2;Q0WQF7	Dihydrolipoyllysine-residue acetyltransferase component 1 of pyruvate dehydrogenase complex, mitochondrial	LTA3	>tr|F4J5T2|F4J5T2_ARATH Dihydrolipoyllysine-residue acetyltransferase component 1 of pyruvate dehydrogenase complex OS=Arabidopsis thaliana GN=LTA3 PE=3 SV=1;>sp|Q0WQF7|ODP21_ARATH Dihydrolipoyllysine-residue acetyltransferase component 1 of pyruvate dehyd	Color [DarkGray]	1	4			14	14	22.8961	23.397	23.8188	23.6262	23.5722	23.6376	23.5899	22.9943	23.5554	23.3066	23.1227	23.1782
	Q9SSJ0;F4J6A1;Q9FI86	Q9SSJ0;F4J6A1	Eukaryotic translation initiation factor 3 subunit G	F24K9.7;EIF3G1	>tr|Q9SSJ0|Q9SSJ0_ARATH Eukaryotic translation initiation factor 3 subunit G OS=Arabidopsis thaliana GN=F24K9.7 PE=2 SV=1;>tr|F4J6A1|F4J6A1_ARATH Eukaryotic translation initiation factor 3 subunit G OS=Arabidopsis thaliana GN=EIF3G1 PE=3 SV=1	Color [DarkGray]	1	4			6	6	19.7564	23.9366	23.4301	22.9661	22.9881	22.853	21.9388	22.3308	22.8144	22.6749	22.9919	22.0769
	F4J737;F4J738	F4J737;F4J738		At3g59020	>tr|F4J737|F4J737_ARATH Armadillo/beta-catenin-like repeat-containing protein OS=Arabidopsis thaliana GN=At3g59020 PE=1 SV=1;>sp|F4J738|SAD2H_ARATH Importin beta-like SAD2 homolog OS=Arabidopsis thaliana GN=At3g59020 PE=1 SV=1	Color [DarkGray]	1	4			5	2	19.9624	19.8401	19.4697	19.3913	19.6733	20.3852	20.1373	20.8366	20.4231	19.6648	19.6065	19.778
	F4J7I2;Q84WU2;REV__F4JB38;REV__Q9LK64-2;REV__Q9LK64	F4J7I2;Q84WU2	Ubiquitin carboxyl-terminal hydrolase;Ubiquitin carboxyl-terminal hydrolase 13	UBP13	>tr|F4J7I2|F4J7I2_ARATH Ubiquitin carboxyl-terminal hydrolase OS=Arabidopsis thaliana GN=UBP13 PE=3 SV=1;>sp|Q84WU2|UBP13_ARATH Ubiquitin carboxyl-terminal hydrolase 13 OS=Arabidopsis thaliana GN=UBP13 PE=1 SV=1	Color [DarkGray]	1	4			36	14	20.5034	22.2727	22.6807	23.2193	23.3079	23.0377	23.3926	21.8868	22.2336	22.7736	22.4908	23.9002
	F4J849;Q9LFA3	F4J849;Q9LFA3	Probable monodehydroascorbate reductase, cytoplasmic isoform 3	MDAR1	>tr|F4J849|F4J849_ARATH Monodehydroascorbate reductase (NADH) OS=Arabidopsis thaliana GN=MDAR1 PE=1 SV=1;>sp|Q9LFA3|MDAR3_ARATH Probable monodehydroascorbate reductase, cytoplasmic isoform 3 OS=Arabidopsis thaliana GN=At3g52880 PE=1 SV=1	Color [DarkGray]	1	4			6	6	19.9751	19.7576	19.2954	19.2695	21.5828	21.0654	20.3923	18.88	18.9843	20.6723	20.3865	20.0119
	F4J8C6;F4J8C7	F4J8C6;F4J8C7		At3g01310	>tr|F4J8C6|F4J8C6_ARATH Phosphoglycerate mutase-like protein OS=Arabidopsis thaliana GN=At3g01310 PE=1 SV=1;>tr|F4J8C7|F4J8C7_ARATH Phosphoglycerate mutase-like protein OS=Arabidopsis thaliana GN=At3g01310 PE=1 SV=1	Color [DarkGray]	1	4			5	3	18.4404	19.5993	19.9233	19.8441	20.9869	21.103	20.082	19.0269	18.991	20.0053	20.9611	20.4387
	F4J8D3	F4J8D3	Protein TPLATE	TPLATE	>sp|F4J8D3|TPLAT_ARATH Protein TPLATE OS=Arabidopsis thaliana GN=TPLATE PE=1 SV=1	Color [DarkGray]	1	4			7	7	21.3868	20.0169	19.2379	21.4318	19.5315	20.2384	21.2739	19.5649	20.1027	20.9476	21.1963	20.3417
	F4J8K6	F4J8K6		At3g11964	>tr|F4J8K6|F4J8K6_ARATH Protein ribosomal RNA processing 5 OS=Arabidopsis thaliana GN=At3g11964 PE=4 SV=1	Color [DarkGray]	1	4			27	27	20.6047	21.3857	22.0714	23.7691	24.126	23.7861	19.3121	22.596	21.5748	23.7058	21.6804	20.9849
	F4J8L1	F4J8L1		At3g12010	>tr|F4J8L1|F4J8L1_ARATH Uncharacterized protein OS=Arabidopsis thaliana GN=At3g12010 PE=4 SV=1	Color [DarkGray]	1	4			3	3	21.0738	20.1291	19.3799	19.4302	20.5009	19.9583	20.6989	18.7843	19.7026	20.5561	19.9541	18.9361
	Q9M1A3;F4J9E4	Q9M1A3;F4J9E4		T16L24.200;At3g59650	>tr|Q9M1A3|Q9M1A3_ARATH At3g59650 OS=Arabidopsis thaliana GN=T16L24.200 PE=2 SV=1;>tr|F4J9E4|F4J9E4_ARATH Mitochondrial ribosomal protein L51/S25/CI-B8 family protein OS=Arabidopsis thaliana GN=At3g59650 PE=4 SV=1	Color [DarkGray]	1	4			6	6	19.2799	19.9291	20.8371	22.2697	21.9702	22.1134	20.6948	19.4484	20.5437	19.1285	19.9236	20.2702
	F4JA10;Q9LJL3;Q8VY06	F4JA10;Q9LJL3	Presequence protease 1, chloroplastic/mitochondrial	PREP1	>tr|F4JA10|F4JA10_ARATH Zinc metalloprotease pitrilysin subfamily A OS=Arabidopsis thaliana GN=PREP1 PE=3 SV=1;>sp|Q9LJL3|PREP1_ARATH Presequence protease 1, chloroplastic/mitochondrial OS=Arabidopsis thaliana GN=PREP1 PE=1 SV=2	Color [DarkGray]	1	4			9	9	19.3212	19.9183	20.7953	20.8176	20.0091	19.7126	19.2961	20.2165	20.355	20.3246	19.6198	19.9148
	F4JAF3;Q43349-2;Q43349	F4JAF3;Q43349-2;Q43349	29 kDa ribonucleoprotein, chloroplastic	CP29;RBP29	>tr|F4JAF3|F4JAF3_ARATH Chloroplast RNA-binding protein 29 OS=Arabidopsis thaliana GN=CP29 PE=4 SV=1;>sp|Q43349-2|CP29A_ARATH Isoform 2 of 29 kDa ribonucleoprotein, chloroplastic OS=Arabidopsis thaliana GN=CP29A;>sp|Q43349|CP29A_ARATH 29 kDa ribonucleoprot	Color [DarkGray]	1	4			3	3	20.3305	19.8823	18.718	20.5931	21.4556	21.4092	20.6913	20.6761	18.7899	20.4062	19.7362	19.932
	F4JAG3;Q8VZC0-2;Q8VZC0;B3H4I6	F4JAG3;Q8VZC0-2;Q8VZC0;B3H4I6	UDP-glucuronic acid decarboxylase 1	UXS1	>tr|F4JAG3|F4JAG3_ARATH UDP-glucuronic acid decarboxylase 1 OS=Arabidopsis thaliana GN=UXS1 PE=1 SV=1;>sp|Q8VZC0-2|UXS1_ARATH Isoform 2 of UDP-glucuronic acid decarboxylase 1 OS=Arabidopsis thaliana GN=UXS1;>sp|Q8VZC0|UXS1_ARATH UDP-glucuronic acid decarbo	Color [DarkGray]	1	4			14	10	22.3799	22.6076	22.2049	23.0206	22.9449	23.0655	19.8672	22.3475	20.248	22.8119	22.2581	23.0395
	F4JAW0;F4JAV9;Q8RWY3;F4JY24;F4JY25	F4JAW0;F4JAV9;Q8RWY3;F4JY24;F4JY25	Putative chromatin-remodeling complex ATPase chain	CHR11;CHR17	>tr|F4JAW0|F4JAW0_ARATH Chromatin-remodeling protein 11 OS=Arabidopsis thaliana GN=CHR11 PE=4 SV=1;>tr|F4JAV9|F4JAV9_ARATH Chromatin-remodeling protein 11 OS=Arabidopsis thaliana GN=CHR11 PE=4 SV=1;>sp|Q8RWY3|ISW2_ARATH Putative chromatin-remodeling comple	Color [DarkGray]	1	4			17	16	19.6471	19.7843	21.0358	22.1195	23.043	22.5706	19.1888	22.0918	21.7784	22.84	21.9996	23.162
	F4JB05;F4JB06	F4JB05;F4JB06		At3g12915	>tr|F4JB05|F4JB05_ARATH Ribosomal protein S5/Elongation factor G/III/V family protein OS=Arabidopsis thaliana GN=At3g12915 PE=4 SV=1;>tr|F4JB06|F4JB06_ARATH Ribosomal protein S5/Elongation factor G/III/V family protein OS=Arabidopsis thaliana GN=At3g12915	Color [DarkGray]	1	4			21	1	19.4309	20.2099	19.591	20.5722	20.2727	20.4908	19.4961	20.4257	20.3149	19.1315	19.539	19.6386
	F4JBC9;Q9LU86	F4JBC9;Q9LU86	Peroxiredoxin Q, chloroplastic	ATPRX Q;PRXQ	>tr|F4JBC9|F4JBC9_ARATH Peroxiredoxin Q OS=Arabidopsis thaliana GN=ATPRX Q PE=4 SV=1;>sp|Q9LU86|PRXQ_ARATH Peroxiredoxin Q, chloroplastic OS=Arabidopsis thaliana GN=PRXQ PE=1 SV=1	Color [DarkGray]	1	4			10	10	23.924	23.4963	24.4304	23.3608	23.7657	23.8388	23.7554	22.9044	23.2182	23.1743	24.113	23.5706
	F4JBY2;Q8RWV0;F4IW47	F4JBY2;Q8RWV0	Transketolase-1, chloroplastic	At3g60750;TKL-1	>tr|F4JBY2|F4JBY2_ARATH Transketolase OS=Arabidopsis thaliana GN=At3g60750 PE=1 SV=1;>sp|Q8RWV0|TKTC1_ARATH Transketolase-1, chloroplastic OS=Arabidopsis thaliana GN=TKL-1 PE=1 SV=1	Color [DarkGray]	1	4			16	16	24.323	24.6195	24.7564	23.6154	24.1327	24.084	24.4152	23.9131	24.2027	23.8417	24.3185	23.901
	Q8LPS4;F4JC31	Q8LPS4;F4JC31		At3g06670	>tr|Q8LPS4|Q8LPS4_ARATH At3g06670/T8E24.10 OS=Arabidopsis thaliana GN=At3g06670 PE=1 SV=1;>tr|F4JC31|F4JC31_ARATH Component of IIS longevity pathway SMK-1 domain-containing protein OS=Arabidopsis thaliana GN=At3g06670 PE=1 SV=1	Color [DarkGray]	1	4			6	6	18.8936	19.676	19.5161	20.8773	19.5199	19.6775	19.6481	19.3906	20.115	19.6475	20.4697	20.2127
	F4JC97	F4JC97	Proteasome activator subunit 4	PA200	>sp|F4JC97|PSME4_ARATH Proteasome activator subunit 4 OS=Arabidopsis thaliana GN=PA200 PE=2 SV=2	Color [DarkGray]	1	4			3	3	19.7798	19.6891	19.8417	19.7471	20.5425	19.579	19.6292	20.4809	20.3226	22.1144	20.4192	20.0777
	F4JCC9;F4I4Y5;F4I4Y6	F4JCC9;F4I4Y5;F4I4Y6		At3g19740;At1g50140	>tr|F4JCC9|F4JCC9_ARATH AAA-type ATPase domain-containing protein OS=Arabidopsis thaliana GN=At3g19740 PE=3 SV=1;>tr|F4I4Y5|F4I4Y5_ARATH P-loop containing nucleoside triphosphate hydrolases superfamily protein OS=Arabidopsis thaliana GN=At1g50140 PE=3 SV=1	Color [DarkGray]	1	4			4	3	18.9973	20.5052	20.0055	20.3963	19.4219	19.7482	20.2506	19.0691	20.2369	20.6098	20.1351	19.3097
	F4JCF9;Q9LHE9;F4I507;F4K0A7;F4JIU4;F4K0A6	F4JCF9;Q9LHE9;F4I507	Myosin-1;Myosin-3	ATM1;VIII-1;VIII-A	>tr|F4JCF9|F4JCF9_ARATH Myosin 1 OS=Arabidopsis thaliana GN=ATM1 PE=1 SV=1;>sp|Q9LHE9|MYO1_ARATH Myosin-1 OS=Arabidopsis thaliana GN=VIII-1 PE=1 SV=1;>sp|F4I507|MYO3_ARATH Myosin-3 OS=Arabidopsis thaliana GN=VIII-A PE=2 SV=1	Color [DarkGray]	1	4			7	7	20.2336	19.245	18.2719	21.9887	21.8793	21.9685	21.4849	19.9053	19.3246	21.3751	19.3375	22.0729
	F4JCI2	F4JCI2		At3g26360	>tr|F4JCI2|F4JCI2_ARATH Ribosomal protein S21 family protein OS=Arabidopsis thaliana GN=At3g26360 PE=4 SV=1	Color [DarkGray]	1	4			3	3	20.8584	19.1608	19.998	21.1986	21.6256	19.2195	19.6051	19.4922	19.8486	20.0238	19.5511	20.0239
	F4JCI4	F4JCI4		At3g26380	>tr|F4JCI4|F4JCI4_ARATH Melibiase family protein OS=Arabidopsis thaliana GN=At3g26380 PE=4 SV=1	Color [DarkGray]	1	4			8	8	19.462	22.0279	22.1362	20.8058	22.0324	21.9601	19.3347	22.7085	19.5348	20.5926	20.2303	20.8602
	F4JCM5;F4JCM6;F4JCM7;F4IUN0	F4JCM5;F4JCM6;F4JCM7		At3g33530	>tr|F4JCM5|F4JCM5_ARATH Transducin/WD40 domain-containing protein OS=Arabidopsis thaliana GN=At3g33530 PE=1 SV=1;>tr|F4JCM6|F4JCM6_ARATH Transducin/WD40 domain-containing protein OS=Arabidopsis thaliana GN=At3g33530 PE=1 SV=1;>tr|F4JCM7|F4JCM7_ARATH Transd	Color [DarkGray]	1	4			3	3	19.2392	19.9554	19.29	19.9261	19.3837	20.536	20.6823	19.1144	19.9177	19.4792	19.7885	19.7414
	F4JD01;P42742	F4JD01;P42742	Proteasome subunit beta type;Proteasome subunit beta type-1	PBF1	>tr|F4JD01|F4JD01_ARATH Proteasome subunit beta type OS=Arabidopsis thaliana GN=PBF1 PE=3 SV=1;>sp|P42742|PSB1_ARATH Proteasome subunit beta type-1 OS=Arabidopsis thaliana GN=PBF1 PE=1 SV=2	Color [DarkGray]	1	4			4	4	19.8606	18.662	22.2005	22.4904	22.3056	22.5571	22.5638	22.0714	22.1514	21.8715	22.4333	21.8133
	F4JDC2;F4JDC3;Q9LJE5;F4JDC5;Q56XH8;A8MPR6;Q94A30;F4I0C1;Q1JPL5;F4I0C2;F4HWS5	F4JDC2;F4JDC3;Q9LJE5;F4JDC5		ECT2	>tr|F4JDC2|F4JDC2_ARATH CIPK1 interacting protein ECT2 OS=Arabidopsis thaliana GN=ECT2 PE=1 SV=1;>tr|F4JDC3|F4JDC3_ARATH CIPK1 interacting protein ECT2 OS=Arabidopsis thaliana GN=ECT2 PE=1 SV=1;>tr|Q9LJE5|Q9LJE5_ARATH AT3g13460/MRP15_10 OS=Arabidopsis thal	Color [DarkGray]	1	4			5	4	19.5501	20.5048	19.1301	19.8003	20.0639	19.9284	19.9605	19.6853	20.0125	20.2522	19.6422	19.4142
	F4JE40;Q94KJ7	F4JE40;Q94KJ7	Vacuolar protein-sorting-associated protein 33 homolog	ATVPS33;VPS33	>tr|F4JE40|F4JE40_ARATH Vacuolar protein sorting-associated protein 33-like protein OS=Arabidopsis thaliana GN=ATVPS33 PE=1 SV=1;>sp|Q94KJ7|VPS33_ARATH Vacuolar protein-sorting-associated protein 33 homolog OS=Arabidopsis thaliana GN=VPS33 PE=1 SV=1	Color [DarkGray]	1	4			5	5	19.6746	20.1579	19.5105	20.4036	19.6942	19.165	21.0301	19.3169	19.925	19.6482	18.7925	21.6377
	F4JF21;F4JF21-2	F4JF21;F4JF21-2		PDE312	>sp|F4JF21|PTA10_ARATH Protein PLASTID TRANSCRIPTIONALLY ACTIVE 10 OS=Arabidopsis thaliana GN=PTAC10 PE=1 SV=1;>sp|F4JF21-2|PTA10_ARATH Isoform 2 of Protein PLASTID TRANSCRIPTIONALLY ACTIVE 10 OS=Arabidopsis thaliana GN=PTAC10	Color [DarkGray]	1	4			4	4	19.6247	19.3299	18.4973	20.8207	19.6646	19.7838	20.0367	18.9811	19.7821	21.4248	20.0849	19.3898
	F4JF64;Q9SXJ7	F4JF64;Q9SXJ7	Chaperone protein ClpC2, chloroplastic	HSP93-III;CLPC2	>tr|F4JF64|F4JF64_ARATH Clp ATPase OS=Arabidopsis thaliana GN=HSP93-III PE=3 SV=1;>sp|Q9SXJ7|CLPC2_ARATH Chaperone protein ClpC2, chloroplastic OS=Arabidopsis thaliana GN=CLPC2 PE=2 SV=1	Color [DarkGray]	1	4			38	4	21.0968	20.4292	20.9159	20.2903	21.2819	21.2322	22.3906	21.814	19.9078	23.2886	21.4527	21.2887
	F4JFB9;Q94AL3;Q67Z59;Q9LX78;F4I228;Q304C6;F4HYU4;Q5PP71;F4I227;F4HYU6;F4IPI3	F4JFB9;Q94AL3;Q67Z59		At3g55290;At3g55310	>tr|F4JFB9|F4JFB9_ARATH Rossmann-fold NAD(P)-binding domain-containing protein OS=Arabidopsis thaliana GN=At3g55290 PE=3 SV=1;>tr|Q94AL3|Q94AL3_ARATH Putative oxidoreductase OS=Arabidopsis thaliana GN=At3g55290 PE=2 SV=1;>tr|Q67Z59|Q67Z59_ARATH Beta-ketoac	Color [DarkGray]	1	4			9	9	20.0741	23.799	22.7977	19.7586	22.51	23.3177	19.9042	23.3659	23.3965	21.2719	23.1798	23.7622
	F4JFN3	F4JFN3		Hsp89.1	>tr|F4JFN3|F4JFN3_ARATH HEAT SHOCK PROTEIN 89.1 OS=Arabidopsis thaliana GN=Hsp89.1 PE=3 SV=1	Color [DarkGray]	1	4			17	10	20.1095	19.6959	19.1698	22.7062	22.5044	19.8102	19.9603	19.0399	19.7606	23.182	19.7807	19.9587
	F4JFY5;Q42592;F4JFY4;Q9SI17;Q9SI16	F4JFY5;Q42592;F4JFY4	L-ascorbate peroxidase S, chloroplastic/mitochondrial	SAPX;APXS	>tr|F4JFY5|F4JFY5_ARATH L-ascorbate peroxidase S OS=Arabidopsis thaliana GN=SAPX PE=3 SV=1;>sp|Q42592|APXS_ARATH L-ascorbate peroxidase S, chloroplastic/mitochondrial OS=Arabidopsis thaliana GN=APXS PE=1 SV=2;>tr|F4JFY4|F4JFY4_ARATH L-ascorbate peroxidase	Color [DarkGray]	1	4			7	6	20.2572	22.5967	22.7784	20.6775	22.3319	22.3713	20.4683	20.0637	20.1829	19.9439	20.8673	19.2475
	F4JG57;Q9SYI0	F4JG57;Q9SYI0	Protein translocase subunit SecA;Protein translocase subunit SECA1, chloroplastic	AGY1;SECA1	>tr|F4JG57|F4JG57_ARATH Protein translocase subunit SecA OS=Arabidopsis thaliana GN=AGY1 PE=3 SV=1;>sp|Q9SYI0|SECA1_ARATH Protein translocase subunit SECA1, chloroplastic OS=Arabidopsis thaliana GN=SECA1 PE=2 SV=2	Color [DarkGray]	1	4			10	10	19.4198	19.672	20.1187	22.5355	19.6517	20.02	19.93	20.543	18.786	22.3672	19.9823	20.1911
	F4JG94;Q9SEU8	F4JG94;Q9SEU8	Thioredoxin M2, chloroplastic	ATHM2	>tr|F4JG94|F4JG94_ARATH Thioredoxin M2 OS=Arabidopsis thaliana GN=ATHM2 PE=4 SV=1;>sp|Q9SEU8|TRXM2_ARATH Thioredoxin M2, chloroplastic OS=Arabidopsis thaliana GN=At4g03520 PE=1 SV=2	Color [DarkGray]	1	4			3	3	20.49	19.3803	21.5741	20.1502	19.9632	19.6777	19.9584	18.3024	20.3321	19.9539	19.3152	20.5103
	F4JGB9;Q7Y1Z8;Q9FJ15	F4JGB9;Q7Y1Z8		At4g04320	>tr|F4JGB9|F4JGB9_ARATH Malonyl-CoA decarboxylase OS=Arabidopsis thaliana GN=At4g04320 PE=4 SV=1;>tr|Q7Y1Z8|Q7Y1Z8_ARATH Malonyl-CoA decarboxylase OS=Arabidopsis thaliana GN=At4g04320 PE=2 SV=1	Color [DarkGray]	1	4			3	3	20.2775	19.4673	20.9378	20.5286	20.6265	20.1192	20.4063	20.6035	20.4843	20.2853	20.348	20.1148
	F4JGD2;Q9XEC4	F4JGD2;Q9XEC4	Aspartic proteinase A3	At4g04460;APA3	>tr|F4JGD2|F4JGD2_ARATH Aspartic proteinase A3 OS=Arabidopsis thaliana GN=At4g04460 PE=3 SV=1;>sp|Q9XEC4|APA3_ARATH Aspartic proteinase A3 OS=Arabidopsis thaliana GN=APA3 PE=1 SV=1	Color [DarkGray]	1	4			5	5	20.1949	20.2626	19.6791	21.5032	19.9991	19.497	20.891	18.829	19.4916	19.3572	19.3777	19.9308
	F4JGR5	F4JGR5	Pyrophosphate--fructose 6-phosphate 1-phosphotransferase subunit beta 2	PFP-BETA2	>sp|F4JGR5|PFPB2_ARATH Pyrophosphate--fructose 6-phosphate 1-phosphotransferase subunit beta 2 OS=Arabidopsis thaliana GN=PFP-BETA2 PE=3 SV=1	Color [DarkGray]	1	4			6	1	20.4697	19.1594	19.4644	20.2933	20.2063	19.8687	19.9871	19.7369	19.4558	20.051	18.9348	19.4917
	F4JHH5	F4JHH5	Exocyst complex component SEC15B	SEC15B	>sp|F4JHH5|SC15B_ARATH Exocyst complex component SEC15B OS=Arabidopsis thaliana GN=SEC15B PE=1 SV=1	Color [DarkGray]	1	4			6	6	20.1556	19.7079	20.0232	21.8955	20.9949	20.1437	19.3687	19.678	20.5721	20.1402	20.3836	19.9108
	F4JHJ0;Q8L7U4	F4JHJ0;Q8L7U4		At4g02450	>tr|F4JHJ0|F4JHJ0_ARATH HSP20-like chaperone OS=Arabidopsis thaliana GN=At4g02450 PE=1 SV=1;>tr|Q8L7U4|Q8L7U4_ARATH AT4g02450/T14P8_5 OS=Arabidopsis thaliana GN=At4g02450 PE=1 SV=1	Color [DarkGray]	1	4			6	6	23.2256	22.4652	23.4319	23.6032	22.5057	22.3538	23.8159	22.6605	22.8085	19.0515	23.5427	21.8507
	Q9SY09;F4JHV8	Q9SY09;F4JHV8		T5J8.16;At4g02840	>tr|Q9SY09|Q9SY09_ARATH At4g02840 OS=Arabidopsis thaliana GN=T5J8.16 PE=2 SV=1;>tr|F4JHV8|F4JHV8_ARATH Small nuclear ribonucleoprotein family protein OS=Arabidopsis thaliana GN=At4g02840 PE=4 SV=1	Color [DarkGray]	1	4			4	2	19.7025	21.2383	19.2871	20.1743	22.5196	22.2003	20.3327	19.0633	18.819	18.9338	19.7689	19.4806
	F4JI64;F4JI63	F4JI64;F4JI63		At4g03200	>tr|F4JI64|F4JI64_ARATH Uncharacterized protein OS=Arabidopsis thaliana GN=At4g03200 PE=4 SV=1;>tr|F4JI63|F4JI63_ARATH Uncharacterized protein OS=Arabidopsis thaliana GN=At4g03200 PE=4 SV=1	Color [DarkGray]	1	4			3	3	19.145	19.5299	20.3697	20.6792	19.929	20.036	20.7426	19.3665	19.0222	19.7123	19.4856	19.43
	F4JI68;Q8LDW9	F4JI68;Q8LDW9	Xyloglucan endotransglucosylase/hydrolase;Xyloglucan endotransglucosylase/hydrolase protein 9	XTH9	>tr|F4JI68|F4JI68_ARATH Xyloglucan endotransglucosylase/hydrolase OS=Arabidopsis thaliana GN=XTH9 PE=3 SV=1;>sp|Q8LDW9|XTH9_ARATH Xyloglucan endotransglucosylase/hydrolase protein 9 OS=Arabidopsis thaliana GN=XTH9 PE=2 SV=2	Color [DarkGray]	1	4			5	5	22.4334	22.9589	22.7908	22.395	22.8769	22.8365	23.849	22.6647	23.1813	23.0149	23.4745	22.563
	F4JIW8;Q9SZB3;B3H6K6	F4JIW8;Q9SZB3;B3H6K6		FLDH;F17M5.120	>tr|F4JIW8|F4JIW8_ARATH Rossmann-fold NAD(P)-binding domain-containing protein OS=Arabidopsis thaliana GN=FLDH PE=4 SV=1;>tr|Q9SZB3|Q9SZB3_ARATH Putative uncharacterized protein AT4g33360 OS=Arabidopsis thaliana GN=F17M5.120 PE=2 SV=1;>tr|B3H6K6|B3H6K6_ARA	Color [DarkGray]	1	4			4	4	19.4623	21.8153	21.3458	19.5027	21.6741	21.8008	20.0707	21.5315	21.2087	21.948	21.624	21.758
	F4JJ15;Q8S944-2;Q8S944	F4JJ15;Q8S944-2;Q8S944	Dynamin-related protein 3A	DRP3A	>tr|F4JJ15|F4JJ15_ARATH Dynamin-related protein 3A OS=Arabidopsis thaliana GN=DRP3A PE=3 SV=1;>sp|Q8S944-2|DRP3A_ARATH Isoform 2 of Dynamin-related protein 3A OS=Arabidopsis thaliana GN=DRP3A;>sp|Q8S944|DRP3A_ARATH Dynamin-related protein 3A OS=Arabidopsis	Color [DarkGray]	1	4			5	3	20.3466	19.5532	19.5726	19.6488	20.3072	20.4863	19.5017	19.3362	19.6081	19.6054	20.0834	19.2096
	F4JJC1	F4JJC1		At4g15020	>tr|F4JJC1|F4JJC1_ARATH HAT transposon superfamily OS=Arabidopsis thaliana GN=At4g15020 PE=1 SV=1	Color [DarkGray]	1	4			4	3	20.1771	20.6484	20.2332	20.6036	19.9311	20.5893	19.194	19.3649	19.6754	20.9412	18.5036	20.3037
	F4JJR0;Q9T091	F4JJR0;Q9T091	Vacuolar protein sorting-associated protein 26B	VPS26B	>tr|F4JJR0|F4JJR0_ARATH Vacuolar protein sorting-associated protein 26B OS=Arabidopsis thaliana GN=VPS26B PE=4 SV=1;>sp|Q9T091|VP26B_ARATH Vacuolar protein sorting-associated protein 26B OS=Arabidopsis thaliana GN=VPS26B PE=2 SV=2	Color [DarkGray]	1	4			4	2	19.0567	19.3832	21.39	20.8747	21.1236	21.3446	19.1227	21.0712	20.1606	20.3822	20.0797	19.679
	F4JJT9	F4JJT9		At4g33760	>sp|F4JJT9|SYDM_ARATH Aspartate--tRNA ligase, chloroplastic/mitochondrial OS=Arabidopsis thaliana GN=At4g33760 PE=2 SV=1	Color [DarkGray]	1	4			4	4	19.7062	19.0615	20.8209	19.5049	20.0825	19.7425	19.354	20.3489	19.7102	20.2483	20.1517	19.6503
	Q94JY0;F4JJY7;Q3E7I4	Q94JY0;F4JJY7;Q3E7I4		F28A23.80;At4g34090	>tr|Q94JY0|Q94JY0_ARATH Cyclin delta-3 OS=Arabidopsis thaliana GN=F28A23.80 PE=2 SV=1;>tr|F4JJY7|F4JJY7_ARATH Uncharacterized protein OS=Arabidopsis thaliana GN=At4g34090 PE=4 SV=1;>tr|Q3E7I4|Q3E7I4_ARATH Uncharacterized protein OS=Arabidopsis thaliana GN=	Color [DarkGray]	1	4			5	5	19.8691	21.664	22.3064	19.1001	21.7596	21.5391	21.1781	21.5001	19.6937	19.9112	22.4006	21.7465
	F4JK17;Q9LHK9	F4JK17;Q9LHK9		At4g09520;At3g30841	>tr|F4JK17|F4JK17_ARATH Cofactor-independent phosphoglycerate mutase OS=Arabidopsis thaliana GN=At4g09520 PE=4 SV=1;>tr|Q9LHK9|Q9LHK9_ARATH Cofactor-independent phosphoglycerate mutase OS=Arabidopsis thaliana GN=At3g30841 PE=2 SV=1	Color [DarkGray]	1	4			4	4	20.1268	19.7744	21.0493	20.8772	20.6417	20.7454	18.4145	20.9211	21.1854	19.8162	21.7956	20.8531
	F4JKF3;P35133;P35132;P35132-2;P35131;P35131-2;F4KJ37;P35131-3	F4JKF3;P35133;P35132;P35132-2;P35131;P35131-2;F4KJ37;P35131-3	Ubiquitin-conjugating enzyme E2 10;SUMO-conjugating enzyme UBC9;Ubiquitin-conjugating enzyme E2 8	UBC9;UBC10;UBC8	>tr|F4JKF3|F4JKF3_ARATH Ubiquitin conjugating enzyme 9 OS=Arabidopsis thaliana GN=UBC9 PE=3 SV=1;>sp|P35133|UBC10_ARATH Ubiquitin-conjugating enzyme E2 10 OS=Arabidopsis thaliana GN=UBC10 PE=1 SV=1;>sp|P35132|UBC9_ARATH SUMO-conjugating enzyme UBC9 OS=Arab	Color [DarkGray]	1	4			4	2	23.9717	23.6883	23.6637	23.6147	23.3458	23.534	23.6696	23.7694	23.5837	23.6811	24.0489	23.3944
	F4JKZ9	F4JKZ9		At4g16060	>tr|F4JKZ9|F4JKZ9_ARATH Uncharacterized protein OS=Arabidopsis thaliana GN=At4g16060 PE=4 SV=1	Color [DarkGray]	1	4			10	10	22.9772	22.8615	23.1583	23.1458	23.3062	23.5533	22.9811	23.3846	23.2022	23.6976	23.3913	23.5064
	Q8W0Z4;F4JL64;Q8H148;Q9SUX8	Q8W0Z4;F4JL64;Q8H148;Q9SUX8		At4g22350;At4g22410	>tr|Q8W0Z4|Q8W0Z4_ARATH AT4g22410/F7K2_7 OS=Arabidopsis thaliana GN=At4g22350 PE=2 SV=1;>tr|F4JL64|F4JL64_ARATH Ubiquitin C-terminal hydrolases superfamily protein OS=Arabidopsis thaliana GN=At4g22350 PE=4 SV=1;>tr|Q8H148|Q8H148_ARATH Putative uncharacteri	Color [DarkGray]	1	4			3	3	20.0051	20.1988	20.3112	20.5554	19.4607	19.644	20.4377	20.8905	21.0344	20.7669	18.7137	19.2064
	F4JLI5;Q8GUQ8	F4JLI5;Q8GUQ8	Xanthine dehydrogenase 2;Xanthine dehydrogenase 1	XDH2;XDH1	>sp|F4JLI5|XDH2_ARATH Xanthine dehydrogenase 2 OS=Arabidopsis thaliana GN=XDH2 PE=2 SV=1;>sp|Q8GUQ8|XDH1_ARATH Xanthine dehydrogenase 1 OS=Arabidopsis thaliana GN=XDH1 PE=1 SV=1	Color [DarkGray]	1	4			3	3	20.5435	19.4171	21.2937	21.006	21.0067	20.3241	19.808	20.7623	20.1818	19.9449	19.1003	19.3686
	F4JLM5;F4J2W0	F4JLM5		At4g10320	>sp|F4JLM5|SYIC_ARATH Isoleucine--tRNA ligase, cytoplasmic OS=Arabidopsis thaliana GN=At4g10320 PE=2 SV=1	Color [DarkGray]	1	4			23	23	23.034	22.8123	22.8938	24.4879	23.7709	23.8449	24.1027	21.6014	22.1064	23.3534	21.8313	22.7643
	F4JLP5	F4JLP5	Dihydrolipoyl dehydrogenase 2, chloroplastic	LPD2	>sp|F4JLP5|PLPD2_ARATH Dihydrolipoyl dehydrogenase 2, chloroplastic OS=Arabidopsis thaliana GN=LPD2 PE=2 SV=2	Color [DarkGray]	1	4			22	9	24.9795	25.0117	25.4111	25.3654	25.1746	25.0737	25.1276	25.3929	25.6489	25.4265	25.1958	24.87
	F4JLQ2;Q5Q0B6	F4JLQ2;Q5Q0B6		At4g16180	>tr|F4JLQ2|F4JLQ2_ARATH Uncharacterized protein OS=Arabidopsis thaliana GN=At4g16180 PE=4 SV=1;>tr|Q5Q0B6|Q5Q0B6_ARATH Uncharacterized protein OS=Arabidopsis thaliana GN=At4g16180 PE=2 SV=1	Color [DarkGray]	1	4			3	3	21.0602	19.2125	19.762	20.1505	20.4308	19.302	20.8795	20.635	19.3396	19.8383	19.7591	20.6798
	Q2V3H9;F4JLS6;Q9SCY5	Q2V3H9;F4JLS6;Q9SCY5	SNF1-related protein kinase regulatory subunit beta-2	At4g16360;KINB2	>tr|Q2V3H9|Q2V3H9_ARATH SNF1-related protein kinase regulatory subunit beta-2 OS=Arabidopsis thaliana GN=At4g16360 PE=4 SV=2;>tr|F4JLS6|F4JLS6_ARATH SNF1-related protein kinase regulatory subunit beta-2 OS=Arabidopsis thaliana GN=At4g16360 PE=4 SV=1;>sp|Q9	Color [DarkGray]	1	4			4	4	20.1287	21.4816	21.6685	19.6036	21.1803	21.2879	20.1267	21.4471	20.3282	19.5855	21.3027	20.3357
	F4JME0;Q9S7N9	F4JME0;Q9S7N9	Polyadenylate-binding protein-interacting protein 12	CID12	>tr|F4JME0|F4JME0_ARATH RNA-binding protein 37 OS=Arabidopsis thaliana GN=CID12 PE=4 SV=1;>sp|Q9S7N9|CID12_ARATH Polyadenylate-binding protein-interacting protein 12 OS=Arabidopsis thaliana GN=CID12 PE=1 SV=1	Color [DarkGray]	1	4			4	2	18.9715	19.3616	19.1398	20.8941	22.2509	22.2725	20.2939	19.9558	20.4983	20.6698	20.7832	20.7098
	F4JN17;F4JN13;Q9SAR5;Q29Q26	F4JN17;F4JN13;Q9SAR5	Ankyrin repeat domain-containing protein 2	AKR2	>tr|F4JN17|F4JN17_ARATH Ankyrin repeat domain-containing protein 2 OS=Arabidopsis thaliana GN=AKR2 PE=4 SV=1;>tr|F4JN13|F4JN13_ARATH Ankyrin repeat domain-containing protein 2 OS=Arabidopsis thaliana GN=AKR2 PE=4 SV=1;>sp|Q9SAR5|AKR2_ARATH Ankyrin repeat d	Color [DarkGray]	1	4			3	3	19.0252	19.9915	18.9441	20.0166	20.3563	19.4219	20.2478	20.3069	20.1917	19.8639	20.7205	19.6118
	F4JNE4;F4JNE3;F4JNE2	F4JNE4;F4JNE3;F4JNE2		At4g17140	>tr|F4JNE4|F4JNE4_ARATH Pleckstrin homology (PH) domain-containing protein OS=Arabidopsis thaliana GN=At4g17140 PE=4 SV=1;>tr|F4JNE3|F4JNE3_ARATH Pleckstrin homology (PH) domain-containing protein OS=Arabidopsis thaliana GN=At4g17140 PE=4 SV=1;>tr|F4JNE2|F	Color [DarkGray]	1	4			21	21	19.3105	19.3308	21.202	18.3855	23.9366	22.7846	19.9085	21.1677	20.8352	19.6825	20.8072	21.4012
	F4JNF1;Q43315	F4JNF1;Q43315	Farnesyl pyrophosphate synthase 2	FPS2	>tr|F4JNF1|F4JNF1_ARATH Farnesyl diphosphate synthase 2 OS=Arabidopsis thaliana GN=FPS2 PE=3 SV=1;>sp|Q43315|FPPS2_ARATH Farnesyl pyrophosphate synthase 2 OS=Arabidopsis thaliana GN=FPS2 PE=2 SV=1	Color [DarkGray]	1	4			3	2	19.0631	19.7218	19.1024	20.4746	19.8039	19.782	20.3728	20.1523	20.5157	20.7059	19.0962	20.3388
	F4JNZ8;Q9SUS3	F4JNZ8;Q9SUS3	Beta-adaptin-like protein B	At4g11380;BETAB-AD	>tr|F4JNZ8|F4JNZ8_ARATH Beta-adaptin-like protein B OS=Arabidopsis thaliana GN=At4g11380 PE=1 SV=1;>sp|Q9SUS3|APBLB_ARATH Beta-adaptin-like protein B OS=Arabidopsis thaliana GN=BETAB-AD PE=1 SV=1	Color [DarkGray]	1	4			20	5	21.7056	22.1388	22.8188	24.0207	23.8683	24.0959	23.5684	23.271	23.4665	24.8873	23.3665	23.7887
	F4JPZ7;Q9C5C4	F4JPZ7;Q9C5C4	Acetylornithine deacetylase	At4g17830	>tr|F4JPZ7|F4JPZ7_ARATH Peptidase M20/M25/M40 family protein OS=Arabidopsis thaliana GN=At4g17830 PE=4 SV=1;>sp|Q9C5C4|ARGE_ARATH Acetylornithine deacetylase OS=Arabidopsis thaliana GN=At4g17830 PE=2 SV=1	Color [DarkGray]	1	4			7	7	19.2908	22.4304	22.8045	19.3733	22.3564	22.4051	21.2414	22.4774	22.6399	18.9655	22.6794	21.7631
	F4JQ55;Q9STX5;Q8VYF9	F4JQ55;Q9STX5	Endoplasmin homolog	SHD	>tr|F4JQ55|F4JQ55_ARATH HSP90-like protein GRP94 OS=Arabidopsis thaliana GN=SHD PE=3 SV=1;>sp|Q9STX5|ENPL_ARATH Endoplasmin homolog OS=Arabidopsis thaliana GN=SHD PE=1 SV=1	Color [DarkGray]	1	4			35	32	24.0842	24.5145	24.7002	25.2174	25.5117	25.1946	25.4643	25.0716	25.5535	26.4635	25.6327	25.7316
	F4JQ90;F4JQ92;F4JQ91	F4JQ90;F4JQ92;F4JQ91		At4g30310	>tr|F4JQ90|F4JQ90_ARATH FGGY family of carbohydrate kinase OS=Arabidopsis thaliana GN=At4g30310 PE=1 SV=1;>tr|F4JQ92|F4JQ92_ARATH FGGY family of carbohydrate kinase OS=Arabidopsis thaliana GN=At4g30310 PE=4 SV=1;>tr|F4JQ91|F4JQ91_ARATH FGGY family of carbo	Color [DarkGray]	1	4			6	6	19.4264	21.9843	22.4378	21.5859	21.6538	21.475	19.5698	21.7743	21.7762	18.8414	21.9723	19.7795
	F4JQE2	F4JQE2		At4g30720	>tr|F4JQE2|F4JQE2_ARATH Putative oxidoreductase/electron carrier OS=Arabidopsis thaliana GN=At4g30720 PE=4 SV=1	Color [DarkGray]	1	4			5	5	20.0067	18.7671	19.4152	20.0693	19.7097	21.0854	19.3992	19.9837	18.846	20.4332	18.6009	19.6875
	F4JQG2;O23212-2;O23212-3;O23212	F4JQG2;O23212-2;O23212-3;O23212	Splicing factor U2af large subunit A	ATU2AF65A;U2AF65A	>tr|F4JQG2|F4JQG2_ARATH Splicing factor U2af large subunit A OS=Arabidopsis thaliana GN=ATU2AF65A PE=4 SV=1;>sp|O23212-2|U2A2A_ARATH Isoform 2 of Splicing factor U2af large subunit A OS=Arabidopsis thaliana GN=U2AF65A;>sp|O23212-3|U2A2A_ARATH Isoform 3 of	Color [DarkGray]	1	4			3	3	20.5915	20.1535	20.1333	20.7047	19.7722	20.2902	19.3007	19.8361	20.4953	21.4839	20.6539	20.2022
	F4JRB6;Q94K88;B3H590;B3H5H4;REV__Q9ZQ78	F4JRB6;Q94K88		At4g37210	>tr|F4JRB6|F4JRB6_ARATH Tetratricopeptide repeat domain-containing protein OS=Arabidopsis thaliana GN=At4g37210 PE=4 SV=1;>tr|Q94K88|Q94K88_ARATH Putative uncharacterized protein At4g37210 OS=Arabidopsis thaliana GN=At4g37210 PE=2 SV=1	Color [DarkGray]	1	4			4	4	19.5012	20.1817	19.5217	20.0063	19.5034	19.9393	20.1185	20.5991	19.5416	20.8791	21.0561	20.3732
	F4JRE0;F4JYB8;Q9FYQ8	F4JRE0		At4g12650	>sp|F4JRE0|TMN12_ARATH Transmembrane 9 superfamily member 12 OS=Arabidopsis thaliana GN=TMN12 PE=2 SV=1	Color [DarkGray]	1	4			8	8	20.6376	22.6365	23.4447	22.4211	22.5101	22.5178	20.5974	22.924	22.5678	22.4733	22.4036	22.4793
	F4JRH9;Q9STZ8	F4JRH9;Q9STZ8		ENODL19;T20K18.230	>tr|F4JRH9|F4JRH9_ARATH Early nodulin-like protein 19 OS=Arabidopsis thaliana GN=ENODL19 PE=4 SV=1;>tr|Q9STZ8|Q9STZ8_ARATH At4g12880 OS=Arabidopsis thaliana GN=T20K18.230 PE=2 SV=1	Color [DarkGray]	1	4			3	3	19.9637	19.1824	21.7726	19.7019	21.9561	22.4242	19.4571	20.8942	20.7374	20.5472	20.6377	21.1218
	F4JRV2;P21276	F4JRV2;P21276	Superoxide dismutase;Superoxide dismutase [Fe] 1, chloroplastic	FSD1	>tr|F4JRV2|F4JRV2_ARATH Superoxide dismutase OS=Arabidopsis thaliana GN=FSD1 PE=3 SV=1;>sp|P21276|SODF1_ARATH Superoxide dismutase [Fe] 1, chloroplastic OS=Arabidopsis thaliana GN=FSD1 PE=1 SV=4	Color [DarkGray]	1	4			3	3	20.4248	20.2162	19.9106	19.9271	19.469	19.0202	22.7531	18.8094	21.1227	20.6982	19.8234	19.8817
	F4JRY2;Q8LD27	F4JRY2;Q8LD27	Proteasome subunit beta type;Proteasome subunit beta type-6	PBA1	>tr|F4JRY2|F4JRY2_ARATH Proteasome subunit beta type OS=Arabidopsis thaliana GN=PBA1 PE=3 SV=1;>sp|Q8LD27|PSB6_ARATH Proteasome subunit beta type-6 OS=Arabidopsis thaliana GN=PBA1 PE=1 SV=2	Color [DarkGray]	1	4			6	6	20.1412	19.7849	21.6779	20.985	22.0783	22.0938	19.3875	21.6395	18.9566	19.5059	22.0647	21.2225
	F4JSC9;Q93YW8	F4JSC9;Q93YW8	GDSL esterase/lipase At4g18970	At4g18970	>tr|F4JSC9|F4JSC9_ARATH GDSL esterase/lipase OS=Arabidopsis thaliana GN=At4g18970 PE=4 SV=1;>sp|Q93YW8|GDL65_ARATH GDSL esterase/lipase At4g18970 OS=Arabidopsis thaliana GN=At4g18970 PE=2 SV=1	Color [DarkGray]	1	4			10	7	23.4904	23.3839	23.3939	21.9495	22.852	22.6777	22.4499	23.5213	23.2569	21.798	23.9522	22.7292
	Q940J8;F4JT64;Q9FH82-2;Q9FH82	Q940J8;F4JT64		T5K18.190;At4g19410	>sp|Q940J8|PAE7_ARATH Pectin acetylesterase 7 OS=Arabidopsis thaliana GN=PAE7 PE=2 SV=1;>tr|F4JT64|F4JT64_ARATH Pectinacetylesterase family protein OS=Arabidopsis thaliana GN=At4g19410 PE=4 SV=1	Color [DarkGray]	1	4			11	11	23.2463	23.5337	23.5531	23.051	23.2836	23.8983	23.2643	23.5829	23.2617	23.1375	23.8711	23.2288
	F4JT76;F4JT76-2	F4JT76	Vacuolar protein sorting-associated protein 54, chloroplastic	VPS54	>sp|F4JT76|VPS54_ARATH Vacuolar protein sorting-associated protein 54, chloroplastic OS=Arabidopsis thaliana GN=VPS54 PE=1 SV=1	Color [DarkGray]	1	4			3	3	20.3852	19.755	19.3512	19.4007	19.432	20.0079	19.1079	21.0892	20.5988	18.774	20.4631	19.5137
	F4JTD3;Q9SW09;Q9LTF2	F4JTD3;Q9SW09;Q9LTF2	40S ribosomal protein S10-1;40S ribosomal protein S10-3	At4g25740;RPS10A;RPS10C	>tr|F4JTD3|F4JTD3_ARATH 40S ribosomal protein S10-1 OS=Arabidopsis thaliana GN=At4g25740 PE=4 SV=1;>sp|Q9SW09|RS101_ARATH 40S ribosomal protein S10-1 OS=Arabidopsis thaliana GN=RPS10A PE=2 SV=1;>sp|Q9LTF2|RS103_ARATH 40S ribosomal protein S10-3 OS=Arabidop	Color [DarkGray]	1	4			3	2	20.9954	20.6365	20.1534	20.3909	22.6888	22.0701	20.3246	21.8084	18.5588	21.7805	18.4438	22.0539
	F4JTH0;P46248;B9DG21	F4JTH0;P46248;B9DG21	Aspartate aminotransferase;Aspartate aminotransferase, chloroplastic	ASP5	>tr|F4JTH0|F4JTH0_ARATH Aspartate aminotransferase OS=Arabidopsis thaliana GN=ASP5 PE=3 SV=1;>sp|P46248|AAT5_ARATH Aspartate aminotransferase, chloroplastic OS=Arabidopsis thaliana GN=ASP5 PE=1 SV=2;>tr|B9DG21|B9DG21_ARATH Aspartate aminotransferase OS=Ara	Color [DarkGray]	1	4			12	11	23.8131	23.8491	23.8431	23.21	23.3173	23.0833	23.8739	23.4948	23.6316	22.7912	24.057	23.2222
	Q8S9L3;F4JTK8	Q8S9L3;F4JTK8	Aminoacylase-1	At4g38220	>tr|Q8S9L3|Q8S9L3_ARATH Aminoacylase-1 OS=Arabidopsis thaliana GN=At4g38220 PE=2 SV=1;>tr|F4JTK8|F4JTK8_ARATH Aminoacylase-1 OS=Arabidopsis thaliana GN=At4g38220 PE=3 SV=1	Color [DarkGray]	1	4			16	16	23.4035	23.4841	23.7902	22.9687	23.1673	23.2278	23.3794	23.0672	23.3272	22.321	23.783	22.6692
	F4JTQ0;Q9SZN1	F4JTQ0;Q9SZN1	V-type proton ATPase subunit B2	At4g38510;VHA-B2	>tr|F4JTQ0|F4JTQ0_ARATH V-type proton ATPase subunit B2 OS=Arabidopsis thaliana GN=At4g38510 PE=1 SV=1;>sp|Q9SZN1|VATB2_ARATH V-type proton ATPase subunit B2 OS=Arabidopsis thaliana GN=VHA-B2 PE=1 SV=1	Color [DarkGray]	1	4			22	5	26.1555	25.9613	26.2608	26.0439	26.11	26.1986	25.9732	25.8107	26.2501	25.8357	26.0832	25.7442
	Q8VXX0;F4JUM1;F4JUM3;Q9SIJ7	Q8VXX0;F4JUM1;F4JUM3		At4g14160	>tr|Q8VXX0|Q8VXX0_ARATH Putative transport protein OS=Arabidopsis thaliana GN=At4g14160 PE=2 SV=1;>tr|F4JUM1|F4JUM1_ARATH Sec23/sec24-like transport protein OS=Arabidopsis thaliana GN=At4g14160 PE=4 SV=1;>tr|F4JUM3|F4JUM3_ARATH Sec23/sec24-like transport p	Color [DarkGray]	1	4			19	15	24.1223	24.3597	24.4903	23.9072	24.3983	24.3164	24.0092	24.1648	24.1009	23.7426	23.6447	24.0714
	F4JVC0;F4JVC1;Q03251;F4JVB9;Q03251-2	F4JVC0;F4JVC1;Q03251;F4JVB9	Glycine-rich RNA-binding protein 8	CCR1;RBG8	>tr|F4JVC0|F4JVC0_ARATH Glycine-rich RNA-binding protein 8 OS=Arabidopsis thaliana GN=CCR1 PE=4 SV=1;>tr|F4JVC1|F4JVC1_ARATH Glycine-rich RNA-binding protein 8 OS=Arabidopsis thaliana GN=CCR1 PE=4 SV=1;>sp|Q03251|RBG8_ARATH Glycine-rich RNA-binding protein	Color [DarkGray]	1	4			5	3	18.6376	21.9129	21.1567	19.4834	22.914	22.7494	20.063	20.3132	21.7125	19.4443	22.9285	22.3139
	F4JVC5;Q9T034	F4JVC5;Q9T034	Probable phenylalanine--tRNA ligase alpha subunit	At4g39280	>tr|F4JVC5|F4JVC5_ARATH Probable phenylalanine--tRNA ligase alpha subunit OS=Arabidopsis thaliana GN=At4g39280 PE=3 SV=1;>sp|Q9T034|SYFA_ARATH Phenylalanine--tRNA ligase alpha subunit, cytoplasmic OS=Arabidopsis thaliana GN=At4g39280 PE=2 SV=3	Color [DarkGray]	1	4			6	6	19.7606	19.0736	18.9254	20.6306	22.3602	19.6152	20.0432	19.3384	19.3584	19.9831	20.6578	19.4596
	F4JVN6;REV__F4JLI5	F4JVN6	Tripeptidyl-peptidase 2	TPP2	>sp|F4JVN6|TPPII_ARATH Tripeptidyl-peptidase 2 OS=Arabidopsis thaliana GN=TPP2 PE=1 SV=1	Color [DarkGray]	1	4			38	38	25.5172	25.4983	25.9759	25.5107	25.4524	25.2995	25.4659	25.32	25.5802	25.7618	25.0945	25.4182
	Q8L948;F4JVV4	Q8L948;F4JVV4		At4g32930	>tr|Q8L948|Q8L948_ARATH Putative uncharacterized protein At4g32930 OS=Arabidopsis thaliana GN=At4g32930 PE=2 SV=1;>tr|F4JVV4|F4JVV4_ARATH Uncharacterized protein OS=Arabidopsis thaliana GN=At4g32930 PE=4 SV=1	Color [DarkGray]	1	4			4	4	20.1766	20.1176	20.0743	21.3799	19.8263	19.2334	21.2575	21.5575	19.7446	21.4647	20.3706	21.0525
	F4JVY8;Q9SMZ4;Q9SMZ4-2	F4JVY8;Q9SMZ4	Alpha-aminoadipic semialdehyde synthase;Lysine ketoglutarate reductase;Saccharopine dehydrogenase	At4g33150;LKR/SDH	>tr|F4JVY8|F4JVY8_ARATH Lysine-ketoglutarate reductase/saccharopine dehydrogenase bifunctional enzyme OS=Arabidopsis thaliana GN=At4g33150 PE=4 SV=1;>sp|Q9SMZ4|AASS_ARATH Alpha-aminoadipic semialdehyde synthase OS=Arabidopsis thaliana GN=LKR/SDH PE=1 SV=1	Color [DarkGray]	1	4			3	3	19.2044	20.6028	20.1524	20.8258	20.023	19.5851	18.7266	19.5784	20.3662	19.3957	20.6504	20.4696
	F4JXD5;Q9ZSK4;REV__Q0WPZ7;REV__Q8GY46;F4I8Q1;REV__Q9M2W0	F4JXD5;Q9ZSK4	Actin-depolymerizing factor 3	ADF3	>tr|F4JXD5|F4JXD5_ARATH Actin depolymerizing factor 3 OS=Arabidopsis thaliana GN=ADF3 PE=4 SV=1;>sp|Q9ZSK4|ADF3_ARATH Actin-depolymerizing factor 3 OS=Arabidopsis thaliana GN=ADF3 PE=1 SV=1	Color [DarkGray]	1	4			6	4	24.8982	24.5776	23.8293	24.4164	24.1301	24.3388	24.6236	23.6034	23.6081	24.1606	24.0362	23.6509
	F4JXV9;Q9LDK9	F4JXV9;Q9LDK9	Beta-adaptin-like protein A	At5g11490;BETAA-AD	>tr|F4JXV9|F4JXV9_ARATH Beta-adaptin-like protein OS=Arabidopsis thaliana GN=At5g11490 PE=3 SV=1;>sp|Q9LDK9|APBLA_ARATH Beta-adaptin-like protein A OS=Arabidopsis thaliana GN=BETAA-AD PE=1 SV=1	Color [DarkGray]	1	4			9	9	19.4389	19.7236	20.945	22.5099	22.3684	21.8674	19.8327	21.5908	19.2843	22.0823	21.5144	22.0125
	F4JXW9	F4JXW9		At5g11560	>tr|F4JXW9|F4JXW9_ARATH PQQ_DH domain-containing protein OS=Arabidopsis thaliana GN=At5g11560 PE=4 SV=1	Color [DarkGray]	1	4			6	6	20.1651	19.4208	20.4629	20.4221	21.2065	20.6757	20.1107	20.3012	18.8099	19.5289	21.1962	20.8028
	F4JY11;Q9C5T6	F4JY11		At5g18520	>tr|F4JY11|F4JY11_ARATH Candidate G-protein Coupled Receptor 7 OS=Arabidopsis thaliana GN=At5g18520 PE=4 SV=1	Color [DarkGray]	1	4			3	3	19.186	20.797	19.1559	18.4921	21.266	20.4637	19.283	21.1403	20.6534	20.4453	20.0228	21.306
	F4JY76	F4JY76	Eukaryotic translation initiation factor 3 subunit L		>tr|F4JY76|F4JY76_ARATH Eukaryotic translation initiation factor 3 subunit L OS=Arabidopsis thaliana GN=At5g25754 PE=1 SV=1	Color [DarkGray]	1	4			16	16	23.341	23.4456	24.0508	23.9593	24.1392	23.6867	24.1018	24.2279	24.3397	25.0647	24.77	23.9005
	F4JZ46;Q9FKW6	F4JZ46;Q9FKW6	Ferredoxin--NADP reductase, leaf isozyme 1, chloroplastic	FNR1;LFNR1	>tr|F4JZ46|F4JZ46_ARATH Ferredoxin-NADP(+)-oxidoreductase 1 OS=Arabidopsis thaliana GN=FNR1 PE=1 SV=1;>sp|Q9FKW6|FNRL1_ARATH Ferredoxin--NADP reductase, leaf isozyme 1, chloroplastic OS=Arabidopsis thaliana GN=LFNR1 PE=1 SV=1	Color [DarkGray]	1	4			3	3	19.885	19.9979	19.4989	19.7266	19.2567	20.9917	20.6381	20.5455	20.9817	20.07	19.079	20.7312
	F4JZX8;F4J390;F4JC74;Q9FNM3	F4JZX8		At5g41770	>tr|F4JZX8|F4JZX8_ARATH Putative crooked neck protein / cell cycle protein OS=Arabidopsis thaliana GN=At5g41770 PE=4 SV=1	Color [DarkGray]	1	4			5	5	18.8353	19.847	21.1037	20.3942	21.3701	21.2966	20.5333	19.8748	20.1453	19.5386	19.2798	19.9756
	F4K020;Q9FHX5-2;Q9FHX5	F4K020;Q9FHX5-2;Q9FHX5	Glucan endo-1,3-beta-glucosidase 10	BG_PPAP	>tr|F4K020|F4K020_ARATH Glucan endo-1,3-beta-glucosidase 10 OS=Arabidopsis thaliana GN=BG_PPAP PE=3 SV=1;>sp|Q9FHX5-2|E1310_ARATH Isoform 2 of Glucan endo-1,3-beta-glucosidase 10 OS=Arabidopsis thaliana GN=At5g42100;>sp|Q9FHX5|E1310_ARATH Glucan endo-1,3-b	Color [DarkGray]	1	4			3	3	19.5889	20.9347	19.2121	20.6129	21.2305	21.0712	19.2719	20.7503	19.9798	20.2674	19.4639	20.4742
	F4K0C4	F4K0C4		CLUB	>sp|F4K0C4|TR130_ARATH Trafficking protein particle complex II-specific subunit 130 homolog OS=Arabidopsis thaliana GN=TRS130 PE=1 SV=1	Color [DarkGray]	1	4			6	6	20.6025	19.4401	19.8457	20.5615	20.3968	20.0556	20.175	20.211	19.974	20.612	20.0045	19.5578
	F4K0X7;Q8RVQ5	F4K0X7;Q8RVQ5	Exocyst complex component SEC10	SEC10	>tr|F4K0X7|F4K0X7_ARATH Exocyst complex component sec10 OS=Arabidopsis thaliana GN=SEC10 PE=1 SV=1;>sp|Q8RVQ5|SEC10_ARATH Exocyst complex component SEC10 OS=Arabidopsis thaliana GN=SEC10 PE=1 SV=2	Color [DarkGray]	1	4			6	6	19.5172	20.0556	19.9171	19.2426	20.47	20.2129	20.291	18.9601	21.0324	19.2308	21.2217	21.8037
	Q9SJB9;Q9FKI2;F4K1D3	Q9SJB9;Q9FKI2;F4K1D3		At2g04520;MXH1.2;At5g35680	>tr|Q9SJB9|Q9SJB9_ARATH OB-fold nucleic acid binding domain-containing protein OS=Arabidopsis thaliana GN=At2g04520 PE=2 SV=1;>tr|Q9FKI2|Q9FKI2_ARATH Nucleic acid-binding, OB-fold-like protein OS=Arabidopsis thaliana GN=MXH1.2 PE=2 SV=1;>tr|F4K1D3|F4K1D3_A	Color [DarkGray]	1	4			3	3	20.4103	20.0629	20.3096	21.365	20.0227	20.0417	18.3897	19.2022	20.5439	21.022	20.2379	19.316
	F4K1P8;Q9LV69	F4K1P8;Q9LV69		At5g48440	>tr|F4K1P8|F4K1P8_ARATH FAD-dependent oxidoreductase OS=Arabidopsis thaliana GN=At5g48440 PE=4 SV=1;>tr|Q9LV69|Q9LV69_ARATH At5g48440 OS=Arabidopsis thaliana GN=At5g48440 PE=2 SV=1	Color [DarkGray]	1	4			5	5	21.8546	21.7299	22.3579	18.7273	22.0051	19.8277	19.6137	19.2025	19.2341	19.8076	20.2782	20.584
	Q9FFV2;F4K1U5	Q9FFV2;F4K1U5		At5g54750	>tr|Q9FFV2|Q9FFV2_ARATH AT5g54750/MBG8_1 OS=Arabidopsis thaliana GN=At5g54750 PE=2 SV=1;>tr|F4K1U5|F4K1U5_ARATH Transport protein particle (TRAPP) component OS=Arabidopsis thaliana GN=At5g54750 PE=4 SV=1	Color [DarkGray]	1	4			3	3	19.3191	20.2999	20.1852	22.0942	19.4062	19.5716	21.4157	20.0912	20.4572	21.4157	19.7339	19.7582
	F4K1Y4;Q9FME2	F4K1Y4;Q9FME2		At5g60980	>tr|F4K1Y4|F4K1Y4_ARATH Nuclear transport factor 2 and RNA recognition motif domain-containing protein OS=Arabidopsis thaliana GN=At5g60980 PE=1 SV=1;>tr|Q9FME2|Q9FME2_ARATH AT5g60980/MSL3_100 OS=Arabidopsis thaliana GN=At5g60980 PE=1 SV=1	Color [DarkGray]	1	4			4	4	20.1497	19.3455	20.3297	21.1752	19.9803	20.3509	21.326	19.0326	20.2007	18.5567	19.9273	19.3042
	Q9FNR2;F4K1Z0;Q9FPE7	Q9FNR2;F4K1Z0		ECT3	>tr|Q9FNR2|Q9FNR2_ARATH Evolutionarily conserved C-terminal region 3 protein OS=Arabidopsis thaliana GN=ECT3 PE=2 SV=1;>tr|F4K1Z0|F4K1Z0_ARATH Evolutionarily conserved C-terminal region 3 protein OS=Arabidopsis thaliana GN=ECT3 PE=4 SV=1	Color [DarkGray]	1	4			5	4	19.1273	20.607	20.1342	20.0471	20.6389	20.6173	19.4141	20.8182	19.8369	18.7174	18.7223	19.4517
	Q9FLK9;F4K217	Q9FLK9;F4K217		At5g61240	>tr|Q9FLK9|Q9FLK9_ARATH Cf-5 disease resistance protein-like OS=Arabidopsis thaliana GN=At5g61240 PE=2 SV=1;>tr|F4K217|F4K217_ARATH Leucine-rich repeat-containing protein OS=Arabidopsis thaliana GN=At5g61240 PE=4 SV=1	Color [DarkGray]	1	4			4	4	19.4817	22.8363	19.8129	20.189	22.1705	22.3284	20.4359	22.3376	20.1607	20.0287	21.6991	22.651
	F4K292;Q9FI94	F4K292;Q9FI94	Deoxyhypusine synthase	DHS	>tr|F4K292|F4K292_ARATH Deoxyhypusine synthase OS=Arabidopsis thaliana GN=DHS PE=4 SV=1;>sp|Q9FI94|DHYS_ARATH Deoxyhypusine synthase OS=Arabidopsis thaliana GN=DHS PE=2 SV=1	Color [DarkGray]	1	4			9	9	21.1803	19.2159	20.6918	22.964	22.7172	23.3084	23.0002	19.0122	20.2539	21.4074	20.2005	19.1339
	F4K2J6	F4K2J6		At5g13380	>tr|F4K2J6|F4K2J6_ARATH Auxin-responsive GH3 family protein OS=Arabidopsis thaliana GN=At5g13380 PE=4 SV=1	Color [DarkGray]	1	4			8	8	20.2274	18.6656	19.9218	21.8504	19.1096	19.5355	20.7863	18.8023	20.5873	22.3476	19.5134	21.2223
	F4K2Y3	F4K2Y3		At5g36210	>tr|F4K2Y3|F4K2Y3_ARATH Putative S9 Tyrosyl aminopeptidase OS=Arabidopsis thaliana GN=At5g36210 PE=4 SV=1	Color [DarkGray]	1	4			5	5	19.6663	22.4301	22.1685	19.8682	21.4375	20.6064	20.3589	21.5262	18.8779	19.2742	19.3701	19.9172
	F4K3A9	F4K3A9		At5g48960	>tr|F4K3A9|F4K3A9_ARATH HAD-superfamily hydrolase, subfamily IG, 5-nucleotidase OS=Arabidopsis thaliana GN=At5g48960 PE=4 SV=1	Color [DarkGray]	1	4			17	17	23.9489	24.5094	24.5924	23.3828	24.181	24.2932	23.8442	22.4453	22.2621	22.3933	23.0773	23.2393
	F4K3R8;Q9FJX3	F4K3R8;Q9FJX3	Mitochondrial outer membrane protein porin 2	VDAC2	>tr|F4K3R8|F4K3R8_ARATH Voltage dependent anion channel 2 OS=Arabidopsis thaliana GN=VDAC2 PE=1 SV=1;>sp|Q9FJX3|VDAC2_ARATH Mitochondrial outer membrane protein porin 2 OS=Arabidopsis thaliana GN=VDAC2 PE=1 SV=1	Color [DarkGray]	1	4			13	13	23.0954	23.8761	22.501	23.4349	24.2339	24.153	22.5385	24.2025	23.399	22.6918	23.6033	24.9687
	F4K3Z6;Q9FY48	F4K3Z6;Q9FY48	E3 ubiquitin-protein ligase KEG	KEG	>tr|F4K3Z6|F4K3Z6_ARATH E3 ubiquitin-protein ligase KEG OS=Arabidopsis thaliana GN=KEG PE=4 SV=1;>sp|Q9FY48|KEG_ARATH E3 ubiquitin-protein ligase KEG OS=Arabidopsis thaliana GN=KEG PE=1 SV=2	Color [DarkGray]	1	4			16	16	20.6818	20.5138	20.0142	22.2505	22.6948	22.1981	19.8767	21.6439	21.6223	20.2958	21.3333	22.7156
	F4K410;F4K409	F4K410;F4K409		At5g13650	>tr|F4K410|F4K410_ARATH Putative TypA-like translation elongation factor SVR3 OS=Arabidopsis thaliana GN=At5g13650 PE=4 SV=1;>tr|F4K409|F4K409_ARATH Putative TypA-like translation elongation factor SVR3 OS=Arabidopsis thaliana GN=At5g13650 PE=4 SV=1	Color [DarkGray]	1	4			18	18	22.8646	23.6273	23.5591	23.0175	24.2148	24.0388	24.5374	23.6078	23.6128	24.4306	23.7601	24.3055
	Q94AF6;F4K455;Q8LCC7;F4K456;Q9SU26;F4JRD3	Q94AF6;F4K455;Q8LCC7;F4K456;Q9SU26		At5g20160;At4g22380;At4g12600	>tr|Q94AF6|Q94AF6_ARATH AT5g20160/F5O24_50 OS=Arabidopsis thaliana GN=At5g20160 PE=2 SV=1;>tr|F4K455|F4K455_ARATH Ribosomal protein L7Ae/L30e/S12e/Gadd45 family protein OS=Arabidopsis thaliana GN=At5g20160 PE=4 SV=1;>tr|Q8LCC7|Q8LCC7_ARATH At4g22380 OS=Ara	Color [DarkGray]	1	4			4	4	19.9968	21.0531	21.4218	19.6458	21.6224	21.3895	19.5859	20.9865	20.3364	20.7255	20.0969	20.0554
	F4K4A7;Q8W0Z7;Q9ASR4	F4K4A7;Q8W0Z7;Q9ASR4	Branched-chain-amino-acid aminotransferase-like protein 1;Branched-chain-amino-acid aminotransferase-like protein 2	At5g27410	>tr|F4K4A7|F4K4A7_ARATH Branched-chain-amino-acid aminotransferase-like protein 2 OS=Arabidopsis thaliana GN=At5g27410 PE=3 SV=1;>sp|Q8W0Z7|BCAL1_ARATH Branched-chain-amino-acid aminotransferase-like protein 1 OS=Arabidopsis thaliana GN=At3g05190 PE=2 SV=1	Color [DarkGray]	1	4			4	4	19.3865	20.8567	21.8852	19.802	20.8951	20.6014	19.4922	19.1402	20.4151	19.9373	20.18	18.952
	F4K5B9	F4K5B9		At5g07030	>tr|F4K5B9|F4K5B9_ARATH Aspartyl protease family protein OS=Arabidopsis thaliana GN=At5g07030 PE=4 SV=1	Color [DarkGray]	1	4			18	18	26.7252	25.5876	26.0484	25.332	25.7151	27.4036	24.6735	25.8199	24.4152	24.3452	25.0356	24.6681
	F4K5E7;Q8LPJ3	F4K5E7;Q8LPJ3		At5g13980	>tr|F4K5E7|F4K5E7_ARATH Alpha-mannosidase OS=Arabidopsis thaliana GN=At5g13980 PE=3 SV=1;>tr|Q8LPJ3|Q8LPJ3_ARATH Alpha-mannosidase OS=Arabidopsis thaliana GN=At5g13980 PE=2 SV=1	Color [DarkGray]	1	4			9	9	19.3025	23.1735	23.2155	19.464	22.2201	22.407	20.4422	22.2354	22.7357	20.0723	22.6097	22.0912
	F4K5I3;Q8W575	F4K5I3;Q8W575	COP9 signalosome complex subunit 3	COP13;CSN3	>tr|F4K5I3|F4K5I3_ARATH COP9 signalosome complex subunit 3 OS=Arabidopsis thaliana GN=COP13 PE=4 SV=1;>sp|Q8W575|CSN3_ARATH COP9 signalosome complex subunit 3 OS=Arabidopsis thaliana GN=CSN3 PE=1 SV=2	Color [DarkGray]	1	4			9	9	19.3565	19.4419	22.027	22.8505	22.7118	22.7504	18.7674	21.7267	22.2561	22.4976	22.6457	22.2586
	F4K5J1;F4K5J2;F4K5I9;F4K5I6;Q5EAF0;F4K5I5	F4K5J1;F4K5J2	Myosin-17	XI-K;XIK	>sp|F4K5J1|MYO17_ARATH Myosin-17 OS=Arabidopsis thaliana GN=XI-K PE=1 SV=2;>tr|F4K5J2|F4K5J2_ARATH Myosin XI K OS=Arabidopsis thaliana GN=XIK PE=1 SV=1	Color [DarkGray]	1	4			23	13	19.3893	19.3837	20.0929	22.5891	23.2447	22.3311	18.51	21.9116	21.6259	19.8211	21.1566	23.5183
	Q94BU8;F4K5T6	Q94BU8;F4K5T6		At5g28050	>tr|Q94BU8|Q94BU8_ARATH AT5g28050/F15F15_120 OS=Arabidopsis thaliana GN=At5g28050 PE=2 SV=1;>tr|F4K5T6|F4K5T6_ARATH Cytidine/deoxycytidylate deaminase family protein OS=Arabidopsis thaliana GN=At5g28050 PE=4 SV=1	Color [DarkGray]	1	4			3	3	18.8481	19.4897	20.3361	19.7813	19.914	19.8823	18.9597	20.3994	18.7506	19.1138	20.3017	21.2658
	F4K658;F4JLS1-2;F4JLS1	F4K658		At5g49555	>tr|F4K658|F4K658_ARATH FAD/NAD(P)-binding oxidoreductase family protein OS=Arabidopsis thaliana GN=At5g49555 PE=4 SV=1	Color [DarkGray]	1	4			5	5	18.8751	21.0816	19.3616	20.0835	20.219	20.8558	18.9196	21.2641	19.8008	20.7532	20.3384	20.0703
	Q8VZG7;F4K6N0	Q8VZG7;F4K6N0		Tudor1	>tr|Q8VZG7|Q8VZG7_ARATH AT5g07350/T2I1_60 OS=Arabidopsis thaliana GN=Tudor1 PE=1 SV=1;>tr|F4K6N0|F4K6N0_ARATH TUDOR-SN protein 1 OS=Arabidopsis thaliana GN=Tudor1 PE=1 SV=1	Color [DarkGray]	1	4			31	19	25.2348	25.2038	24.9281	25.6077	25.8546	25.7673	24.9168	24.7241	24.1052	25.5825	25.3292	24.3406
	F4K6T0;Q8VZV7	F4K6T0;Q8VZV7	Probable methyltransferase PMT9	At5g14430	>tr|F4K6T0|F4K6T0_ARATH Putative methyltransferase PMT9 OS=Arabidopsis thaliana GN=At5g14430 PE=4 SV=1;>sp|Q8VZV7|PMT9_ARATH Probable methyltransferase PMT9 OS=Arabidopsis thaliana GN=At5g14430 PE=2 SV=1	Color [DarkGray]	1	4			5	2	20.6214	19.9329	19.1324	19.0888	19.2268	19.5095	20.3144	20.4378	20.3896	19.226	17.8411	20.0539
	F4K6V1;Q9LYJ9-2;Q9LYJ9	F4K6V1;Q9LYJ9-2;Q9LYJ9	DEAD-box ATP-dependent RNA helicase 46	At5g14610;RH46	>tr|F4K6V1|F4K6V1_ARATH DEAD-box ATP-dependent RNA helicase 46 OS=Arabidopsis thaliana GN=At5g14610 PE=3 SV=1;>sp|Q9LYJ9-2|RH46_ARATH Isoform 2 of DEAD-box ATP-dependent RNA helicase 46 OS=Arabidopsis thaliana GN=RH46;>sp|Q9LYJ9|RH46_ARATH DEAD-box ATP-dep	Color [DarkGray]	1	4			8	2	19.2916	20.8899	20.0984	19.7381	20.221	19.0667	18.6153	20.3263	20.624	19.3216	19.7876	21.0871
	F4K6W6;Q41969;F4JFQ0	F4K6W6;Q41969	Eukaryotic translation initiation factor 2 subunit beta	EIF2 BETA;EMB1401	>tr|F4K6W6|F4K6W6_ARATH Translation initiation factor eIF-2 beta subunit OS=Arabidopsis thaliana GN=EIF2 BETA PE=1 SV=1;>sp|Q41969|IF2B_ARATH Eukaryotic translation initiation factor 2 subunit beta OS=Arabidopsis thaliana GN=EMB1401 PE=1 SV=3	Color [DarkGray]	1	4			8	8	19.612	19.6918	21.7578	23.066	22.8042	22.8705	22.5143	21.4972	21.8332	22.853	22.0333	21.2973
	Q84JZ4;F4K6Y9;F4K6Y8	Q84JZ4;F4K6Y9;F4K6Y8	Homoserine dehydrogenase	At5g21060	>tr|Q84JZ4|Q84JZ4_ARATH Homoserine dehydrogenase OS=Arabidopsis thaliana GN=At5g21060 PE=2 SV=1;>tr|F4K6Y9|F4K6Y9_ARATH Homoserine dehydrogenase OS=Arabidopsis thaliana GN=At5g21060 PE=3 SV=1;>tr|F4K6Y8|F4K6Y8_ARATH Homoserine dehydrogenase OS=Arabidopsis	Color [DarkGray]	1	4			5	5	19.2441	21.2328	21.3352	20.4942	21.2337	21.1362	19.5204	21.0583	20.7331	19.619	19.8612	20.1899
	F4K7F4;F4K7F5;Q9LTB0	F4K7F4;F4K7F5;Q9LTB0	Exocyst complex component EXO84B	EXO84B	>tr|F4K7F4|F4K7F4_ARATH Exocyst complex component 84B OS=Arabidopsis thaliana GN=EXO84B PE=4 SV=1;>tr|F4K7F5|F4K7F5_ARATH Exocyst complex component 84B OS=Arabidopsis thaliana GN=EXO84B PE=4 SV=1;>sp|Q9LTB0|EX84B_ARATH Exocyst complex component EXO84B OS=A	Color [DarkGray]	1	4			3	3	19.8325	20.2008	18.8525	20.2499	20.2621	20.9581	19.109	20.1226	19.6869	19.1577	20.4176	20.4675
	F4K7K7;F4K7K8	F4K7K7;F4K7K8		At5g56240	>tr|F4K7K7|F4K7K7_ARATH Uncharacterized protein OS=Arabidopsis thaliana GN=At5g56240 PE=4 SV=1;>tr|F4K7K8|F4K7K8_ARATH Uncharacterized protein OS=Arabidopsis thaliana GN=At5g56240 PE=4 SV=1	Color [DarkGray]	1	4			14	14	19.888	19.8294	20.2568	23.7531	23.8322	24.3088	20.8812	19.5976	20.2413	19.2767	24.2207	25.1478
	F4K8D0	F4K8D0		At5g21950	>tr|F4K8D0|F4K8D0_ARATH Hydrolase, alpha/beta fold family protein OS=Arabidopsis thaliana GN=At5g21950 PE=4 SV=1	Color [DarkGray]	1	4			3	3	19.8264	20.9407	20.8911	20.0009	20.1845	20.7593	19.6467	19.2858	20.4808	21.6897	19.694	19.9266
	F4KAB8	F4KAB8	DNA replication licensing factor MCM6	MCM6	>sp|F4KAB8|MCM6_ARATH DNA replication licensing factor MCM6 OS=Arabidopsis thaliana GN=MCM6 PE=1 SV=1	Color [DarkGray]	1	4			5	5	20.2649	21.2466	19.484	20.3318	20.7319	19.5938	19.3986	20.0136	19.8577	20.7107	20.4516	19.8533
	Q93ZM6;F4KAS6	Q93ZM6;F4KAS6		At5g63620	>tr|Q93ZM6|Q93ZM6_ARATH AT5g63620/MBK5_9 OS=Arabidopsis thaliana GN=At5g63620 PE=2 SV=1;>tr|F4KAS6|F4KAS6_ARATH GroES-like zinc-binding alcohol dehydrogenase family protein OS=Arabidopsis thaliana GN=At5g63620 PE=4 SV=1	Color [DarkGray]	1	4			3	3	20.0502	21.3305	21.4378	19.5308	21.75	21.5059	18.8591	21.3902	21.3723	21.2919	21.4994	21.5609
	F4KBN2;O48588	F4KBN2;O48588		At5g44720;T19K24.17	>tr|F4KBN2|F4KBN2_ARATH Molybdenum cofactor sulfurase family protein OS=Arabidopsis thaliana GN=At5g44720 PE=4 SV=1;>tr|O48588|O48588_ARATH Molybdenum cofactor sulfurase family protein OS=Arabidopsis thaliana GN=T19K24.17 PE=2 SV=1	Color [DarkGray]	1	4			3	3	19.6996	18.7951	19.1939	19.6128	19.4048	20.7621	19.8722	20.4314	19.0826	20.7038	19.2089	20.1334
	F4KBV0;Q9LU63	F4KBV0;Q9LU63		At5g51110;pdl1	>tr|F4KBV0|F4KBV0_ARATH Transcriptional coactivator/pterin dehydratase OS=Arabidopsis thaliana GN=At5g51110 PE=4 SV=1;>tr|Q9LU63|Q9LU63_ARATH AT5g51110/MWD22_5 OS=Arabidopsis thaliana GN=pdl1 PE=2 SV=1	Color [DarkGray]	1	4			3	3	18.9148	18.6543	20.943	22.7823	21.666	21.1898	22.895	18.619	18.2724	22.4036	18.6017	19.5759
	F4KBW6	F4KBW6		At5g51200	>sp|F4KBW6|NU205_ARATH Nuclear pore complex protein NUP205 OS=Arabidopsis thaliana GN=NUP205 PE=1 SV=1	Color [DarkGray]	1	4			15	14	21.1853	19.3573	19.0162	21.855	21.2243	20.9708	20.3912	20.9018	20.0949	22.177	21.4709	21.6586
	F4KC69;Q9LVN7	F4KC69;Q9LVN7	DNA polymerase;DNA polymerase delta catalytic subunit	EMB2780;POLD1	>tr|F4KC69|F4KC69_ARATH DNA polymerase OS=Arabidopsis thaliana GN=EMB2780 PE=3 SV=1;>sp|Q9LVN7|DPOD1_ARATH DNA polymerase delta catalytic subunit OS=Arabidopsis thaliana GN=POLD1 PE=2 SV=2	Color [DarkGray]	1	4			3	3	19.1343	18.5449	19.5952	19.4649	20.0486	20.8292	20.5482	20.1215	19.6362	19.6936	21.1163	19.6602
	F4KDZ4;Q9ZP05;A8MRP1;B3H560	F4KDZ4;Q9ZP05;A8MRP1;B3H560	Malate dehydrogenase;Malate dehydrogenase, glyoxysomal	PMDH2	>tr|F4KDZ4|F4KDZ4_ARATH Malate dehydrogenase OS=Arabidopsis thaliana GN=PMDH2 PE=3 SV=1;>sp|Q9ZP05|MDHG1_ARATH Malate dehydrogenase, glyoxysomal OS=Arabidopsis thaliana GN=At5g09660 PE=2 SV=1;>tr|A8MRP1|A8MRP1_ARATH Malate dehydrogenase OS=Arabidopsis thal	Color [DarkGray]	1	4			5	4	20.699	22.2415	22.4742	22.0942	21.9314	21.7917	20.6354	22.0728	22.0367	21.9195	22.8301	21.9698
	F4KE06;Q9LXD6	F4KE06		At5g09700	>tr|F4KE06|F4KE06_ARATH Glycosyl hydrolase family protein OS=Arabidopsis thaliana GN=At5g09700 PE=4 SV=1	Color [DarkGray]	1	4			3	1	18.9252	19.2076	19.2618	18.9507	19.8748	19.9733	19.1507	19.9214	20.0423	21.0568	20.5363	19.934
	F4KEQ8;Q94KD2;F4KEQ5	F4KEQ8;Q94KD2		At5g51950	>tr|F4KEQ8|F4KEQ8_ARATH Glucose-methanol-choline (GMC) oxidoreductase family protein OS=Arabidopsis thaliana GN=At5g51950 PE=3 SV=1;>tr|Q94KD2|Q94KD2_ARATH AT5g51950/MSG15_3 OS=Arabidopsis thaliana GN=At5g51950 PE=2 SV=1	Color [DarkGray]	1	4			12	11	19.3664	23.3491	22.5307	20.4803	22.2602	22.6779	20.3119	24.7207	24.5779	21.0556	24.5443	24.1181
	F4KEX3;Q9LVL7;Q8H1E2;REV__Q6PV68-2;REV__Q6PV68	F4KEX3;Q9LVL7;Q8H1E2	Malate dehydrogenase	At5g58330	>tr|F4KEX3|F4KEX3_ARATH Malate dehydrogenase OS=Arabidopsis thaliana GN=At5g58330 PE=3 SV=1;>tr|Q9LVL7|Q9LVL7_ARATH Lactate/malate dehydrogenase family protein OS=Arabidopsis thaliana GN=At5g58330 PE=3 SV=1;>tr|Q8H1E2|Q8H1E2_ARATH Lactate/malate dehydrogen	Color [DarkGray]	1	4			14	14	23.6073	24.2728	24.7164	23.8944	23.7823	23.7102	24.4142	23.7254	24.0255	23.9267	24.7185	23.6102
	F4KFD7;Q9FIB6;B3H6B0;F4KF39;Q8VWK0	F4KFD7;Q9FIB6;B3H6B0;F4KF39;Q8VWK0	26S proteasome non-ATPase regulatory subunit 12 homolog A;26S proteasome non-ATPase regulatory subunit 12 homolog B	EMB2107;RPN5A;RPN5B	>tr|F4KFD7|F4KFD7_ARATH 26S proteasome regulatory particle non-ATPase subunit 5A OS=Arabidopsis thaliana GN=EMB2107 PE=4 SV=1;>sp|Q9FIB6|PS12A_ARATH 26S proteasome non-ATPase regulatory subunit 12 homolog A OS=Arabidopsis thaliana GN=RPN5A PE=1 SV=1;>tr|B3	Color [DarkGray]	1	4			19	19	24.8565	24.7405	25.1759	25.4908	25.5893	25.4768	25.3443	24.7897	25.2289	25.496	25.3543	25.3292
	F4KG14	F4KG14		At5g46070	>tr|F4KG14|F4KG14_ARATH Guanylate-binding protein OS=Arabidopsis thaliana GN=At5g46070 PE=4 SV=1	Color [DarkGray]	1	4			12	12	22.2138	22.3066	22.2973	22.7947	22.3984	22.644	22.5726	22.0927	22.4659	22.7677	22.3004	22.5764
	F4KG20;F4KG18;Q9ZSR7;F4KG21	F4KG20;F4KG18;Q9ZSR7;F4KG21	Triose phosphate/phosphate translocator TPT, chloroplastic	APE2;TPT	>tr|F4KG20|F4KG20_ARATH Triose phosphate/phosphate translocator TPT OS=Arabidopsis thaliana GN=APE2 PE=4 SV=1;>tr|F4KG18|F4KG18_ARATH Triose phosphate/phosphate translocator TPT OS=Arabidopsis thaliana GN=APE2 PE=4 SV=1;>sp|Q9ZSR7|TPT_ARATH Triose phosphat	Color [DarkGray]	1	4			6	6	22.9033	23.6736	23.7914	23.1307	24.3869	23.8847	23.8315	24.393	23.0298	23.624	24.231	23.55
	F4KGH1;Q9XEE2;Q9LX07	F4KGH1;Q9XEE2	Annexin;Annexin D2	ANNAT2;ANN2	>tr|F4KGH1|F4KGH1_ARATH Annexin OS=Arabidopsis thaliana GN=ANNAT2 PE=1 SV=1;>sp|Q9XEE2|ANXD2_ARATH Annexin D2 OS=Arabidopsis thaliana GN=ANN2 PE=1 SV=1	Color [DarkGray]	1	4			13	13	23.9171	23.4598	24.0002	23.2075	23.4545	23.806	23.5541	23.847	24.1536	24.0355	24.2842	23.8121
	F4KGS3;Q9LFU1	F4KGS3;Q9LFU1	Asparagine synthetase;Asparagine synthetase [glutamine-hydrolyzing] 3	ASN3	>tr|F4KGS3|F4KGS3_ARATH Asparagine synthetase 3 OS=Arabidopsis thaliana GN=ASN3 PE=4 SV=1;>sp|Q9LFU1|ASNS3_ARATH Asparagine synthetase [glutamine-hydrolyzing] 3 OS=Arabidopsis thaliana GN=ASN3 PE=2 SV=1	Color [DarkGray]	1	4			8	4	19.065	19.6362	20.8714	19.8616	21.6635	21.6826	18.9569	20.0354	18.6676	18.6216	20.2544	19.7888
	F4KGV2;F4KGV5;P48349;P48349-2	F4KGV2;F4KGV5;P48349;P48349-2	14-3-3-like protein GF14 lambda	GRF6	>tr|F4KGV2|F4KGV2_ARATH 14-3-3-like protein GF14 lambda OS=Arabidopsis thaliana GN=GRF6 PE=3 SV=1;>tr|F4KGV5|F4KGV5_ARATH 14-3-3-like protein GF14 lambda OS=Arabidopsis thaliana GN=GRF6 PE=3 SV=1;>sp|P48349|14336_ARATH 14-3-3-like protein GF14 lambda OS=Ar	Color [DarkGray]	1	4			13	5	22.6936	22.9443	22.9448	23.6134	23.7147	23.7435	23.7442	22.752	22.991	23.808	23.2721	22.9375
	F4KGW0;Q8VZB2;Q8VZB2-2	F4KGW0;Q8VZB2;Q8VZB2-2	Very-long-chain (3R)-3-hydroxyacyl-CoA dehydratase PASTICCINO 2	PAS2	>tr|F4KGW0|F4KGW0_ARATH Very-long-chain (3R)-3-hydroxyacyl-[acyl-carrier protein] dehydratase PASTICCINO 2 OS=Arabidopsis thaliana GN=PAS2 PE=4 SV=1;>sp|Q8VZB2|HACD_ARATH Very-long-chain (3R)-3-hydroxyacyl-CoA dehydratase PASTICCINO 2 OS=Arabidopsis thalia	Color [DarkGray]	1	4			6	6	22.4154	22.5893	22.4871	23.163	23.4616	23.7688	22.9431	24.1476	22.4814	22.9089	22.4101	23.9033
	Q8W4R0;F4KH14	Q8W4R0;F4KH14		At5g17530	>tr|Q8W4R0|Q8W4R0_ARATH AT5g17530/K10A8_10 OS=Arabidopsis thaliana GN=At5g17530 PE=2 SV=1;>tr|F4KH14|F4KH14_ARATH Phosphoglucosamine mutase family protein OS=Arabidopsis thaliana GN=At5g17530 PE=4 SV=1	Color [DarkGray]	1	4			3	3	19.8824	21.0921	21.837	19.0617	20.992	20.8878	19.179	19.2668	20.2348	20.4675	20.8557	19.5641
	F4KHU8;Q9FIE8;Q9SN95;Q9ZV36	F4KHU8;Q9FIE8;Q9SN95;Q9ZV36	UDP-glucuronic acid decarboxylase 3;UDP-glucuronic acid decarboxylase 5;UDP-glucuronic acid decarboxylase 6	UXS3;UXS5;UXS6	>tr|F4KHU8|F4KHU8_ARATH UDP-glucuronic acid decarboxylase 3 OS=Arabidopsis thaliana GN=UXS3 PE=4 SV=1;>sp|Q9FIE8|UXS3_ARATH UDP-glucuronic acid decarboxylase 3 OS=Arabidopsis thaliana GN=UXS3 PE=1 SV=1;>sp|Q9SN95|UXS5_ARATH UDP-glucuronic acid decarboxylas	Color [DarkGray]	1	4			15	13	23.5298	23.6937	23.6327	23.9973	23.7323	23.9496	23.6984	23.1026	23.1459	23.4731	23.3624	23.1831
	F4KHY7;P48348-2;P48348	F4KHY7;P48348-2;P48348	14-3-3-like protein GF14 kappa	GRF8	>tr|F4KHY7|F4KHY7_ARATH 14-3-3-like protein GF14 kappa OS=Arabidopsis thaliana GN=GRF8 PE=3 SV=1;>sp|P48348-2|14338_ARATH Isoform 2 of 14-3-3-like protein GF14 kappa OS=Arabidopsis thaliana GN=GRF8;>sp|P48348|14338_ARATH 14-3-3-like protein GF14 kappa OS=A	Color [DarkGray]	1	4			12	3	19.9861	19.7222	19.6813	23.1937	20.6331	19.9282	19.6221	20.3892	19.6713	22.1943	19.2243	19.8954
	F4KIH8	F4KIH8		At5g24710	>tr|F4KIH8|F4KIH8_ARATH WD40 domain-containing protein OS=Arabidopsis thaliana GN=At5g24710 PE=4 SV=1	Color [DarkGray]	1	4			5	5	18.4908	19.9209	20.7245	21.0399	21.41	20.8217	20.222	20.7278	20.9621	19.2882	19.7413	20.0249
	Q9C5N2;F4KIM7	Q9C5N2;F4KIM7		At5g25100	>sp|Q9C5N2|TMN9_ARATH Transmembrane 9 superfamily member 9 OS=Arabidopsis thaliana GN=TMN9 PE=2 SV=1;>tr|F4KIM7|F4KIM7_ARATH Endomembrane family protein 70 OS=Arabidopsis thaliana GN=At5g25100 PE=4 SV=1	Color [DarkGray]	1	4			6	2	20.7322	21.5605	22.3841	19.8998	22.2782	21.757	20.5672	22.5768	20.3703	22.3994	22.2624	20.2296
	O03042;P93292;F4INE2;REV__Q8H0Z2;REV__Q9FRK9;REV__O04658	O03042	Ribulose bisphosphate carboxylase large chain	rbcL	>sp|O03042|RBL_ARATH Ribulose bisphosphate carboxylase large chain OS=Arabidopsis thaliana GN=rbcL PE=1 SV=1	Color [DarkGray]	1	4			39	39	31.5043	31.8223	31.9587	31.0739	31.769	31.4556	31.2345	31.036	31.2936	31.0436	32.3597	31.0095
	O04130;O04130-2;B3H5P6;REV__F4IYM4-2;REV__F4IYM4-3;REV__F4IYM4;O80982	O04130;O04130-2	D-3-phosphoglycerate dehydrogenase 2, chloroplastic	PGDH2	>sp|O04130|SERA2_ARATH D-3-phosphoglycerate dehydrogenase 2, chloroplastic OS=Arabidopsis thaliana GN=PGDH2 PE=1 SV=2;>sp|O04130-2|SERA2_ARATH Isoform 2 of D-3-phosphoglycerate dehydrogenase 2, chloroplastic OS=Arabidopsis thaliana GN=PGDH2	Color [DarkGray]	1	4			22	18	25.5205	25.6193	25.0215	24.9818	25.3266	25.7753	25.2048	25.609	25.2708	24.4191	25.077	26.1231
	O04193	O04193		At2g39900	>sp|O04193|WLI2A_ARATH LIM domain-containing protein WLIM2a OS=Arabidopsis thaliana GN=WLIN2A PE=1 SV=1	Color [DarkGray]	1	4			5	1	18.7767	21.4692	19.2631	19.1211	20.0902	20.4828	21.3705	20.9845	19.7119	20.2924	20.0779	19.9199
	O04196	O04196	Isoamylase 1, chloroplastic	ISA1	>sp|O04196|ISOA1_ARATH Isoamylase 1, chloroplastic OS=Arabidopsis thaliana GN=ISA1 PE=1 SV=1	Color [DarkGray]	1	4			6	6	19.1589	19.6396	21.2503	19.3371	20.9254	21.3027	19.5416	19.5607	20.3207	19.848	20.2832	20.3395
	O04202	O04202	Eukaryotic translation initiation factor 3 subunit F	TIF3F1	>sp|O04202|EIF3F_ARATH Eukaryotic translation initiation factor 3 subunit F OS=Arabidopsis thaliana GN=TIF3F1 PE=1 SV=1	Color [DarkGray]	1	4			10	10	22.9541	19.1968	22.867	23.6425	23.1464	23.3636	24.02	23.3693	23.3069	24.2734	23.8661	23.0562
	O04209	O04209	Clathrin light chain 2	CLC2	>sp|O04209|CLC2_ARATH Clathrin light chain 2 OS=Arabidopsis thaliana GN=CLC2 PE=1 SV=1	Color [DarkGray]	1	4			5	5	21.7539	19.6679	18.709	20.8741	21.0832	21.7209	21.2783	21.2008	18.7017	20.8403	21.994	21.2234
	O04294	O04294	Importin subunit alpha-2	KAP2	>sp|O04294|IMPA3_ARATH Importin subunit alpha-3 OS=Arabidopsis thaliana GN=IMPA3 PE=1 SV=2	Color [DarkGray]	1	4			4	2	20.1954	20.0241	18.27	19.9723	19.9158	19.1384	20.8486	19.9781	19.6815	19.5474	19.2317	18.63
	O04309;O04309-2;Q9ZU23	O04309;O04309-2	Jacalin-related lectin 35	JAL35	>sp|O04309|JAL35_ARATH Jacalin-related lectin 35 OS=Arabidopsis thaliana GN=JAL35 PE=1 SV=1;>sp|O04309-2|JAL35_ARATH Isoform 2 of Jacalin-related lectin 35 OS=Arabidopsis thaliana GN=JAL35	Color [DarkGray]	1	4			15	15	23.0849	24.2539	24.6901	23.1389	24.0706	24.1794	24.7486	25.7046	25.8914	24.0968	25.9535	25.6907
	O04331;Q9LK25;Q9LY99	O04331;Q9LK25	Prohibitin-3, mitochondrial;Prohibitin-4, mitochondrial	PHB3;PHB4	>sp|O04331|PHB3_ARATH Prohibitin-3, mitochondrial OS=Arabidopsis thaliana GN=PHB3 PE=1 SV=1;>sp|Q9LK25|PHB4_ARATH Prohibitin-4, mitochondrial OS=Arabidopsis thaliana GN=PHB4 PE=1 SV=1	Color [DarkGray]	1	4			14	14	24.9514	24.454	24.5176	23.8747	23.9613	24.4134	23.7972	24.13	24.0775	22.1632	24.0699	24.1643
	O04373;Q9SWX9	O04373	IAA-amino acid hydrolase ILR1-like 4	ILL4	>sp|O04373|ILL4_ARATH IAA-amino acid hydrolase ILR1-like 4 OS=Arabidopsis thaliana GN=ILL4 PE=1 SV=2	Color [DarkGray]	1	4			5	5	19.9653	20.0772	20.2318	19.7471	19.5669	20.5175	19.9963	20.6778	19.7471	19.3837	21.6474	20.2049
	O04379;O04379-2;Q9XGW1;Q9SJK3	O04379;O04379-2	Protein argonaute 1	AGO1	>sp|O04379|AGO1_ARATH Protein argonaute 1 OS=Arabidopsis thaliana GN=AGO1 PE=1 SV=1;>sp|O04379-2|AGO1_ARATH Isoform 2 of Protein argonaute 1 OS=Arabidopsis thaliana GN=AGO1	Color [DarkGray]	1	4			35	35	26.3677	26.4478	26.9884	25.5308	26.2257	25.8705	25.9825	26.4441	26.0552	25.4249	26.0307	25.702
	O04420	O04420	Uricase		>sp|O04420|URIC_ARATH Uricase OS=Arabidopsis thaliana GN=At2g26230 PE=1 SV=2	Color [DarkGray]	1	4			4	4	20.206	20.5695	21.0741	19.4394	21.1977	21.5659	19.4156	19.5911	20.8737	19.0311	22.0644	20.8943
	O04450;O04450-2;Q67ZE4	O04450;O04450-2	T-complex protein 1 subunit epsilon		>sp|O04450|TCPE_ARATH T-complex protein 1 subunit epsilon OS=Arabidopsis thaliana GN=CCT5 PE=1 SV=1;>sp|O04450-2|TCPE_ARATH Isoform 2 of T-complex protein 1 subunit epsilon OS=Arabidopsis thaliana GN=CCT5	Color [DarkGray]	1	4			20	20	24.0239	24.4128	24.7598	24.7213	24.814	24.6668	24.8757	24.418	24.7547	25.0472	24.9216	24.9304
	O04486;P28187;Q9SRS5;P19892;Q9SIP0;Q0WQN4;Q9C9U7;Q9LNK1	O04486	Ras-related protein RABA2a	RABA2A	>sp|O04486|RAA2A_ARATH Ras-related protein RABA2a OS=Arabidopsis thaliana GN=RABA2A PE=2 SV=1	Color [DarkGray]	1	4			5	1	20.2062	19.6809	19.1938	20.7446	20.4918	19.51	19.569	20.2911	19.5398	20.0082	19.3105	19.42
	O04487;C0Z2L8	O04487;C0Z2L8	Probable elongation factor 1-gamma 1	At1g09640	>sp|O04487|EF1G1_ARATH Probable elongation factor 1-gamma 1 OS=Arabidopsis thaliana GN=At1g09640 PE=2 SV=1;>tr|C0Z2L8|C0Z2L8_ARATH AT1G09640 protein OS=Arabidopsis thaliana GN=At1g09640 PE=2 SV=1	Color [DarkGray]	1	4			19	8	23.7595	23.676	23.7701	24.3396	24.1859	23.9901	24.057	23.8082	23.7899	24.5643	23.9899	24.0739
	O04496	O04496		F21M12.13	>tr|O04496|O04496_ARATH Aspartyl protease-like protein OS=Arabidopsis thaliana GN=F21M12.13 PE=2 SV=1	Color [DarkGray]	1	4			7	7	23.2555	23.4121	24.3007	23.2548	23.7893	23.7341	23.765	24.1975	23.9064	22.8814	24.7409	22.6269
	O04499	O04499	2,3-bisphosphoglycerate-independent phosphoglycerate mutase 1	PGM1	>sp|O04499|PMG1_ARATH 2,3-bisphosphoglycerate-independent phosphoglycerate mutase 1 OS=Arabidopsis thaliana GN=PGM1 PE=2 SV=3	Color [DarkGray]	1	4			25	17	24.6743	25.2322	25.7296	25.0246	25.0426	24.7812	25.1593	25.1489	25.5437	25.5075	25.5127	24.9885
	O04603	O04603	50S ribosomal protein L5, chloroplastic	RPL5	>sp|O04603|RK5_ARATH 50S ribosomal protein L5, chloroplastic OS=Arabidopsis thaliana GN=RPL5 PE=2 SV=1	Color [DarkGray]	1	4			14	14	20.5257	21.5389	22.0503	25.1872	25.2345	25.263	19.1601	23.0284	23.0449	24.7905	22.5247	22.5863
	O04619;F4JHS4;Q9SZI9;F4HW79	O04619;F4JHS4	Mitochondrial adenine nucleotide transporter ADNT1	ADNT1	>sp|O04619|ADNT1_ARATH Mitochondrial adenine nucleotide transporter ADNT1 OS=Arabidopsis thaliana GN=ADNT1 PE=2 SV=1;>tr|F4JHS4|F4JHS4_ARATH Adenine nucleotide transporter 1 OS=Arabidopsis thaliana GN=ADNT1 PE=3 SV=1	Color [DarkGray]	1	4			13	13	22.6856	23.1319	23.4121	23.8701	23.9065	23.8075	23.7156	24.0152	23.2693	24.2579	23.9962	24.619
	O04621	O04621	Protein trichome birefringence-like 26	TBL26	>sp|O04621|TBL26_ARATH Protein trichome birefringence-like 26 OS=Arabidopsis thaliana GN=TBL26 PE=2 SV=1	Color [DarkGray]	1	4			17	17	26.2957	26.9672	25.1902	24.7657	25.2594	26.3634	24.9382	27.1726	26.8612	25.1257	26.812	27.2123
	O04630-2;O04630;Q8GZ45	O04630-2;O04630	Threonine--tRNA ligase, mitochondrial	THRRS	>sp|O04630-2|SYTM1_ARATH Isoform Cytoplasmic of Threonine--tRNA ligase, mitochondrial 1 OS=Arabidopsis thaliana GN=THRRS;>sp|O04630|SYTM1_ARATH Threonine--tRNA ligase, mitochondrial 1 OS=Arabidopsis thaliana GN=THRRS PE=2 SV=3	Color [DarkGray]	1	4			18	18	23.0301	23.2129	23.2559	22.7879	23.2772	23.1005	23.1137	22.7937	23.055	23.2792	23.1843	22.8245
	O04658	O04658	Probable nucleolar protein 5-1	NOP5-1	>sp|O04658|NOP5A_ARATH Probable nucleolar protein 5-1 OS=Arabidopsis thaliana GN=NOP5-1 PE=2 SV=2	Color [DarkGray]	1	4			6	3	18.9973	19.1161	20.1945	20.6166	20.7741	20.6365	19.8359	20.2818	20.3016	19.5951	20.241	18.7996
	O04834;O80489;Q3E6Q3	O04834	GTP-binding protein SAR1A	SAR1A	>sp|O04834|SAR1A_ARATH GTP-binding protein SAR1A OS=Arabidopsis thaliana GN=SAR1A PE=2 SV=1	Color [DarkGray]	1	4			10	4	24.9526	25.3087	25.17	25.2822	25.1663	25.0136	25.3625	25.1501	24.5785	25.9192	25.2204	24.8174
	O04905;O04905-2;B3H4S0;Q8VY84;Q6NMK6	O04905;O04905-2	UMP-CMP kinase 3	UMK3	>sp|O04905|KCY3_ARATH UMP-CMP kinase 3 OS=Arabidopsis thaliana GN=UMK3 PE=1 SV=1;>sp|O04905-2|KCY3_ARATH Isoform 2 of UMP-CMP kinase 3 OS=Arabidopsis thaliana GN=UMK3	Color [DarkGray]	1	4			3	3	20.2881	18.8584	19.6156	20.1243	20.2052	20.2109	19.7739	19.9358	18.9786	20.3507	19.9965	19.5293
	O04922;O22850;Q9SZ54	O04922	Probable glutathione peroxidase 2	GPX2	>sp|O04922|GPX2_ARATH Probable glutathione peroxidase 2 OS=Arabidopsis thaliana GN=GPX2 PE=1 SV=1	Color [DarkGray]	1	4			6	4	20.5666	20.1375	20.3603	22.5832	18.8688	20.3196	22.6902	18.6637	19.2022	22.0588	20.3658	19.2763
	O04983;F4JYE0;F4JYE1	O04983;F4JYE0;F4JYE1	Biotin carboxylase, chloroplastic	CAC2	>sp|O04983|ACCC_ARATH Biotin carboxylase, chloroplastic OS=Arabidopsis thaliana GN=CAC2 PE=1 SV=1;>tr|F4JYE0|F4JYE0_ARATH Biotin carboxylase subunit CAC2 OS=Arabidopsis thaliana GN=CAC2 PE=4 SV=1;>tr|F4JYE1|F4JYE1_ARATH Biotin carboxylase subunit CAC2 OS=A	Color [DarkGray]	1	4			25	25	26.92	27.1822	26.569	26.293	26.8119	26.7927	26.1903	26.5449	26.6718	26.0259	26.6385	26.5149
	O22126;Q9LZX4	O22126	Fasciclin-like arabinogalactan protein 8	FLA8	>sp|O22126|FLA8_ARATH Fasciclin-like arabinogalactan protein 8 OS=Arabidopsis thaliana GN=FLA8 PE=1 SV=1	Color [DarkGray]	1	4			7	7	19.4681	22.0857	22.0521	22.9211	21.9557	21.5843	22.0575	21.314	22.2128	23.2252	22.0634	21.3525
	O22173;F4KFB3;O64380	O22173	Polyadenylate-binding protein 4	PAB4	>sp|O22173|PABP4_ARATH Polyadenylate-binding protein 4 OS=Arabidopsis thaliana GN=PAB4 PE=1 SV=1	Color [DarkGray]	1	4			14	12	20.3068	23.5312	23.8422	24.2864	24.2583	24.0608	19.4891	23.8289	24.1949	24.5237	24.1763	23.7897
	O22224;F4J284	O22224	Uncharacterized protein At2g41620		>sp|O22224|NP93A_ARATH Nuclear pore complex protein NUP93A OS=Arabidopsis thaliana GN=NUP93A PE=1 SV=2	Color [DarkGray]	1	4			7	7	20.3474	21.2262	21.2602	19.8101	21.6495	21.3392	18.1781	19.8941	19.2831	21.8052	20.5075	20.4699
	O22229	O22229	NADPH-dependent thioredoxin reductase 3	NTRC	>sp|O22229|TRXB3_ARATH NADPH-dependent thioredoxin reductase 3 OS=Arabidopsis thaliana GN=NTRC PE=1 SV=2	Color [DarkGray]	1	4			4	4	20.0587	20.7966	19.5886	19.7574	21.3273	21.3453	18.6246	19.105	19.728	19.5877	19.8071	21.1507
	O22247;Q8RUH0	O22247;Q8RUH0		F26K9_270	>tr|O22247|O22247_ARATH At2g47640 OS=Arabidopsis thaliana GN=F26K9_270 PE=2 SV=1;>tr|Q8RUH0|Q8RUH0_ARATH Putative small nuclear ribonucleoprotein D2 OS=Arabidopsis thaliana GN=At2g47640 PE=4 SV=1	Color [DarkGray]	1	4			3	3	19.3772	20.3689	20.228	18.9001	19.8988	19.9728	19.431	19.7852	20.1504	20.8804	19.95	19.5309
	O22263;F4IL52;A8MSC5;F4IL53	O22263;F4IL52;A8MSC5;F4IL53	Protein disulfide-isomerase like 2-1	PDIL2-1;UNE5	>sp|O22263|PDI21_ARATH Protein disulfide-isomerase like 2-1 OS=Arabidopsis thaliana GN=PDIL2-1 PE=2 SV=1;>tr|F4IL52|F4IL52_ARATH Protein disulfide-isomerase like 2-1 OS=Arabidopsis thaliana GN=UNE5 PE=3 SV=1;>tr|A8MSC5|A8MSC5_ARATH AT2G47470 protein OS=Ara	Color [DarkGray]	1	4			16	15	25.7293	25.6697	26.4788	25.2672	25.8342	25.3356	25.4277	25.9307	26.2475	25.3288	26.8707	25.2431
	O22287;Q9M2S0	O22287;Q9M2S0	Mannose-1-phosphate guanylyltransferase 1;Probable mannose-1-phosphate guanylyltransferase 2	CYT1	>sp|O22287|GMPP1_ARATH Mannose-1-phosphate guanylyltransferase 1 OS=Arabidopsis thaliana GN=CYT1 PE=1 SV=1;>sp|Q9M2S0|GMPP2_ARATH Probable mannose-1-phosphate guanylyltransferase 2 OS=Arabidopsis thaliana GN=At3g55590 PE=2 SV=1	Color [DarkGray]	1	4			9	9	22.3547	22.3642	22.6134	22.9931	22.9615	22.6051	22.9271	22.5366	22.5813	23.2701	22.7794	23.3769
	O22315-2;O22315-3;O22315;F4JHI7-2;F4JHI7;F4JHI7-3	O22315-2;O22315-3;O22315	Serine/arginine-rich-splicing factor SR34	SR34	>sp|O22315-2|SR34_ARATH Isoform 2 of Serine/arginine-rich-splicing factor SR34 OS=Arabidopsis thaliana GN=SR34;>sp|O22315-3|SR34_ARATH Isoform 3 of Serine/arginine-rich-splicing factor SR34 OS=Arabidopsis thaliana GN=SR34;>sp|O22315|SR34_ARATH Serine/argin	Color [DarkGray]	1	4			5	5	19.9859	19.7656	25.7887	19.838	26.8667	27.1372	19.884	28.0477	27.102	20.0061	26.4777	27.9898
	O22446;A8MSD0	O22446;A8MSD0	Histone deacetylase 19;Histone deacetylase	HDA19;HD1	>sp|O22446|HDA19_ARATH Histone deacetylase 19 OS=Arabidopsis thaliana GN=HDA19 PE=1 SV=2;>tr|A8MSD0|A8MSD0_ARATH Histone deacetylase OS=Arabidopsis thaliana GN=HD1 PE=1 SV=1	Color [DarkGray]	1	4			10	10	20.5718	23.8359	23.4389	22.5343	23.0239	24.1089	20.327	24.266	25.1085	22.5807	23.6901	25.3925
	O22456-2;F4I972;O22456	O22456-2;F4I972;O22456	Developmental protein SEPALLATA 3	2003-09-01	>sp|O22456-2|SEP3_ARATH Isoform 2 of Developmental protein SEPALLATA 3 OS=Arabidopsis thaliana GN=SEP3;>tr|F4I972|F4I972_ARATH MADs box transcription factor SEPALLATA3 OS=Arabidopsis thaliana GN=SEP3 PE=4 SV=1;>sp|O22456|SEP3_ARATH Developmental protein SE	Color [DarkGray]	1	4			6	6	18.3746	19.5822	20.5357	22.5519	22.0713	21.9336	19.3529	19.4227	19.6301	22.4401	20.0465	21.9726
	O22607;Q9SU78	O22607	WD-40 repeat-containing protein MSI4	MSI4	>sp|O22607|MSI4_ARATH WD-40 repeat-containing protein MSI4 OS=Arabidopsis thaliana GN=MSI4 PE=1 SV=3	Color [DarkGray]	1	4			5	5	20.2678	22.2422	22.4693	22.6809	22.1945	22.0505	22.3626	20.5589	19.5589	22.0911	20.2467	19.2315
	O22714;REV__Q9M0S8;REV__O23273;REV__O23273-2	O22714	Pentatricopeptide repeat-containing protein At1g60770		>sp|O22714|PPR86_ARATH Pentatricopeptide repeat-containing protein At1g60770 OS=Arabidopsis thaliana GN=At1g60770 PE=2 SV=1	Color [DarkGray]	1	4			11	11	20.6169	19.8805	19.5556	22.7232	21.9639	22.222	20.7046	19.4596	20.2644	19.3782	20.1417	19.6012
	O22715;Q9SAC9	O22715	AP-1 complex subunit mu-2	AP1M2	>sp|O22715|AP1M2_ARATH AP-1 complex subunit mu-2 OS=Arabidopsis thaliana GN=AP1M2 PE=1 SV=1	Color [DarkGray]	1	4			16	16	22.7794	22.9508	23.271	23.903	23.9623	23.8028	23.0929	23.5108	23.8646	23.9215	23.2938	24.1499
	O22769	O22769	NADH dehydrogenase [ubiquinone] flavoprotein 2, mitochondrial		>sp|O22769|NDUV2_ARATH NADH dehydrogenase [ubiquinone] flavoprotein 2, mitochondrial OS=Arabidopsis thaliana GN=At4g02580 PE=2 SV=3	Color [DarkGray]	1	4			5	5	19.1284	22.9346	22.8784	19.7349	22.9569	23.0367	18.9239	23.0135	19.8686	20.2885	23.0434	19.6454
	O22775;Q9LZJ3	O22775	Xyloglucan 6-xylosyltransferase 2	XXT2	>sp|O22775|XXT2_ARATH Xyloglucan 6-xylosyltransferase 2 OS=Arabidopsis thaliana GN=XXT2 PE=1 SV=1	Color [DarkGray]	1	4			3	3	19.554	19.55	20.1163	18.7046	19.1106	20.1536	22.8485	20.1453	20.5573	20.0746	20.2196	20.8742
	O22785;F4IVT2	O22785;F4IVT2	Pre-mRNA-processing factor 19 homolog 2	PRP19B;MAC3B	>sp|O22785|PR19B_ARATH Pre-mRNA-processing factor 19 homolog 2 OS=Arabidopsis thaliana GN=PRP19B PE=1 SV=3;>tr|F4IVT2|F4IVT2_ARATH U-box protein MAC3B OS=Arabidopsis thaliana GN=MAC3B PE=4 SV=1	Color [DarkGray]	1	4			12	11	22.2062	21.6783	22.4188	22.8273	23.1718	22.8846	22.2765	21.953	18.4624	22.0357	19.5173	22.3153
	O22791	O22791		At2g33410	>tr|O22791|O22791_ARATH Putative RNA-binding protein OS=Arabidopsis thaliana GN=At2g33410 PE=2 SV=1	Color [DarkGray]	1	4			3	3	22.1307	19.8702	19.2027	22.1778	21.0157	19.1551	22.0749	18.4667	19.6285	21.9154	20.1958	20.4536
	O22795	O22795	50S ribosomal protein L28, chloroplastic	RPL28	>sp|O22795|RK28_ARATH 50S ribosomal protein L28, chloroplastic OS=Arabidopsis thaliana GN=RPL28 PE=2 SV=2	Color [DarkGray]	1	4			11	11	20.048	20.2917	20.7735	25.2273	24.5226	24.9569	22.0899	22.7681	21.9786	25.4594	21.0344	21.5215
	O22813	O22813		At2g33630	>tr|O22813|O22813_ARATH At2g33630/F4P9.40 OS=Arabidopsis thaliana GN=At2g33630 PE=2 SV=1	Color [DarkGray]	1	4			3	3	19.6958	19.4705	19.3396	19.442	19.5933	20.2125	20.6144	20.3126	19.7859	21.8171	18.8847	19.438
	O22826	O22826		At2g43770	>tr|O22826|O22826_ARATH At2g43770 OS=Arabidopsis thaliana GN=At2g43770 PE=2 SV=1	Color [DarkGray]	1	4			5	5	20.5162	19.7356	19.7251	20.028	21.0557	21.3145	20.6117	20.7466	21.4008	20.8504	18.9445	19.6199
	O22869	O22869	Defensin-like protein 197	ATTI6	>sp|O22869|DF197_ARATH Defensin-like protein 197 OS=Arabidopsis thaliana GN=ATTI6 PE=3 SV=1	Color [DarkGray]	1	4			3	3	20.0776	22.1187	22.2535	19.6015	22.433	24.4514	19.9601	18.5245	20.3797	19.8041	20.5637	18.9349
	O22886	O22886	Uroporphyrinogen decarboxylase 2, chloroplastic	HEME2	>sp|O22886|DCUP2_ARATH Uroporphyrinogen decarboxylase 2, chloroplastic OS=Arabidopsis thaliana GN=HEME2 PE=2 SV=1	Color [DarkGray]	1	4			12	12	20.5816	22.2796	22.9203	22.741	22.5735	22.7224	22.954	22.3343	22.1128	22.1975	23.243	19.4952
	O22898	O22898	Long chain acyl-CoA synthetase 1	LACS1	>sp|O22898|LACS1_ARATH Long chain acyl-CoA synthetase 1 OS=Arabidopsis thaliana GN=LACS1 PE=2 SV=1	Color [DarkGray]	1	4			35	35	25.9584	25.7818	25.6333	25.8521	25.8771	25.8957	25.9055	25.575	25.3829	26.6323	25.2314	26.085
	O22899	O22899	Probable pre-mRNA-splicing factor ATP-dependent RNA helicase		>sp|O22899|DHX15_ARATH Probable pre-mRNA-splicing factor ATP-dependent RNA helicase OS=Arabidopsis thaliana GN=At2g47250 PE=2 SV=1	Color [DarkGray]	1	4			11	3	20.1061	19.9492	20.0837	19.1677	21.6858	21.7202	19.0886	19.4794	21.5198	19.8417	19.3508	19.4186
	O22922;Q8H1S6-2;Q8H1S6;Q8H1S6-3	O22922;Q8H1S6-2;Q8H1S6	U2 small nuclear ribonucleoprotein B;U2 small nuclear ribonucleoprotein B 2	U2B	>sp|O22922|RU2B1_ARATH U2 small nuclear ribonucleoprotein B OS=Arabidopsis thaliana GN=U2B PE=1 SV=1;>sp|Q8H1S6-2|RU2B2_ARATH Isoform 2 of U2 small nuclear ribonucleoprotein B 2 OS=Arabidopsis thaliana GN=At1g06960;>sp|Q8H1S6|RU2B2_ARATH U2 small nuc	Color [DarkGray]	1	4			3	3	19.4606	19.5036	19.114	20.5915	21.5223	21.3933	18.8781	19.809	20.5197	20.3342	19.6104	19.0901
	O22941	O22941	Zinc-metallopeptidase, peroxisomal	PXM16	>sp|O22941|PXM16_ARATH Zinc-metallopeptidase, peroxisomal OS=Arabidopsis thaliana GN=PXM16 PE=2 SV=1	Color [DarkGray]	1	4			3	3	19.5	18.8342	20.9546	19.1365	20.2755	20.6321	19.3933	20.0235	20.0687	19.5334	20.5999	19.0758
	O22978	O22978		T19F6.7	>tr|O22978|O22978_ARATH Putative uncharacterized protein AT4g24130 OS=Arabidopsis thaliana GN=T19F6.7 PE=1 SV=1	Color [DarkGray]	1	4			5	5	23.2784	18.6009	20.1649	23.1578	22.9724	23.5133	22.7568	23.9732	22.6882	23.1553	23.1177	23.1472
	O23016	O23016	Probable voltage-gated potassium channel subunit beta	KAB1	>sp|O23016|KCAB_ARATH Probable voltage-gated potassium channel subunit beta OS=Arabidopsis thaliana GN=KAB1 PE=1 SV=1	Color [DarkGray]	1	4			12	12	24.3994	24.5324	24.492	23.6743	23.7792	23.8979	24.019	23.7349	23.9026	23.4838	23.8185	23.6896
	O23049	O23049	50S ribosomal protein L6, chloroplastic	RPL6	>sp|O23049|RK6_ARATH 50S ribosomal protein L6, chloroplastic OS=Arabidopsis thaliana GN=RPL6 PE=2 SV=1	Color [DarkGray]	1	4			5	5	19.8283	20.3563	20.0225	19.2274	21.4263	21.4507	20.1356	19.9008	19.8615	20.47	18.7554	19.6494
	O23052;Q8S8L9	O23052;Q8S8L9	Uncharacterized TPR repeat-containing protein At1g05150;Uncharacterized TPR repeat-containing protein At2g32450		>sp|O23052|Y1515_ARATH Uncharacterized TPR repeat-containing protein At1g05150 OS=Arabidopsis thaliana GN=At1g05150 PE=1 SV=1;>sp|Q8S8L9|Y2245_ARATH Uncharacterized TPR repeat-containing protein At2g32450 OS=Arabidopsis thaliana GN=At2g32450 PE=1 SV=1	Color [DarkGray]	1	4			8	8	19.4555	19.6724	19.4225	21.979	20.1659	20.2544	20.3516	18.7892	19.417	21.8698	20.6366	19.9934
	O23140;F4KHJ7	O23140;F4KHJ7	AP-2 complex subunit mu	AP2M;At5g46630	>sp|O23140|AP2M_ARATH AP-2 complex subunit mu OS=Arabidopsis thaliana GN=AP2M PE=1 SV=1;>tr|F4KHJ7|F4KHJ7_ARATH Clathrin adaptor complexes medium subunit family protein OS=Arabidopsis thaliana GN=At5g46630 PE=4 SV=1	Color [DarkGray]	1	4			12	12	19.298	20.3247	21.4971	19.8677	21.6848	21.7295	19.8298	20.0962	19.9174	20.1607	20.3536	21.5807
	O23144	O23144	Proton pump-interactor 1	PPI1	>sp|O23144|PPI1_ARATH Proton pump-interactor 1 OS=Arabidopsis thaliana GN=PPI1 PE=1 SV=2	Color [DarkGray]	1	4			3	3	21.0576	18.7351	21.1851	20.1813	21.2462	21.3213	20.6009	20.5022	20.1186	19.1336	20.2943	19.9518
	O23247	O23247		T25K17.110	>sp|O23247|SYRM_ARATH Arginine--tRNA ligase, chloroplastic/mitochondrial OS=Arabidopsis thaliana GN=EMB1027 PE=3 SV=1	Color [DarkGray]	1	4			12	7	19.733	21.9859	22.0925	22.9364	22.98	22.5192	23.0577	22.132	22.1193	23.5297	22.8036	22.7056
	O23254;Q9SVM4	O23254	Serine hydroxymethyltransferase 4	SHM4	>sp|O23254|GLYC4_ARATH Serine hydroxymethyltransferase 4 OS=Arabidopsis thaliana GN=SHM4 PE=1 SV=1	Color [DarkGray]	1	4			14	14	19.9962	23.7083	22.8488	23.9129	23.1933	22.9752	23.8789	22.8631	23.4148	24.1699	23.2936	23.2699
	O23255;F4JTV4;F4JTV5;A8MQP1;REV__Q9CAC1	O23255;F4JTV4;F4JTV5;A8MQP1	Adenosylhomocysteinase 1;Adenosylhomocysteinase	SAHH1;MEE58	>sp|O23255|SAHH1_ARATH Adenosylhomocysteinase 1 OS=Arabidopsis thaliana GN=SAHH1 PE=1 SV=1;>tr|F4JTV4|F4JTV4_ARATH Adenosylhomocysteinase OS=Arabidopsis thaliana GN=MEE58 PE=3 SV=1;>tr|F4JTV5|F4JTV5_ARATH Adenosylhomocysteinase OS=Arabidopsis thaliana GN=M	Color [DarkGray]	1	4			30	10	26.3278	27.0736	27.8632	26.4279	27.033	26.875	26.7188	27.3739	26.9823	26.9397	26.8494	26.9836
	O23264;Q93WN0	O23264	Selenium-binding protein 1	SBP1	>sp|O23264|SEBP1_ARATH Selenium-binding protein 1 OS=Arabidopsis thaliana GN=SBP1 PE=1 SV=1	Color [DarkGray]	1	4			8	8	22.6462	22.861	23.3027	22.7474	22.2995	22.5181	23.0573	22.0971	20.3178	22.0646	21.9306	22.4068
	O23290;F4JUQ4	O23290;F4JUQ4	60S ribosomal protein L36a	RPL36AA;At4g14320	>sp|O23290|RL36A_ARATH 60S ribosomal protein L36a OS=Arabidopsis thaliana GN=RPL36AA PE=2 SV=3;>tr|F4JUQ4|F4JUQ4_ARATH 60S ribosomal protein L36a OS=Arabidopsis thaliana GN=At4g14320 PE=3 SV=1	Color [DarkGray]	1	4			8	8	21.3002	19.7067	20.1692	23.8839	22.6834	21.5146	21.1182	19.9457	20.8561	23.5139	20.3313	19.126
	O23300	O23300		dl3260c	>sp|O23300|ECI3_ARATH Enoyl-CoA delta isomerase 3 OS=Arabidopsis thaliana GN=ECI3 PE=1 SV=1	Color [DarkGray]	1	4			6	5	18.2874	22.1926	23.9815	22.8587	21.9402	23.3218	18.9246	22.3936	22.2128	22.8154	23.0975	19.732
	O23324	O23324	ATP-sulfurylase 3, chloroplastic	APS3	>sp|O23324|APS3_ARATH ATP-sulfurylase 3, chloroplastic OS=Arabidopsis thaliana GN=APS3 PE=1 SV=1	Color [DarkGray]	1	4			8	0	18.291	20.4553	19.5952	19.7227	19.198	19.0438	19.4785	19.6858	20.3688	19.573	20.3594	19.8561
	O23461;Q9M1M0	O23461	L-arabinokinase	ARA1	>sp|O23461|ARAK_ARATH L-arabinokinase OS=Arabidopsis thaliana GN=ARA1 PE=1 SV=1	Color [DarkGray]	1	4			18	18	22.1036	22.4526	22.8573	23.1385	23.2974	22.7648	22.5696	23.0529	22.1653	23.6491	22.027	22.8543
	Q8VYF1;O23515	Q8VYF1;O23515	60S ribosomal protein L15-2;60S ribosomal protein L15-1	RPL15B;RPL15A	>sp|Q8VYF1|RL152_ARATH 60S ribosomal protein L15-2 OS=Arabidopsis thaliana GN=RPL15B PE=2 SV=1;>sp|O23515|RL151_ARATH 60S ribosomal protein L15-1 OS=Arabidopsis thaliana GN=RPL15A PE=2 SV=1	Color [DarkGray]	1	4			8	8	22.7477	22.8402	23.366	25.557	24.1718	24.2332	24.2122	24.757	23.6288	24.9856	23.4559	23.4903
	O23553	O23553	Beta-amylase 3, chloroplastic	BAM3	>sp|O23553|BAM3_ARATH Beta-amylase 3, chloroplastic OS=Arabidopsis thaliana GN=BAM3 PE=1 SV=3	Color [DarkGray]	1	4			8	8	19.9434	21.8255	21.7892	21.9169	21.6442	21.965	19.1878	21.8855	21.6781	21.8055	21.814	20.7031
	O23569	O23569	L-lactate dehydrogenase	dl4665w	>tr|O23569|O23569_ARATH L-lactate dehydrogenase OS=Arabidopsis thaliana GN=dl4665w PE=2 SV=1	Color [DarkGray]	1	4			6	6	20.027	20.3443	22.7706	20.3062	21.0743	21.0992	19.7422	21.4538	20.9872	19.5801	22.1194	19.4061
	O23617;Q0WUI9	O23617	Alpha,alpha-trehalose-phosphate synthase [UDP-forming] 5	TPS5	>sp|O23617|TPS5_ARATH Alpha,alpha-trehalose-phosphate synthase [UDP-forming] 5 OS=Arabidopsis thaliana GN=TPS5 PE=1 SV=2	Color [DarkGray]	1	4			8	5	19.1704	20.8332	21.6132	21.6483	21.9029	21.8498	21.5156	19.7484	19.6891	22.1367	19.3924	21.8227
	O23627-2;O23627;F4J376	O23627-2;O23627	Glycine--tRNA ligase 1, mitochondrial	GLYRS-1	>sp|O23627-2|SYGM1_ARATH Isoform Cytoplasmic of Glycine--tRNA ligase, mitochondrial 1 OS=Arabidopsis thaliana GN=At1g29880;>sp|O23627|SYGM1_ARATH Glycine--tRNA ligase, mitochondrial 1 OS=Arabidopsis thaliana GN=At1g29880 PE=1 SV=1	Color [DarkGray]	1	4			9	9	21.4631	22.3228	22.5176	22.4046	21.8849	22.1945	22.0629	21.3329	22.0648	22.6851	21.6758	21.724
	Q9LZT0;P40283;O23629;Q9ZUS0;Q9LQQ4;Q9SI96;Q9LZ45;Q9SF55;Q9LFF6	Q9LZT0;P40283;O23629;Q9ZUS0;Q9LQQ4;Q9SI96;Q9LZ45;Q9SF55;Q9LFF6	Histone H2B.7;Histone H2B.11;Histone H2B.6;Histone H2B.4;Histone H2B.1;Histone H2B.3;Histone H2B.9;Histone H2B.5;Histone H2B.8	H2B	>sp|Q9LZT0|H2B7_ARATH Histone H2B.7 OS=Arabidopsis thaliana GN=At3g46030 PE=1 SV=3;>sp|P40283|H2B11_ARATH Histone H2B.11 OS=Arabidopsis thaliana GN=At5g59910 PE=1 SV=5;>sp|O23629|H2B6_ARATH Histone H2B.6 OS=Arabidopsis thaliana GN=H2B PE=1 SV=3;>sp|Q9ZUS0|	Color [DarkGray]	1	4			6	1	22.4956	22.1108	22.6667	23.046	23.1438	22.7046	22.74	22.551	22.3863	23.3288	22.2071	22.5874
	O23647	O23647	1,4-alpha-glucan-branching enzyme 2-1, chloroplastic/amyloplastic	SBE2.1	>sp|O23647|GLGB1_ARATH 1,4-alpha-glucan-branching enzyme 2-1, chloroplastic/amyloplastic OS=Arabidopsis thaliana GN=SBE2.1 PE=2 SV=1	Color [DarkGray]	1	4			11	6	22.892	23.3151	22.8084	21.4459	22.5553	21.9567	22.0334	22.2869	22.1846	22.2137	21.4333	21.3917
	O23653	O23653	Aspartokinase 2, chloroplastic	AK2	>sp|O23653|AK2_ARATH Aspartokinase 2, chloroplastic OS=Arabidopsis thaliana GN=AK2 PE=1 SV=2	Color [DarkGray]	1	4			7	5	19.5001	19.5907	19.3604	19.8503	20.3123	19.5116	19.5523	19.629	19.8684	19.4021	19.8508	20.0063
	O23654	O23654	V-type proton ATPase catalytic subunit A	VHA-A	>sp|O23654|VATA_ARATH V-type proton ATPase catalytic subunit A OS=Arabidopsis thaliana GN=VHA-A PE=1 SV=1	Color [DarkGray]	1	4			43	42	26.9647	27.2836	27.5391	27.141	27.3915	27.3769	26.9846	27.3413	27.3964	26.9736	27.1639	26.7447
	O23657	O23657	Ras-related protein RABC1	RABC1	>sp|O23657|RABC1_ARATH Ras-related protein RABC1 OS=Arabidopsis thaliana GN=RABC1 PE=1 SV=1	Color [DarkGray]	1	4			5	4	19.64	20.8592	19.3115	20.0503	21.3128	21.218	19.3912	20.3514	20.445	20.8174	19.0845	20.2181
	O23674	O23674		T7I23.4	>sp|O23674|PKSA_ARATH Type III polyketide synthase A OS=Arabidopsis thaliana GN=PKSA PE=1 SV=1	Color [DarkGray]	1	4			13	11	22.2338	20.234	23.6289	23.3639	22.797	21.8588	22.6185	23.4378	22.548	23.2479	22.5309	22.5992
	O23676	O23676	Protein mago nashi homolog		>sp|O23676|MGN_ARATH Protein mago nashi homolog OS=Arabidopsis thaliana GN=At1g02140 PE=1 SV=1	Color [DarkGray]	1	4			8	8	20.2014	23.2838	22.7397	23.0882	23.3557	23.3846	23.245	22.7415	22.819	23.3508	23.1426	23.3446
	O23680	O23680	Translocase of chloroplast 33, chloroplastic	TOC33	>sp|O23680|TOC33_ARATH Translocase of chloroplast 33, chloroplastic OS=Arabidopsis thaliana GN=TOC33 PE=1 SV=1	Color [DarkGray]	1	4			4	4	18.8868	19.6819	19.9854	19.8633	20.2609	21.2742	19.4828	20.1256	19.7061	19.9204	20.7697	19.4241
	O23702	O23702	C-terminal binding protein AN	AN	>sp|O23702|CTBP_ARATH C-terminal binding protein AN OS=Arabidopsis thaliana GN=AN PE=1 SV=1	Color [DarkGray]	1	4			3	3	19.8556	18.5799	19.848	20.8331	20.9568	20.2821	19.5514	19.5556	21.0824	19.8589	19.3759	21.0484
	Q8L4A7;O23708;O23708-2	Q8L4A7;O23708	Proteasome subunit alpha type-2-B;Proteasome subunit alpha type-2-A	PAB2;PAB1	>sp|Q8L4A7|PSA2B_ARATH Proteasome subunit alpha type-2-B OS=Arabidopsis thaliana GN=PAB2 PE=1 SV=1;>sp|O23708|PSA2A_ARATH Proteasome subunit alpha type-2-A OS=Arabidopsis thaliana GN=PAB1 PE=1 SV=1	Color [DarkGray]	1	4			5	5	20.5631	20.8232	22.2104	18.7212	22.0194	22.0973	19.9242	21.3	21.4047	19.2493	21.8112	21.0393
	O23712;P34066	O23712;P34066	Proteasome subunit alpha type-1-B;Proteasome subunit alpha type-1-A	PAF2;PAF1	>sp|O23712|PSA1B_ARATH Proteasome subunit alpha type-1-B OS=Arabidopsis thaliana GN=PAF2 PE=1 SV=2;>sp|P34066|PSA1A_ARATH Proteasome subunit alpha type-1-A OS=Arabidopsis thaliana GN=PAF1 PE=1 SV=3	Color [DarkGray]	1	4			7	7	19.3649	20.1267	22.3868	22.2941	22.6407	22.5286	21.6751	21.8031	21.8435	21.8266	21.204	20.1562
	O23714	O23714	Proteasome subunit beta type-2-A	PBD1	>sp|O23714|PSB2A_ARATH Proteasome subunit beta type-2-A OS=Arabidopsis thaliana GN=PBD1 PE=1 SV=1	Color [DarkGray]	1	4			6	1	19.7888	19.6483	20.9371	19.763	20.984	20.8199	19.302	19.0721	20.2192	19.468	20.609	19.5037
	O23715	O23715	Proteasome subunit alpha type-3	PAG1	>sp|O23715|PSA3_ARATH Proteasome subunit alpha type-3 OS=Arabidopsis thaliana GN=PAG1 PE=1 SV=2	Color [DarkGray]	1	4			6	6	22.2327	21.74	22.3014	22.2806	21.9212	22.1641	20.7438	21.8468	20.0922	19.4985	21.3004	19.3977
	O23722;F4JCU3	O23722		MVD1	>tr|O23722|O23722_ARATH At2g38700 OS=Arabidopsis thaliana GN=MVD1 PE=2 SV=1	Color [DarkGray]	1	4			8	8	19.9174	22.2779	22.5029	22.3995	22.2828	22.3438	22.7002	23.1353	22.6405	22.8011	22.9083	22.369
	O24412;F4K0U3;Q9C774;F4J683	O24412;F4K0U3;Q9C774	26S proteasome non-ATPase regulatory subunit 7 homolog A;26S proteasome non-ATPase regulatory subunit 7 homolog B	RPN8A;RPN8B	>sp|O24412|PSD7A_ARATH 26S proteasome non-ATPase regulatory subunit 7 homolog A OS=Arabidopsis thaliana GN=RPN8A PE=1 SV=1;>tr|F4K0U3|F4K0U3_ARATH Probable 26S proteasome non-ATPase regulatory subunit 8A OS=Arabidopsis thaliana GN=RPN8A PE=4 SV=1;>sp|Q9C77	Color [DarkGray]	1	4			10	10	19.6176	23.3802	23.8355	24.298	24.2031	24.0932	24.451	23.6723	23.4444	24.1408	23.8091	23.8197
	O24456;O24456-2	O24456;O24456-2	Guanine nucleotide-binding protein subunit beta-like protein A	RACK1A	>sp|O24456|GBLPA_ARATH Receptor for activated C kinase 1A OS=Arabidopsis thaliana GN=RACK1A PE=1 SV=2;>sp|O24456-2|GBLPA_ARATH Isoform 2 of Receptor for activated C kinase 1A OS=Arabidopsis thaliana GN=RACK1A	Color [DarkGray]	1	4			24	17	26.3644	26.423	26.3819	26.1227	26.2811	26.3449	26.2649	26.2949	26.0227	26.759	25.9025	26.2425
	O24457	O24457	Pyruvate dehydrogenase E1 component subunit alpha-3, chloroplastic	PDH-E1 ALPHA	>sp|O24457|ODPA3_ARATH Pyruvate dehydrogenase E1 component subunit alpha-3, chloroplastic OS=Arabidopsis thaliana GN=PDH-E1 ALPHA PE=2 SV=1	Color [DarkGray]	1	4			23	23	25.0622	25.2842	25.4011	24.9242	24.8537	25.1839	24.5853	24.3441	24.8736	24.8526	24.8724	24.4514
	O24496	O24496	Hydroxyacylglutathione hydrolase cytoplasmic	GLX2-2	>sp|O24496|GLO2C_ARATH Hydroxyacylglutathione hydrolase cytoplasmic OS=Arabidopsis thaliana GN=GLX2-2 PE=1 SV=2	Color [DarkGray]	1	4			9	9	24.4728	24.7816	24.3243	23.9329	24.6969	24.859	23.7944	23.3112	23.9085	23.1161	24.3338	23.9719
	O24653	O24653	Guanosine nucleotide diphosphate dissociation inhibitor 2	GDI2	>sp|O24653|GDI2_ARATH Guanosine nucleotide diphosphate dissociation inhibitor 2 OS=Arabidopsis thaliana GN=GDI2 PE=2 SV=1	Color [DarkGray]	1	4			5	3	20.3535	19.3681	19.8362	18.9172	20.5824	21.0609	19.9693	20.5767	19.3794	20.3996	21.0207	21.2854
	O48528;O48528-2	O48528;O48528-2	Outer envelope pore protein 16-3, chloroplastic/mitochondrial	OEP163	>sp|O48528|OP163_ARATH Outer envelope pore protein 16-3, chloroplastic/mitochondrial OS=Arabidopsis thaliana GN=OEP163 PE=1 SV=1;>sp|O48528-2|OP163_ARATH Isoform 2 of Outer envelope pore protein 16-3, chloroplastic/mitochondrial OS=Arabidopsis thaliana GN=	Color [DarkGray]	1	4			3	3	20.2719	19.9371	20.0123	23.3589	23.4596	23.4711	21.0495	23.3495	19.4993	19.231	20.283	20.4888
	O48529	O48529	Rhodanese-like domain-containing protein 9, chloroplastic	STR9	>sp|O48529|STR9_ARATH Rhodanese-like domain-containing protein 9, chloroplastic OS=Arabidopsis thaliana GN=STR9 PE=2 SV=1	Color [DarkGray]	1	4			3	3	20.8211	20.073	20.833	22.1493	21.4898	21.5224	19.0695	21.3138	20.4775	22.4269	21.5548	20.641
	O48549;A8MS03;Q9SRQ6;Q8L7Y9	O48549;A8MS03	40S ribosomal protein S6-1	RPS6A;RPS6	>sp|O48549|RS61_ARATH 40S ribosomal protein S6-1 OS=Arabidopsis thaliana GN=RPS6A PE=1 SV=2;>tr|A8MS03|A8MS03_ARATH 40S ribosomal protein S6-1 OS=Arabidopsis thaliana GN=RPS6 PE=1 SV=1	Color [DarkGray]	1	4			14	4	19.9939	20.4012	18.5692	22.9355	22.7348	22.557	20.4044	22.262	19.2535	23.0521	19.8722	21.0446
	O48646	O48646	Probable phospholipid hydroperoxide glutathione peroxidase 6, mitochondrial	GPX6	>sp|O48646|GPX6_ARATH Probable phospholipid hydroperoxide glutathione peroxidase 6, mitochondrial OS=Arabidopsis thaliana GN=GPX6 PE=2 SV=2	Color [DarkGray]	1	4			8	7	25.6691	24.9634	26.7316	25.0963	25.011	25.027	25.7112	25.7709	25.556	24.6351	25.669	24.6561
	O48661	O48661	Spermidine synthase 2	SPDSYN2	>sp|O48661|SPD2_ARATH Spermidine synthase 2 OS=Arabidopsis thaliana GN=SPDSYN2 PE=1 SV=2	Color [DarkGray]	1	4			4	2	18.8878	20.4749	20.9462	21.3719	20.5777	20.6055	21.1753	18.7854	21.2914	20.7286	18.7633	18.8687
	O48773	O48773	Protein disulfide-isomerase 2-3	PDIL2-3	>sp|O48773|PDI23_ARATH Protein disulfide-isomerase 2-3 OS=Arabidopsis thaliana GN=PDIL2-3 PE=2 SV=1	Color [DarkGray]	1	4			8	8	19.8546	19.4351	22.6333	21.9993	22.1847	22.4125	22.5389	22.5889	23.0005	23.0946	23.0594	22.1614
	O48802	O48802		At1g62390	>tr|O48802|O48802_ARATH Carboxylate clamp-tetratricopeptide repeat protein OS=Arabidopsis thaliana GN=At1g62390 PE=1 SV=1	Color [DarkGray]	1	4			5	5	19.8812	20.3129	19.9306	19.6517	18.8451	20.1389	19.184	20.3313	19.6729	19.7436	21.149	21.5929
	O48844	O48844	26S proteasome non-ATPase regulatory subunit 1 homolog A	RPN2A	>sp|O48844|PSD1A_ARATH 26S proteasome non-ATPase regulatory subunit 1 homolog A OS=Arabidopsis thaliana GN=RPN2A PE=1 SV=1	Color [DarkGray]	1	4			25	8	24.7109	24.6826	25.2789	25.6215	25.9283	25.7868	25.5255	25.1652	25.1747	25.7421	24.8655	25.4755
	O48946	O48946	Cellulose synthase A catalytic subunit 1 [UDP-forming]	CESA1	>sp|O48946|CESA1_ARATH Cellulose synthase A catalytic subunit 1 [UDP-forming] OS=Arabidopsis thaliana GN=CESA1 PE=1 SV=1	Color [DarkGray]	1	4			7	4	19.3527	19.8264	20.5027	20.1646	20.0293	20.1658	18.7617	19.921	19.1068	20.2447	19.5113	19.1399
	O49006;Q94CB1-2;O81301;Q84R10;O48711;O49298;Q1JPL7;Q9FK05;Q9M3B0;Q94CB1	O49006	Pectinesterase/pectinesterase inhibitor 3;Pectinesterase inhibitor 3;Pectinesterase 3	PME3	>sp|O49006|PME3_ARATH Pectinesterase/pectinesterase inhibitor 3 OS=Arabidopsis thaliana GN=PME3 PE=2 SV=2	Color [DarkGray]	1	4			14	11	24.7235	25.1216	25.0088	24.4402	24.8767	25.1091	24.2848	25.1905	24.6	23.1052	24.8052	24.4599
	O49160;Q9FLQ7	O49160	Eukaryotic translation initiation factor 3 subunit C	TIF3C1	>sp|O49160|EIF3C_ARATH Eukaryotic translation initiation factor 3 subunit C OS=Arabidopsis thaliana GN=TIF3C1 PE=1 SV=2	Color [DarkGray]	1	4			22	22	23.3166	23.0815	23.175	24.9871	23.6622	23.9675	23.5716	23.5358	23.6851	25.0204	23.3559	23.5256
	O49195;B3H5J6	O49195;B3H5J6	Vegetative storage protein 1	VSP1	>sp|O49195|VSP1_ARATH Vegetative storage protein 1 OS=Arabidopsis thaliana GN=VSP1 PE=1 SV=2;>tr|B3H5J6|B3H5J6_ARATH Vegetative storage protein 1 OS=Arabidopsis thaliana GN=VSP1 PE=4 SV=1	Color [DarkGray]	1	4			12	7	26.0362	26.2828	26.8156	28.7987	28.5173	28.7163	26.4341	27.5478	27.9779	28.5543	27.2072	27.6914
	O49203;F4JPD8;Q8LAH8	O49203;F4JPD8;Q8LAH8	Nucleoside diphosphate kinase III, chloroplastic/mitochondrial;Nucleoside diphosphate kinase;Nucleoside diphosphate kinase IV, chloroplastic/mitochondrial	NDPK3;At4g23895;NDK4	>sp|O49203|NDK3_ARATH Nucleoside diphosphate kinase III, chloroplastic/mitochondrial OS=Arabidopsis thaliana GN=NDPK3 PE=1 SV=1;>tr|F4JPD8|F4JPD8_ARATH Nucleoside diphosphate kinase OS=Arabidopsis thaliana GN=At4g23895 PE=3 SV=1;>sp|Q8LAH8|NDK4_ARATH Nucle	Color [DarkGray]	1	4			6	6	24.6666	24.1623	24.445	23.6341	23.744	23.7712	23.3388	23.8593	23.3446	22.7285	24.4312	23.5755
	O49299	O49299	Probable phosphoglucomutase, cytoplasmic 1		>sp|O49299|PGMC1_ARATH Probable phosphoglucomutase, cytoplasmic 1 OS=Arabidopsis thaliana GN=At1g23190 PE=2 SV=2	Color [DarkGray]	1	4			19	10	23.045	23.8687	23.394	23.5315	23.7401	23.7083	23.9119	24.0891	23.7837	25.0258	23.9451	24.0855
	O49377	O49377	Vesicle-associated membrane protein 711	VAMP711	>sp|O49377|VA711_ARATH Vesicle-associated membrane protein 711 OS=Arabidopsis thaliana GN=VAMP711 PE=1 SV=2	Color [DarkGray]	1	4			3	2	20.1655	19.6726	20.8747	20.3031	20.5053	20.9433	19.5954	20.6492	20.9693	20.3016	20.4988	21.2252
	O49432	O49432	Polygalacturonase QRT3	QRT3	>sp|O49432|QRT3_ARATH Polygalacturonase QRT3 OS=Arabidopsis thaliana GN=QRT3 PE=2 SV=1	Color [DarkGray]	1	4			3	3	19.9933	20.8115	18.9392	20.5583	20.5977	19.5562	19.0041	19.6063	18.6953	20.499	21.571	19.5222
	O49453	O49453	Uncharacterized protein At4g28440		>sp|O49453|Y4844_ARATH Uncharacterized protein At4g28440 OS=Arabidopsis thaliana GN=At4g28440 PE=1 SV=1	Color [DarkGray]	1	4			3	3	19.6835	21.1743	19.9023	19.5718	21.6061	21.3768	20.8929	21.138	19.4498	21.3873	18.6836	21.0405
	O49485;Q9LT69	O49485	D-3-phosphoglycerate dehydrogenase 1, chloroplastic	PGDH1	>sp|O49485|SERA1_ARATH D-3-phosphoglycerate dehydrogenase 1, chloroplastic OS=Arabidopsis thaliana GN=PGDH1 PE=1 SV=1	Color [DarkGray]	1	4			21	18	25.3282	25.4437	24.8586	24.9867	25.0835	25.1939	25.2098	25.1835	25.1622	24.2689	25.0289	25.687
	O49499;Q3E6Z1;REV__P0DKG5;REV__Q9C538;F4KFA3	O49499;Q3E6Z1	Caffeoyl-CoA O-methyltransferase 1	CCOAOMT1;CCoAOMT1	>sp|O49499|CAMT4_ARATH Caffeoyl-CoA O-methyltransferase 1 OS=Arabidopsis thaliana GN=CCOAOMT1 PE=1 SV=1;>tr|Q3E6Z1|Q3E6Z1_ARATH Putative caffeoyl-CoA O-methyltransferase OS=Arabidopsis thaliana GN=CCoAOMT1 PE=1 SV=1	Color [DarkGray]	1	4			3	3	20.0985	20.317	19.4947	19.3329	24.4588	24.6171	18.517	25.4912	25.3296	19.2752	24.3665	18.9177
	O49543;A8MSF1	O49543;A8MSF1	Cysteine desulfurase 1, mitochondrial	NIFS1;NFS1	>sp|O49543|MNIF1_ARATH Cysteine desulfurase, mitochondrial OS=Arabidopsis thaliana GN=NIFS1 PE=1 SV=1;>tr|A8MSF1|A8MSF1_ARATH AT5G65720 protein OS=Arabidopsis thaliana GN=NFS1 PE=2 SV=1	Color [DarkGray]	1	4			12	12	21.5081	22.5973	22.0886	22.3785	22.8589	22.5258	22.3378	22.4116	22.2084	23.2604	22.3942	22.9787
	O49552	O49552	DNA damage-binding protein 1b	DDB1B	>sp|O49552|DDB1B_ARATH DNA damage-binding protein 1b OS=Arabidopsis thaliana GN=DDB1B PE=2 SV=2	Color [DarkGray]	1	4			15	2	19.1949	20.6609	20.1484	22.1771	20.254	21.3085	19.386	19.6242	19.7894	18.9872	19.9697	20.9678
	O49553	O49553		F7J7.50	>tr|O49553|O49553_ARATH AT4g21110/F7J7_50 OS=Arabidopsis thaliana GN=F7J7.50 PE=2 SV=1	Color [DarkGray]	1	4			3	3	19.5234	19.7293	20.572	21.2993	21.6697	21.7199	21.8602	20.5596	20.4709	21.9083	19.0509	20.4416
	O49607	O49607		M4E13.40	>sp|O49607|SBT16_ARATH Subtilisin-like protease SBT1.6 OS=Arabidopsis thaliana GN=SBT1.6 PE=2 SV=1	Color [DarkGray]	1	4			44	43	32.8683	33.7458	30.6429	30.0268	31.2381	32.2181	30.3564	32.8329	32.3871	28.58	30.4846	33.4228
	O49636;Q8LD38;Q8L7H8;Q8LD38-2;A8MQ95	O49636;Q8LD38;Q8L7H8;Q8LD38-2		At4g05590;At4g14695	>sp|O49636|MPC4_ARATH Mitochondrial pyruvate carrier 4 OS=Arabidopsis thaliana GN=MPC4 PE=3 SV=1;>sp|Q8LD38|MPC3_ARATH Mitochondrial pyruvate carrier 3 OS=Arabidopsis thaliana GN=MPC3 PE=2 SV=1;>sp|Q8L7H8|MPC2_ARATH Mitochondrial pyruvate carrier 2 OS=Arab	Color [DarkGray]	1	4			3	3	19.821	21.4237	19.3325	20.116	21.6302	21.8604	19.7968	19.6219	20.8737	20.2788	20.6261	18.7719
	O49675	O49675	Probable carotenoid cleavage dioxygenase 4, chloroplastic	CCD4	>sp|O49675|CCD4_ARATH Probable carotenoid cleavage dioxygenase 4, chloroplastic OS=Arabidopsis thaliana GN=CCD4 PE=1 SV=1	Color [DarkGray]	1	4			5	5	20.3481	21.9112	21.3801	21.0287	21.7649	21.497	19.9685	19.7899	19.5135	19.8611	21.4478	18.9974
	O50008;O22824	O50008	5-methyltetrahydropteroyltriglutamate--homocysteine methyltransferase 1	MS1	>sp|O50008|METE1_ARATH 5-methyltetrahydropteroyltriglutamate--homocysteine methyltransferase 1 OS=Arabidopsis thaliana GN=MS1 PE=1 SV=1	Color [DarkGray]	1	4			55	30	28.1433	28.2808	28.3133	27.8072	28.2429	28.0583	27.9686	30.0113	29.6543	30.6098	29.5558	30.1914
	O64481;Q9SZV5	O64481		SLP3	>sp|O64481|SBT25_ARATH Subtilisin-like protease SBT2.5 OS=Arabidopsis thaliana GN=SBT2.5 PE=2 SV=1	Color [DarkGray]	1	4			14	14	20.1841	23.9389	23.8002	19.957	23.5894	23.3659	21.1187	23.3522	22.7836	19.9614	22.366	22.4813
	O64490;F4JQU2;F4JQU1;F4IRF5	O64490		F20D22.6	>tr|O64490|O64490_ARATH F20D22.6 protein OS=Arabidopsis thaliana GN=F20D22.6 PE=2 SV=1	Color [DarkGray]	1	4			12	12	22.741	23.3431	23.2451	23.2856	23.743	23.7359	23.2216	23.0838	23.2536	23.1762	22.7771	23.1389
	O64517;O64518	O64517;O64518	Metacaspase-4;Metacaspase-4 subunit p20;Metacaspase-4 subunit p10;Metacaspase-5	AMC4;AMC5	>sp|O64517|MCA4_ARATH Metacaspase-4 OS=Arabidopsis thaliana GN=AMC4 PE=1 SV=1;>sp|O64518|MCA5_ARATH Metacaspase-5 OS=Arabidopsis thaliana GN=AMC5 PE=1 SV=1	Color [DarkGray]	1	4			4	4	20.3355	19.5354	20.5949	19.7512	20.1409	18.5453	20.0935	20.1236	20.1707	20.9925	22.0986	22.5344
	O64530-2;O64530;A8MR47	O64530-2;O64530;A8MR47	Thiosulfate/3-mercaptopyruvate sulfurtransferase 1, mitochondrial;Sulfurtransferase	STR1;MST1	>sp|O64530-2|STR1_ARATH Isoform 2 of Thiosulfate/3-mercaptopyruvate sulfurtransferase 1, mitochondrial OS=Arabidopsis thaliana GN=STR1;>sp|O64530|STR1_ARATH Thiosulfate/3-mercaptopyruvate sulfurtransferase 1, mitochondrial OS=Arabidopsis thaliana GN=STR1 P	Color [DarkGray]	1	4			6	5	21.3839	19.6432	21.2933	21.4893	21.5753	21.7207	21.7472	21.6181	21.5818	22.4963	22.8015	21.0088
	O64634;F4IG73	O64634;F4IG73		At2g45540	>tr|O64634|O64634_ARATH Beige-related and WD-40 repeat-containing protein OS=Arabidopsis thaliana GN=At2g45540 PE=1 SV=1;>tr|F4IG73|F4IG73_ARATH Beige-related and WD-40 repeat-containing protein OS=Arabidopsis thaliana GN=At2g45540 PE=1 SV=1	Color [DarkGray]	1	4			6	6	18.6613	20.1748	19.4313	20.3475	19.3909	20.0528	19.8035	19.8706	20.26	21.9879	20.1921	19.5386
	O64640	O64640	Probable carboxylesterase 8	CXE8	>sp|O64640|CXE8_ARATH Probable carboxylesterase 8 OS=Arabidopsis thaliana GN=CXE8 PE=2 SV=1	Color [DarkGray]	1	4			8	8	23.2909	22.8161	23.0068	22.2816	22.2235	22.0731	21.6545	22.5804	22.7772	22.4708	22.4397	19.8598
	O64650;Q9M2F1;B3H5X2	O64650;Q9M2F1;B3H5X2	40S ribosomal protein S27-1;40S ribosomal protein S27-2;40S ribosomal protein S27	RPS27A;RPS27B;At3g61111	>sp|O64650|RS271_ARATH 40S ribosomal protein S27-1 OS=Arabidopsis thaliana GN=RPS27A PE=3 SV=1;>sp|Q9M2F1|RS272_ARATH 40S ribosomal protein S27-2 OS=Arabidopsis thaliana GN=RPS27B PE=2 SV=2;>tr|B3H5X2|B3H5X2_ARATH 40S ribosomal protein S27 OS=Arabidopsis t	Color [DarkGray]	1	4			4	3	20.3744	23.5801	23.9952	23.9485	23.583	23.7187	24.3587	24.0622	24.1153	24.474	24.1235	24.1171
	O64688	O64688	Pyruvate dehydrogenase E1 component subunit beta-3, chloroplastic	E1-BETA-2	>sp|O64688|ODPB3_ARATH Pyruvate dehydrogenase E1 component subunit beta-3, chloroplastic OS=Arabidopsis thaliana GN=E1-BETA-2 PE=2 SV=1	Color [DarkGray]	1	4			6	1	20.0001	19.5757	20.3218	20.5361	20.0326	19.584	19.9428	18.7718	19.4995	19.3518	19.6146	19.1528
	O64691;B9DGC0	O64691;B9DGC0		At2g34560	>tr|O64691|O64691_ARATH AT2G34560 protein OS=Arabidopsis thaliana GN=At2g34560 PE=1 SV=2;>tr|B9DGC0|B9DGC0_ARATH AT2G34560 protein OS=Arabidopsis thaliana GN=At2g34560 PE=1 SV=1	Color [DarkGray]	1	4			6	5	21.6597	21.748	21.2772	22.1758	21.9499	22.0945	22.2244	21.6359	21.6064	22.3515	22.5957	22.0642
	O64740	O64740		At2g30050	>sp|O64740|SC13B_ARATH Protein transport protein SEC13 homolog B OS=Arabidopsis thaliana GN=SEC13B PE=1 SV=1	Color [DarkGray]	1	4			13	10	23.2789	24.0842	23.3402	23.3492	23.613	23.405	23.4241	23.5266	23.4291	23.8201	23.794	23.0882
	O64745;Q9LTG3;Q9FZC8;Q9FZC5;Q9FZC4	O64745		At2g34810	>tr|O64745|O64745_ARATH At2g34810 OS=Arabidopsis thaliana GN=At2g34810 PE=2 SV=1	Color [DarkGray]	1	4			16	16	22.9787	23.8293	24.9762	22.667	24.8455	25.6239	23.6987	23.6998	23.0078	22.1681	23.886	22.9541
	O64748	O64748	Coatomer subunit epsilon-2		>sp|O64748|COPE2_ARATH Coatomer subunit epsilon-2 OS=Arabidopsis thaliana GN=At2g34840 PE=2 SV=1	Color [DarkGray]	1	4			3	1	19.6743	19.9988	19.5572	20.0414	20.3298	19.7913	20.2995	20.3236	20.2093	19.8099	19.4734	19.9654
	O64767;Q8RWT5	O64767;Q8RWT5		At2g35040	>tr|O64767|O64767_ARATH AICARFT/IMPCHase bienzyme family protein OS=Arabidopsis thaliana GN=At2g35040 PE=3 SV=1;>tr|Q8RWT5|Q8RWT5_ARATH AICARFT/IMPCHase bienzyme family protein OS=Arabidopsis thaliana GN=At2g35040 PE=2 SV=1	Color [DarkGray]	1	4			6	6	20.4274	21.059	21.3692	19.3509	20.7163	21.232	20.7398	18.5511	18.6866	20.2061	19.709	19.6361
	O64903	O64903	Nucleoside diphosphate kinase II, chloroplastic	NDPK2	>sp|O64903|NDK2_ARATH Nucleoside diphosphate kinase II, chloroplastic OS=Arabidopsis thaliana GN=NDPK2 PE=1 SV=2	Color [DarkGray]	1	4			3	3	21.1033	19.8509	18.0498	20.7316	20.2056	19.8426	21.5285	20.33	19.9965	20.5586	20.7206	19.8193
	O65041	O65041	NEDD8-activating enzyme E1 catalytic subunit	ECR1	>sp|O65041|UBA3_ARATH NEDD8-activating enzyme E1 catalytic subunit OS=Arabidopsis thaliana GN=ECR1 PE=1 SV=2	Color [DarkGray]	1	4			3	3	18.5564	20.2154	20.0422	19.3143	20.3513	18.8333	20.8987	19.9475	19.8922	19.6603	20.0483	19.061
	O65201;F4KGI8	O65201;F4KGI8	Acyl-coenzyme A oxidase 2, peroxisomal;Acyl-coenzyme A oxidase	ACX2	>sp|O65201|ACOX2_ARATH Acyl-coenzyme A oxidase 2, peroxisomal OS=Arabidopsis thaliana GN=ACX2 PE=1 SV=2;>tr|F4KGI8|F4KGI8_ARATH Acyl-coenzyme A oxidase OS=Arabidopsis thaliana GN=ACX2 PE=3 SV=1	Color [DarkGray]	1	4			8	8	20.5709	18.3315	20.9497	19.9711	21.9838	21.671	19.5493	21.6845	21.655	20.5797	21.87	23.1318
	O65202;F4JMK8	O65202;F4JMK8	Peroxisomal acyl-coenzyme A oxidase 1;Acyl-coenzyme A oxidase	ACX1	>sp|O65202|ACOX1_ARATH Peroxisomal acyl-coenzyme A oxidase 1 OS=Arabidopsis thaliana GN=ACX1 PE=1 SV=1;>tr|F4JMK8|F4JMK8_ARATH Acyl-coenzyme A oxidase OS=Arabidopsis thaliana GN=ACX1 PE=3 SV=1	Color [DarkGray]	1	4			19	16	23.4718	24.2876	24.4557	24.1913	24.6595	24.0222	24.1025	24.2534	24.2455	23.7889	24.4695	23.4762
	O65258;O80831	O65258	Beta-amylase 2, chloroplastic	BAM2	>sp|O65258|BAM2_ARATH Beta-amylase 2, chloroplastic OS=Arabidopsis thaliana GN=BAM2 PE=1 SV=2	Color [DarkGray]	1	4			22	22	26.035	26.0641	26.0062	24.4523	25.2153	24.9614	25.4818	25.2918	25.3411	24.2282	25.4694	24.5955
	O65351	O65351	Subtilisin-like protease	ARA12	>sp|O65351|SBT17_ARATH Subtilisin-like protease SBT1.7 OS=Arabidopsis thaliana GN=SBT1.7 PE=1 SV=1	Color [DarkGray]	1	4			23	23	28.8012	28.8939	28.4308	28.1768	27.6014	28.3225	29.0613	28.975	29.1353	27.9294	27.5601	29.1561
	O65390;Q8VYL3	O65390	Aspartic proteinase A1	APA1	>sp|O65390|APA1_ARATH Aspartic proteinase A1 OS=Arabidopsis thaliana GN=APA1 PE=1 SV=1	Color [DarkGray]	1	4			4	4	20.4677	19.2307	21.2382	18.5829	19.1657	20.7257	17.7523	20.2649	19.3358	19.6014	19.9953	18.918
	O65396	O65396	Aminomethyltransferase, mitochondrial	GDCST	>sp|O65396|GCST_ARATH Aminomethyltransferase, mitochondrial OS=Arabidopsis thaliana GN=GDCST PE=2 SV=1	Color [DarkGray]	1	4			20	20	26.7836	27.3905	27.1948	26.232	27.133	26.8528	26.7615	27.5017	27.4861	25.8658	27.7747	27.0679
	O65449;Q8VYB3;Q9SUD0;Q9SFF2	O65449		sks4	>tr|O65449|O65449_ARATH At4g22010 OS=Arabidopsis thaliana GN=sks4 PE=2 SV=1	Color [DarkGray]	1	4			22	20	27.0515	27.7585	26.5495	26.5274	27.4794	27.237	26.555	27.6653	26.3483	26.0048	25.6685	27.2514
	O65502	O65502		F23E12.190	>tr|O65502|O65502_ARATH AT4g35250/F23E12_190 OS=Arabidopsis thaliana GN=F23E12.190 PE=2 SV=1	Color [DarkGray]	1	4			9	9	22.3638	22.4972	23.5753	23.2985	23.6903	23.4149	23.4454	23.0593	23.3836	24.0253	23.9177	23.5159
	O65581	O65581		M3E9.40	>tr|O65581|O65581_ARATH Fructose-bisphosphate aldolase OS=Arabidopsis thaliana GN=M3E9.40 PE=2 SV=1	Color [DarkGray]	1	4			8	5	18.5999	19.9506	21.8765	18.9319	21.3518	19.634	19.7913	20.1964	20.3461	19.5761	21.1635	20.6589
	O65583	O65583	Uridine kinase-like protein 4;Uridine kinase;Putative uracil phosphoribosyltransferase	UKL4	>sp|O65583|UKL4_ARATH Uridine kinase-like protein 4 OS=Arabidopsis thaliana GN=UKL4 PE=2 SV=2	Color [DarkGray]	1	4			5	2	19.6701	20.0437	18.8828	19.6885	20.7904	20.5893	19.9506	20.6332	19.2895	20.4301	20.3316	20.7935
	O65639	O65639	Cold shock protein 1	CSP1	>sp|O65639|CSP1_ARATH Cold shock protein 1 OS=Arabidopsis thaliana GN=CSP1 PE=1 SV=1	Color [DarkGray]	1	4			3	2	19.1942	19.3804	19.8949	21.293	19.6155	19.6494	19.6782	20.3827	18.043	20.239	19.5551	20.9128
	O65677;Q9SIX1	O65677;Q9SIX1	Probable 3-ketoacyl-CoA synthase 2;3-ketoacyl-CoA synthase 9	KCS2;KCS9	>sp|O65677|KCS2_ARATH Probable 3-ketoacyl-CoA synthase 2 OS=Arabidopsis thaliana GN=KCS2 PE=2 SV=1;>sp|Q9SIX1|KCS9_ARATH 3-ketoacyl-CoA synthase 9 OS=Arabidopsis thaliana GN=KCS9 PE=2 SV=1	Color [DarkGray]	1	4	+		4	0	19.3784	19.696	20.7142	19.6694	19.7766	19.3968	18.7538	20.3877	19.4787	19.864	18.472	20.0706
	O65686	O65686		T4L20.200	>tr|O65686|O65686_ARATH AT4g34620/T4L20_200 OS=Arabidopsis thaliana GN=T4L20.200 PE=2 SV=1	Color [DarkGray]	1	4			5	5	19.8613	20.2553	22.9658	23.5813	23.205	22.9555	19.8049	22.0821	20.9384	23.3616	22.6427	22.0758
	O65719	O65719	Heat shock 70 kDa protein 3	HSP70-3	>sp|O65719|HSP7C_ARATH Heat shock 70 kDa protein 3 OS=Arabidopsis thaliana GN=HSP70-3 PE=1 SV=1	Color [DarkGray]	1	4			50	21	25.3627	25.551	25.6741	26.428	25.9795	26.1111	26.8637	25.3614	25.9075	26.0229	26.2498	27.7845
	O65787	O65787	Cytochrome P450 71B6	CYP71B6	>sp|O65787|C71B6_ARATH Cytochrome P450 71B6 OS=Arabidopsis thaliana GN=CYP71B6 PE=2 SV=1	Color [DarkGray]	1	4			4	4	20.4754	19.569	20.3128	19.8838	18.3725	19.813	19.7668	20.3366	19.7555	19.1343	18.5142	20.6044
	O65896	O65896	Cytidine deaminase 1	CDA1	>sp|O65896|CDA1_ARATH Cytidine deaminase 1 OS=Arabidopsis thaliana GN=CDA1 PE=1 SV=1	Color [DarkGray]	1	4			4	4	19.5056	20.5888	19.4591	20.4542	18.6553	22.3173	19.8263	22.428	23.3987	20.0835	20.4943	20.0679
	O65902	O65902	Cyclase-associated protein 1	CAP1	>sp|O65902|ACAP1_ARATH Cyclase-associated protein 1 OS=Arabidopsis thaliana GN=CAP1 PE=2 SV=1	Color [DarkGray]	1	4			4	4	19.8835	21.8538	21.2635	19.7641	21.3498	21.4888	21.1268	21.5575	21.7016	19.712	21.8648	21.5425
	O78310	O78310	Superoxide dismutase [Cu-Zn] 2, chloroplastic	CSD2	>sp|O78310|SODC2_ARATH Superoxide dismutase [Cu-Zn] 2, chloroplastic OS=Arabidopsis thaliana GN=CSD2 PE=1 SV=2	Color [DarkGray]	1	4			4	4	24.9806	23.4507	24.6812	23.7928	23.2757	23.0662	24.1372	22.6335	22.8108	23.3847	23.5932	22.3185
	O80396	O80396	Mitogen-activated protein kinase kinase 3	MKK3	>sp|O80396|M2K3_ARATH Mitogen-activated protein kinase kinase 3 OS=Arabidopsis thaliana GN=MKK3 PE=1 SV=1	Color [DarkGray]	1	4			7	7	19.6711	19.8701	21.0685	19.3495	21.2742	21.0113	19.9606	20.0244	18.9304	20.2219	20.3103	18.8516
	O80397	O80397	Mitogen-activated protein kinase kinase 4	MKK4	>sp|O80397|M2K4_ARATH Mitogen-activated protein kinase kinase 4 OS=Arabidopsis thaliana GN=MKK4 PE=1 SV=1	Color [DarkGray]	1	4			3	2	18.8365	20.4585	19.8403	19.5953	19.6271	19.6523	19.6774	18.7222	19.5979	19.4608	20.7417	19.7846
	O80437;Q9CAY3;Q9LHS7	O80437	Glycerol-3-phosphate 2-O-acyltransferase 6	GPAT6	>sp|O80437|GPAT6_ARATH Glycerol-3-phosphate 2-O-acyltransferase 6 OS=Arabidopsis thaliana GN=GPAT6 PE=1 SV=1	Color [DarkGray]	1	4			26	25	25.2744	25.289	25.065	26.0266	26.1762	26.4033	25.0074	26.014	25.6722	26.1654	25.274	26.4026
	O80439	O80439	30S ribosomal protein S31, chloroplastic	RPS31	>sp|O80439|RR31_ARATH 30S ribosomal protein S31, chloroplastic OS=Arabidopsis thaliana GN=RPS31 PE=1 SV=1	Color [DarkGray]	1	4			4	4	18.8813	19.5616	21.1891	20.3734	24.2487	22.9517	20.0417	20.7836	19.3626	20.401	20.6962	19.3558
	O80448	O80448	Pyridoxal biosynthesis protein PDX1.1	PDX11	>sp|O80448|PDX11_ARATH Pyridoxal 5-phosphate synthase subunit PDX1.1 OS=Arabidopsis thaliana GN=PDX11 PE=1 SV=1	Color [DarkGray]	1	4			8	4	21.9105	20.2188	20.4033	19.6017	19.4878	20.9227	20.9253	19.7927	19.5766	19.6799	19.4045	21.1404
	O80452;Q7XZU3	O80452	AMP deaminase	AMPD	>sp|O80452|AMPD_ARATH AMP deaminase OS=Arabidopsis thaliana GN=AMPD PE=1 SV=2	Color [DarkGray]	1	4			11	11	19.8617	22.1713	22.4407	22.9574	23.3384	23.2835	23.1871	22.5235	22.3526	22.8265	21.952	22.7342
	O80526	O80526	ATP-citrate synthase alpha chain protein 3	ACLA-3	>sp|O80526|ACLA3_ARATH ATP-citrate synthase alpha chain protein 3 OS=Arabidopsis thaliana GN=ACLA-3 PE=2 SV=1	Color [DarkGray]	1	4			5	2	19.5491	20.7314	20.1253	19.984	19.901	20.2692	19.4959	20.5251	20.5815	19.3929	20.0775	20.4605
	O80574;Q8LB01-2;Q8LB01	O80574;Q8LB01-2;Q8LB01	4-hydroxy-tetrahydrodipicolinate reductase 1, chloroplastic;4-hydroxy-tetrahydrodipicolinate reductase 2, chloroplastic	DAPB1;DAPB2	>sp|O80574|DAPB1_ARATH 4-hydroxy-tetrahydrodipicolinate reductase 1, chloroplastic OS=Arabidopsis thaliana GN=DAPB1 PE=2 SV=2;>sp|Q8LB01-2|DAPB2_ARATH Isoform 2 of 4-hydroxy-tetrahydrodipicolinate reductase 2, chloroplastic OS=Arabidopsis thaliana GN=DAPB2	Color [DarkGray]	1	4			4	4	19.9583	19.8631	22.2248	19.8372	21.2539	21.7634	19.3346	21.8823	21.1367	20.6686	22.1736	21.8362
	O80575	O80575	6,7-dimethyl-8-ribityllumazine synthase, chloroplastic		>sp|O80575|RISB_ARATH 6,7-dimethyl-8-ribityllumazine synthase, chloroplastic OS=Arabidopsis thaliana GN=At2g44050 PE=2 SV=1	Color [DarkGray]	1	4			6	6	23.9464	24.5682	24.5258	22.9747	23.4381	24.0297	23.4385	24.1076	23.9958	22.9376	24.2802	23.8545
	O80576	O80576		At2g44060	>tr|O80576|O80576_ARATH At2g44060 OS=Arabidopsis thaliana GN=At2g44060 PE=2 SV=1	Color [DarkGray]	1	4			8	8	20.4573	22.3477	22.5972	23.209	22.7549	22.582	22.376	22.5893	23.1307	23.6975	23.5449	22.9338
	O80585	O80585	Methylenetetrahydrofolate reductase 2	MTHFR2	>sp|O80585|MTHR2_ARATH Methylenetetrahydrofolate reductase 2 OS=Arabidopsis thaliana GN=MTHFR2 PE=1 SV=2	Color [DarkGray]	1	4			28	18	25.2251	25.5611	26.2749	24.8471	25.3644	25.2144	25.273	25.2619	24.7899	24.4243	25.4078	24.4141
	O80626	O80626	60S ribosomal protein L35-2	RPL35B	>sp|O80626|RL352_ARATH 60S ribosomal protein L35-2 OS=Arabidopsis thaliana GN=RPL35B PE=2 SV=1	Color [DarkGray]	1	4			7	0	19.7806	19.5888	20.5963	24.6871	19.6016	20.5834	19.8779	18.8937	20.962	24.3871	19.3197	20.1824
	O80678	O80678	UBP1-associated protein 2B	UBA2B	>sp|O80678|UBA2B_ARATH UBP1-associated protein 2B OS=Arabidopsis thaliana GN=UBA2B PE=2 SV=1	Color [DarkGray]	1	4			4	2	20.3968	19.9853	19.3845	20.0051	18.8493	20.153	19.7976	20.3391	20.3819	19.8555	20.153	20.4384
	O80731	O80731		At2g46930	>sp|O80731|PAE3_ARATH Pectin acetylesterase 3 OS=Arabidopsis thaliana GN=PAE3 PE=2 SV=1	Color [DarkGray]	1	4			11	11	20.2368	23.7065	24.3671	22.5073	23.2674	22.946	22.8077	23.2438	22.8035	23.2828	23.8029	22.183
	O80763	O80763	Probable nucleoredoxin 1		>sp|O80763|NRX1_ARATH Probable nucleoredoxin 1 OS=Arabidopsis thaliana GN=At1g60420 PE=1 SV=1	Color [DarkGray]	1	4			4	4	19.6763	20.3047	18.986	20.1219	20.7923	20.4882	18.7107	20.8149	19.1956	21.5333	19.3166	18.7804
	Q8RWJ5;O80774	Q8RWJ5;O80774		At1g29310;At2g34250	>tr|Q8RWJ5|Q8RWJ5_ARATH Putative uncharacterized protein At1g29310 OS=Arabidopsis thaliana GN=At1g29310 PE=2 SV=1;>tr|O80774|O80774_ARATH AT2G34250 protein OS=Arabidopsis thaliana GN=At2g34250 PE=2 SV=1	Color [DarkGray]	1	4			7	7	21.0222	20.8328	20.8838	21.0986	21.5616	20.9818	21.4163	21.4524	20.9975	22.6101	21.2726	20.8336
	O80816;Q8LDZ6;Q1PFG7	O80816;Q8LDZ6		T8F5.23;At1g65450	>tr|O80816|O80816_ARATH Dual transcription unit and alternative splicing protein GLAUCE OS=Arabidopsis thaliana GN=T8F5.23 PE=4 SV=1;>tr|Q8LDZ6|Q8LDZ6_ARATH Dual transcription unit and alternative splicing protein GLAUCE OS=Arabidopsis thaliana GN=At1g6545	Color [DarkGray]	1	4			9	9	20.169	22.4149	22.4997	19.8645	22.1311	22.211	20.0984	22.095	22.679	22.2144	22.3536	21.2904
	O80823	O80823	Cytochrome P450 86A8	CYP86A8	>sp|O80823|C86A8_ARATH Cytochrome P450 86A8 OS=Arabidopsis thaliana GN=CYP86A8 PE=2 SV=1	Color [DarkGray]	1	4			8	1	20.1095	20.5968	19.7176	20.2241	19.1156	20.1233	19.5396	21.2688	19.4158	19.2872	19.3106	18.7099
	O80852;O80852-2	O80852;O80852-2	Glutathione S-transferase F9	GSTF9	>sp|O80852|GSTF9_ARATH Glutathione S-transferase F9 OS=Arabidopsis thaliana GN=GSTF9 PE=1 SV=1;>sp|O80852-2|GSTF9_ARATH Isoform 2 of Glutathione S-transferase F9 OS=Arabidopsis thaliana GN=GSTF9	Color [DarkGray]	1	4			9	8	24.5336	24.8273	24.9229	23.7394	24.4612	24.5961	25.348	23.7232	23.7044	23.5532	24.612	23.532
	O80860	O80860	ATP-dependent zinc metalloprotease FTSH 2, chloroplastic	FTSH2	>sp|O80860|FTSH2_ARATH ATP-dependent zinc metalloprotease FTSH 2, chloroplastic OS=Arabidopsis thaliana GN=FTSH2 PE=1 SV=1	Color [DarkGray]	1	4			19	9	24.347	24.5261	24.4056	25.2043	25.2834	25.1473	25.0383	24.6871	25.1435	25.3389	25.2704	25.0609
	O80889	O80889		At2g32520	>tr|O80889|O80889_ARATH At2g32520 OS=Arabidopsis thaliana GN=At2g32520 PE=2 SV=1	Color [DarkGray]	1	4			3	3	20.5721	21.2968	22.0053	19.1575	18.7413	19.1308	20.9383	20.724	18.9512	18.9652	19.1923	19.9077
	O80925	O80925	ADP-ribosylation factor GTPase-activating protein AGD7	AGD7	>sp|O80925|AGD7_ARATH ADP-ribosylation factor GTPase-activating protein AGD7 OS=Arabidopsis thaliana GN=AGD7 PE=1 SV=1	Color [DarkGray]	1	4			4	2	19.4433	19.1204	21.1774	22.3343	22.3393	21.7278	21.9652	22.1222	22.1765	22.3509	22.5324	20.9473
	O80934	O80934	Uncharacterized protein At2g37660, chloroplastic		>sp|O80934|Y2766_ARATH Uncharacterized protein At2g37660, chloroplastic OS=Arabidopsis thaliana GN=At2g37660 PE=2 SV=2	Color [DarkGray]	1	4			3	3	19.2229	19.3256	19.6846	20.3206	19.0183	19.5787	18.8644	20.3257	19.831	19.8641	18.7598	20.1607
	O80939;O81292;Q9M345;Q3E884;Q9M3D8;Q9M3D7;Q7FK82;Q9M1G4;Q9FJI4;Q9M3E5	O80939;O81292;Q9M345	L-type lectin-domain containing receptor kinase IV.1;L-type lectin-domain containing receptor kinase IV.3;L-type lectin-domain containing receptor kinase IV.2	LECRK41;LECRK43;LECRK42	>sp|O80939|LRK41_ARATH L-type lectin-domain containing receptor kinase IV.1 OS=Arabidopsis thaliana GN=LECRK41 PE=2 SV=1;>sp|O81292|LRK43_ARATH L-type lectin-domain containing receptor kinase IV.3 OS=Arabidopsis thaliana GN=LECRK43 PE=2 SV=1;>sp|Q9M345|LRK	Color [DarkGray]	1	4			6	5	19.9794	19.6789	19.5593	20.5497	19.3342	19.2938	19.301	18.8302	19.4604	20.1386	19.9798	19.3304
	O80944;O80944-3;O80944-2;Q84TF0	O80944;O80944-3;O80944-2	Aldo-keto reductase family 4 member C8	AKR4C8	>sp|O80944|AKRC8_ARATH Aldo-keto reductase family 4 member C8 OS=Arabidopsis thaliana GN=AKR4C8 PE=1 SV=2;>sp|O80944-3|AKRC8_ARATH Isoform 3 of Aldo-keto reductase family 4 member C8 OS=Arabidopsis thaliana GN=AKR4C8;>sp|O80944-2|AKRC8_ARATH Isoform 2 of A	Color [DarkGray]	1	4			15	15	23.9777	25.2986	25.0247	22.7608	24.6649	24.2026	19.2077	24.897	24.8253	22.1658	25.6047	24.2738
	O80948	O80948	Jacalin-related lectin 23	JAL23	>sp|O80948|JAL23_ARATH Jacalin-related lectin 23 OS=Arabidopsis thaliana GN=JAL23 PE=1 SV=1	Color [DarkGray]	1	4			6	5	20.8246	20.3503	20.5956	19.6876	21.174	19.9369	18.1506	19.8326	21.4286	18.7268	21.8066	19.2031
	O80988	O80988	Glycine dehydrogenase (decarboxylating) 2, mitochondrial	GLDP2	>sp|O80988|GCSP2_ARATH Glycine dehydrogenase (decarboxylating) 2, mitochondrial OS=Arabidopsis thaliana GN=GLDP2 PE=2 SV=1	Color [DarkGray]	1	4			32	13	18.579	24.3834	24.3456	23.0679	23.813	23.5608	23.5698	23.7764	23.7494	23.5693	23.4735	23.7435
	O81016;Q7PC85;Q7PC88	O81016	ABC transporter G family member 32	ABCG32	>sp|O81016|AB32G_ARATH ABC transporter G family member 32 OS=Arabidopsis thaliana GN=ABCG32 PE=1 SV=1	Color [DarkGray]	1	4			11	10	19.4425	20.0789	21.5812	21.9527	21.9691	21.5137	19.8273	22.15	21.0571	22.9134	21.0109	21.9078
	O81098	O81098	DNA-directed RNA polymerases II and IV subunit 5A	NRPB5A	>sp|O81098|RPB5A_ARATH DNA-directed RNA polymerases II and IV subunit 5A OS=Arabidopsis thaliana GN=NRPB5A PE=1 SV=1	Color [DarkGray]	1	4			5	5	20.0573	21.1451	21.4134	20.3467	21.7262	21.6234	20.4355	19.3383	20.4299	18.9089	20.1344	21.0996
	O81108	O81108	Calcium-transporting ATPase 2, plasma membrane-type	ACA2	>sp|O81108|ACA2_ARATH Calcium-transporting ATPase 2, plasma membrane-type OS=Arabidopsis thaliana GN=ACA2 PE=1 SV=1	Color [DarkGray]	1	4			3	3	18.6666	19.6026	18.9931	19.9204	18.9091	19.4289	19.8697	20.4252	20.8835	20.7861	19.5419	18.4903
	O81126;O81127-3;O81127-2;O81127	O81126	Serine/arginine-rich splicing factor RSZ22	RSZ22	>sp|O81126|RSZ22_ARATH Serine/arginine-rich splicing factor RSZ22 OS=Arabidopsis thaliana GN=RSZ22 PE=1 SV=1	Color [DarkGray]	1	4			5	1	20.3463	19.006	19.9168	20.0389	20.0844	19.0767	19.9415	18.8449	21.0552	22.3309	19.4229	21.3453
	O81146	O81146	Proteasome subunit alpha type-6-A	PAA1	>sp|O81146|PSA6A_ARATH Proteasome subunit alpha type-6-A OS=Arabidopsis thaliana GN=PAA1 PE=1 SV=2	Color [DarkGray]	1	4			9	5	20.4235	22.3462	22.6195	23.0412	22.7102	22.3123	22.6462	21.8983	22.3168	22.0977	19.8266	20.2472
	O81147;F4IIA5	O81147;F4IIA5	Proteasome subunit alpha type-6-B	PAA2	>sp|O81147|PSA6B_ARATH Proteasome subunit alpha type-6-B OS=Arabidopsis thaliana GN=PAA2 PE=1 SV=1;>tr|F4IIA5|F4IIA5_ARATH 20S proteasome subunit PAA2 OS=Arabidopsis thaliana GN=PAA2 PE=4 SV=1	Color [DarkGray]	1	4			6	2	21.3987	19.4414	19.2245	19.8128	21.5539	19.6433	19.7231	19.8259	19.5175	19.612	19.8398	19.4455
	O81148;F4JJE5	O81148	Proteasome subunit alpha type-4-A	PAC1	>sp|O81148|PSA4A_ARATH Proteasome subunit alpha type-4-A OS=Arabidopsis thaliana GN=PAC1 PE=1 SV=1	Color [DarkGray]	1	4			5	5	20.6793	20.9652	21.3839	20.9134	21.3341	20.9923	19.2569	21.1114	20.5682	19.6331	21.3335	19.4818
	O81149	O81149	Proteasome subunit alpha type-5-A	PAE1	>sp|O81149|PSA5A_ARATH Proteasome subunit alpha type-5-A OS=Arabidopsis thaliana GN=PAE1 PE=1 SV=1	Color [DarkGray]	1	4			6	2	20.0543	19.3071	20.8567	19.7776	22.1119	21.964	19.5717	21.9696	21.9022	19.6399	19.5003	20.63
	O81153;Q9XI05-2;Q9XI05	O81153;Q9XI05-2;Q9XI05	Proteasome subunit beta type-3-B;Proteasome subunit beta type-3-A	PBC2;PBC1	>sp|O81153|PSB3B_ARATH Proteasome subunit beta type-3-B OS=Arabidopsis thaliana GN=PBC2 PE=1 SV=1;>sp|Q9XI05-2|PSB3A_ARATH Isoform 2 of Proteasome subunit beta type-3-A OS=Arabidopsis thaliana GN=PBC1;>sp|Q9XI05|PSB3A_ARATH Proteasome subunit beta type-3-A	Color [DarkGray]	1	4			3	3	20.2057	19.925	19.2589	22.5221	20.0424	21.605	22.0184	20.4229	19.4815	22.1243	19.9123	19.3453
	O81283	O81283	Translocase of chloroplast 159, chloroplastic	TOC159	>sp|O81283|TC159_ARATH Translocase of chloroplast 159, chloroplastic OS=Arabidopsis thaliana GN=TOC159 PE=1 SV=1	Color [DarkGray]	1	4			15	15	22.775	22.2988	22.5182	23.6444	24.336	24.0144	24.0896	23.3365	23.2378	23.2822	23.4854	24.2903
	O81299	O81299		T14P8.15	>tr|O81299|O81299_ARATH AT4g02340 protein OS=Arabidopsis thaliana GN=T14P8.15 PE=2 SV=1	Color [DarkGray]	1	4			4	4	19.9574	24.9104	25.4263	25.0414	24.8764	25.0333	19.6267	25.0139	24.7114	25.0743	25.0478	24.7706
	O81416;Q8GY58-2;Q8GY58;Q2V4L8-2;Q9SZ90;Q9SUS0;Q9C9H5;Q2V4L8;O49296;O64890;O64889;O80497;Q9SVJ4;Q93YQ7	O81416	Endoglucanase 17		>sp|O81416|GUN17_ARATH Endoglucanase 17 OS=Arabidopsis thaliana GN=At4g02290 PE=2 SV=1	Color [DarkGray]	1	4			28	26	27.5993	28.2425	26.7928	27.205	27.8666	27.6707	26.1379	28.3564	26.929	26.3929	27.2995	28.2814
	O81629;F4JMG6	O81629;F4JMG6		F8M12.21;At4g10840	>tr|O81629|O81629_ARATH AT4g10840/F25I24_50 OS=Arabidopsis thaliana GN=F8M12.21 PE=2 SV=1;>tr|F4JMG6|F4JMG6_ARATH Tetratricopeptide repeat domain-containing protein OS=Arabidopsis thaliana GN=At4g10840 PE=4 SV=1	Color [DarkGray]	1	4			5	5	19.5195	20.0422	20.0755	18.8809	22.1373	22.3249	19.6576	20.0485	19.5851	20.4489	22.0875	22.3786
	O81644;Q9LVC6	O81644	Villin-2	VLN2	>sp|O81644|VILI2_ARATH Villin-2 OS=Arabidopsis thaliana GN=VLN2 PE=1 SV=2	Color [DarkGray]	1	4			20	14	22.038	23.7962	23.4775	23.8732	23.8955	24.2284	22.8484	23.4882	23.5807	23.353	22.8989	24.3305
	O81645	O81645	Villin-3	VLN3	>sp|O81645|VILI3_ARATH Villin-3 OS=Arabidopsis thaliana GN=VLN3 PE=1 SV=2	Color [DarkGray]	1	4			11	5	19.1891	19.28	21.2084	19.9318	21.5018	21.1974	20.2564	21.3312	21.4915	19.7173	21.0516	21.15
	O81742	O81742	Beta-adaptin-like protein C	BETAC-AD	>sp|O81742|APBLC_ARATH Beta-adaptin-like protein C OS=Arabidopsis thaliana GN=BETAC-AD PE=1 SV=2	Color [DarkGray]	1	4			16	1	18.752	19.383	19.1257	19.9451	19.6456	20.4733	20.1462	19.6642	19.6783	20.183	19.7341	18.6529
	O81845	O81845	Mitochondrial uncoupling protein 1	PUMP1	>sp|O81845|PUMP1_ARATH Mitochondrial uncoupling protein 1 OS=Arabidopsis thaliana GN=PUMP1 PE=1 SV=1	Color [DarkGray]	1	4			11	11	23.8871	23.779	23.604	24.5768	24.5688	24.3701	24.1459	24.2507	23.2208	24.4839	24.0371	24.3487
	O81852;O81852-2	O81852;O81852-2	Bifunctional aspartokinase/homoserine dehydrogenase 2, chloroplastic;Aspartokinase;Homoserine dehydrogenase	AKHSDH2	>sp|O81852|AKH2_ARATH Bifunctional aspartokinase/homoserine dehydrogenase 2, chloroplastic OS=Arabidopsis thaliana GN=AKHSDH2 PE=1 SV=1;>sp|O81852-2|AKH2_ARATH Isoform 2 of Bifunctional aspartokinase/homoserine dehydrogenase 2, chloroplastic OS=Arabidopsis	Color [DarkGray]	1	4			9	6	19.7507	19.6059	20.6013	20.6871	20.9264	20.5142	19.1041	20.6439	19.358	21.347	20.3837	21.3066
	O82122;F4KII6	O82122;F4KII6	Vegetative storage protein 2	VSP2	>sp|O82122|VSP2_ARATH Vegetative storage protein 2 OS=Arabidopsis thaliana GN=VSP2 PE=2 SV=1;>tr|F4KII6|F4KII6_ARATH Vegetative storage protein 2 OS=Arabidopsis thaliana GN=VSP2 PE=4 SV=1	Color [DarkGray]	1	4			11	6	19.5004	20.419	20.468	24.0814	23.5534	24.1162	21.7081	22.0786	19.8627	18.7305	22.5061	22.1013
	O82204	O82204	60S ribosomal protein L28-1	RPL28A	>sp|O82204|RL281_ARATH 60S ribosomal protein L28-1 OS=Arabidopsis thaliana GN=RPL28A PE=2 SV=1	Color [DarkGray]	1	4			8	5	23.2318	22.8463	23.8713	24.4123	24.5665	24.4743	24.4948	24.3227	23.6969	25.2135	24.1644	23.8206
	O82234;F4JQD8;Q94B52	O82234	Translation initiation factor IF-3	At2g24060	>tr|O82234|O82234_ARATH Translation initiation factor IF-3 OS=Arabidopsis thaliana GN=At2g24060 PE=2 SV=1	Color [DarkGray]	1	4			3	3	19.5597	19.8793	20.3833	19.3269	21.1537	21.513	20.7811	18.903	18.8455	19.6747	20.2464	20.3248
	O82240	O82240			>tr|O82240|O82240_ARATH Adenine nucleotide alpha hydrolases-like protein OS=Arabidopsis thaliana GN=At2g47710 PE=2 SV=1	Color [DarkGray]	1	4			6	6	23.9017	23.6716	23.5556	22.3044	23.4957	23.4234	20.1707	23.2471	23.3677	20.1861	23.2224	23.402
	O82392	O82392	Phosphomethylpyrimidine synthase, chloroplastic	THIC	>sp|O82392|THIC_ARATH Phosphomethylpyrimidine synthase, chloroplastic OS=Arabidopsis thaliana GN=THIC PE=1 SV=1	Color [DarkGray]	1	4			6	6	19.5787	19.6531	21.5811	19.8813	21.1366	21.167	20.6407	20.427	20.0112	19.7592	20.5767	20.8148
	O82399	O82399	Probable malate dehydrogenase, glyoxysomal		>sp|O82399|MDHG2_ARATH Probable malate dehydrogenase, glyoxysomal OS=Arabidopsis thaliana GN=At2g22780 PE=2 SV=1	Color [DarkGray]	1	4			13	12	24.2326	24.3288	24.1203	23.5881	23.5586	23.6583	23.0272	23.8484	23.0025	22.5759	23.9609	23.6663
	O82462	O82462			>sp|O82462|SYEC_ARATH Glutamate--tRNA ligase, cytoplasmic OS=Arabidopsis thaliana GN=At5g26707 PE=1 SV=1	Color [DarkGray]	1	4			24	24	22.8962	22.9308	22.8508	24.7112	23.9708	23.6131	23.944	22.7958	22.3086	24.9164	22.3216	23.5913
	O82491	O82491	FACT complex subunit SPT16	SPT16	>sp|O82491|SPT16_ARATH FACT complex subunit SPT16 OS=Arabidopsis thaliana GN=SPT16 PE=1 SV=1	Color [DarkGray]	1	4			6	6	20.4382	20.6629	18.5382	19.6858	19.8846	20.0674	19.9258	19.3763	19.7411	19.9035	21.0322	22.0324
	O82533	O82533	Cell division protein FtsZ homolog 2-1, chloroplastic	FTSZ2-1	>sp|O82533|FTZ21_ARATH Cell division protein FtsZ homolog 2-1, chloroplastic OS=Arabidopsis thaliana GN=FTSZ2-1 PE=1 SV=2	Color [DarkGray]	1	4			10	5	22.7589	20.8096	20.0947	23.3429	22.8292	22.7018	23.4795	22.8545	22.3515	23.8847	22.7706	23.3065
	O82638	O82638		At4g32960	>tr|O82638|O82638_ARATH At4g32960 OS=Arabidopsis thaliana GN=At4g32960 PE=2 SV=1	Color [DarkGray]	1	4			3	3	19.8226	19.0467	19.1975	20.5135	19.7842	19.274	19.6981	18.7037	20.5173	19.9903	19.1211	19.4268
	O82656;F4IA41	O82656	Protein-tyrosine-phosphatase PTP1	PTP1	>sp|O82656|PTP1_ARATH Protein-tyrosine-phosphatase PTP1 OS=Arabidopsis thaliana GN=PTP1 PE=1 SV=1	Color [DarkGray]	1	4			5	5	19.6942	21.3025	21.5734	19.2911	21.2465	21.1446	19.4388	21.8486	21.477	20.004	21.4961	20.7104
	O82660	O82660	Photosystem II stability/assembly factor HCF136, chloroplastic	HCF136	>sp|O82660|P2SAF_ARATH Photosystem II stability/assembly factor HCF136, chloroplastic OS=Arabidopsis thaliana GN=HCF136 PE=1 SV=1	Color [DarkGray]	1	4			8	8	24.0217	23.974	23.875	24.5647	24.3615	24.73	24.1628	24.6235	24.2605	24.4227	24.217	24.3909
	O82662	O82662	Succinyl-CoA ligase [ADP-forming] subunit beta, mitochondrial		>sp|O82662|SUCB_ARATH Succinyl-CoA ligase [ADP-forming] subunit beta, mitochondrial OS=Arabidopsis thaliana GN=At2g20420 PE=1 SV=1	Color [DarkGray]	1	4			13	13	24.1901	24.0869	24.3771	23.5128	23.5437	23.5252	23.8328	23.587	24.0535	23.2318	24.351	23.3225
	O82663;Q9ZPX5	O82663	Succinate dehydrogenase [ubiquinone] flavoprotein subunit 1, mitochondrial	SDH1-1	>sp|O82663|SDHA1_ARATH Succinate dehydrogenase [ubiquinone] flavoprotein subunit 1, mitochondrial OS=Arabidopsis thaliana GN=SDH1-1 PE=1 SV=1	Color [DarkGray]	1	4			19	19	26.1388	26.3296	25.8776	25.4808	25.6682	25.8265	25.5927	26.4348	26.3429	25.5974	25.5398	26.0127
	O82762	O82762		At2g25970	>tr|O82762|O82762_ARATH F17H15.1/F17H15.1 OS=Arabidopsis thaliana GN=At2g25970 PE=1 SV=1	Color [DarkGray]	1	4			3	3	18.542	20.5006	19.5432	19.8148	21.4584	19.5357	20.5597	20.0566	20.2299	19.7298	20.4538	19.9001
	Q8VZ87;P0CJ48;P04778	Q8VZ87;P0CJ48;P04778	Chlorophyll a-b binding protein 3, chloroplastic;Chlorophyll a-b binding protein 2, chloroplastic;Chlorophyll a-b binding protein 1, chloroplastic	LHCB1.2;LHCB1.1;LHCB1.3	>sp|Q8VZ87|CB1B_ARATH Chlorophyll a-b binding protein 3, chloroplastic OS=Arabidopsis thaliana GN=LHCB1.2 PE=1 SV=2;>sp|P0CJ48|CB1A_ARATH Chlorophyll a-b binding protein 2, chloroplastic OS=Arabidopsis thaliana GN=LHCB1.1 PE=1 SV=1;>sp|P04778|CB1C_ARATH Ch	Color [DarkGray]	1	4			8	1	28.9282	28.9258	28.4178	29.4229	29.6819	29.811	29.3287	29.4958	28.6876	29.182	29.915	29.1564
	P05466	P05466	3-phosphoshikimate 1-carboxyvinyltransferase, chloroplastic		>sp|P05466|AROA_ARATH 3-phosphoshikimate 1-carboxyvinyltransferase, chloroplastic OS=Arabidopsis thaliana GN=At2g45300 PE=2 SV=3	Color [DarkGray]	1	4			14	4	22.7852	22.7709	23.048	23.3159	23.5156	23.2661	23.3977	22.9706	23.1548	24.1198	23.4977	23.4504
	P09468	P09468	ATP synthase epsilon chain, chloroplastic	atpE	>sp|P09468|ATPE_ARATH ATP synthase epsilon chain, chloroplastic OS=Arabidopsis thaliana GN=atpE PE=1 SV=2	Color [DarkGray]	1	4			4	4	20.3319	22.197	22.7448	23.1907	22.6413	22.6469	22.9428	19.2839	20.1355	23.3239	19.867	20.5105
	P0C896	P0C896	Pentatricopeptide repeat-containing protein At3g02650, mitochondrial		>sp|P0C896|PP209_ARATH Pentatricopeptide repeat-containing protein At3g02650, mitochondrial OS=Arabidopsis thaliana GN=At3g02650 PE=2 SV=1	Color [DarkGray]	1	4			20	20	19.7817	20.274	19.7687	25.1277	24.1029	25.6075	19.7644	21.4085	22.1453	22.8102	21.0869	22.1178
	P0CJ47;P0CJ46	P0CJ47;P0CJ46	Actin-3;Actin-1	ACT3;ACT1	>sp|P0CJ47|ACT3_ARATH Actin-3 OS=Arabidopsis thaliana GN=ACT3 PE=1 SV=1;>sp|P0CJ46|ACT1_ARATH Actin-1 OS=Arabidopsis thaliana GN=ACT1 PE=1 SV=1	Color [DarkGray]	1	4			21	4	24.4098	24.5941	24.0862	24.6658	24.788	24.7076	24.3528	24.7501	25.0186	25.0436	24.8648	25.123
	P0CZ23;Q9LMI7;P0CZ24	P0CZ23	Acyl-coenzyme A oxidase 3, peroxisomal	ACX3	>sp|P0CZ23|ACOX3_ARATH Acyl-coenzyme A oxidase 3, peroxisomal OS=Arabidopsis thaliana GN=ACX3 PE=1 SV=1	Color [DarkGray]	1	4			25	25	24.9293	25.2925	24.5653	23.9806	24.5732	24.8148	23.6946	24.1352	24.5655	23.6322	24.1158	24.2931
	Q8W4H7;Q8GTY0;Q0WL56;P0DH99;A8MSE8;F4HUA0;Q6NLF6	Q8W4H7;Q8GTY0;Q0WL56;P0DH99;A8MSE8;F4HUA0	Elongation factor 1-alpha 2;Elongation factor 1-alpha 4;Elongation factor 1-alpha 3;Elongation factor 1-alpha 1;Elongation factor 1-alpha	A2;A4;A3;A1;At5g60390;At1g07930	>sp|Q8W4H7|EF1A2_ARATH Elongation factor 1-alpha 2 OS=Arabidopsis thaliana GN=A2 PE=1 SV=2;>sp|Q8GTY0|EF1A4_ARATH Elongation factor 1-alpha 4 OS=Arabidopsis thaliana GN=A4 PE=1 SV=2;>sp|Q0WL56|EF1A3_ARATH Elongation factor 1-alpha 3 OS=Arabidopsis thaliana	Color [DarkGray]	1	4			27	26	29.4012	29.7712	29.9033	29.6447	29.9211	29.7858	29.6675	29.4946	29.517	30.0724	29.6119	29.8565
	P10795;F4HRR5	P10795	Ribulose bisphosphate carboxylase small chain 1A, chloroplastic	RBCS-1A	>sp|P10795|RBS1A_ARATH Ribulose bisphosphate carboxylase small chain 1A, chloroplastic OS=Arabidopsis thaliana GN=RBCS-1A PE=1 SV=2	Color [DarkGray]	1	4			20	11	30.4565	29.4949	29.9783	30.0616	29.8945	29.3778	30.0783	29.4586	29.323	29.8866	30.3101	29.0266
	P10796	P10796	Ribulose bisphosphate carboxylase small chain 1B, chloroplastic	RBCS-1B	>sp|P10796|RBS1B_ARATH Ribulose bisphosphate carboxylase small chain 1B, chloroplastic OS=Arabidopsis thaliana GN=RBCS-1B PE=2 SV=1	Color [DarkGray]	1	4			15	2	23.3788	22.8124	23.4197	23.4471	23.47	22.7497	23.4064	22.6583	19.8651	23.4613	23.6888	22.173
	P10798;P10797;B3H5S2;F4KA76	P10798;P10797;B3H5S2;F4KA76	Ribulose bisphosphate carboxylase small chain 3B, chloroplastic;Ribulose bisphosphate carboxylase small chain 2B, chloroplastic;Ribulose bisphosphate carboxylase small chain	RBCS-3B;RBCS-2B;At5g38410	>sp|P10798|RBS3B_ARATH Ribulose bisphosphate carboxylase small chain 3B, chloroplastic OS=Arabidopsis thaliana GN=RBCS-3B PE=2 SV=2;>sp|P10797|RBS2B_ARATH Ribulose bisphosphate carboxylase small chain 2B, chloroplastic OS=Arabidopsis thaliana GN=RBCS-2B PE	Color [DarkGray]	1	4			18	5	27.2075	26.8198	26.7854	26.9673	27.2014	26.6299	27.0772	26.9179	26.7486	27.1581	27.9271	26.5643
	P10896;F4IVZ7	P10896;F4IVZ7	Ribulose bisphosphate carboxylase/oxygenase activase, chloroplastic	RCA	>sp|P10896|RCA_ARATH Ribulose bisphosphate carboxylase/oxygenase activase, chloroplastic OS=Arabidopsis thaliana GN=RCA PE=1 SV=2;>tr|F4IVZ7|F4IVZ7_ARATH Ribulose bisphosphate carboxylase/oxygenase activase OS=Arabidopsis thaliana GN=RCA PE=1 SV=1	Color [DarkGray]	1	4			25	1	20.435	19.1501	20.1161	19.8158	20.1428	20.4471	19.1809	19.6731	19.4003	21.0554	19.4775	20.1694
	P10896-2	P10896-2	Ribulose bisphosphate carboxylase/oxygenase activase, chloroplastic	RCA	>sp|P10896-2|RCA_ARATH Isoform Short of Ribulose bisphosphate carboxylase/oxygenase activase, chloroplastic OS=Arabidopsis thaliana GN=RCA	Color [DarkGray]	1	4			25	1	27.5757	27.1799	27.7635	27.9891	28.2245	27.7638	28.2864	27.5866	27.8437	28.889	28.5483	27.7272
	P11139	P11139	Tubulin alpha-1 chain	TUBA1	>sp|P11139|TBA1_ARATH Tubulin alpha-1 chain OS=Arabidopsis thaliana GN=TUBA1 PE=2 SV=1	Color [DarkGray]	1	4			16	3	19.3246	18.4953	18.9251	19.0253	19.9596	20.114	19.6552	20.547	19.9863	22.2923	20.3203	19.3985
	P11574;Q8W4E2	P11574;Q8W4E2	V-type proton ATPase subunit B1;V-type proton ATPase subunit B3	VHA-B1;VHA-B3	>sp|P11574|VATB1_ARATH V-type proton ATPase subunit B1 OS=Arabidopsis thaliana GN=VHA-B1 PE=2 SV=2;>sp|Q8W4E2|VATB3_ARATH V-type proton ATPase subunit B3 OS=Arabidopsis thaliana GN=VHA-B3 PE=2 SV=1	Color [DarkGray]	1	4			20	3	23.0469	23.1093	23.6036	23.4811	23.6849	23.6457	22.7228	23.261	23.6386	22.8374	23.5416	22.9958
	P12411;CON__ENSEMBL:ENSBTAP00000025008	P12411	Tubulin beta-1 chain	TUBB1	>sp|P12411|TBB1_ARATH Tubulin beta-1 chain OS=Arabidopsis thaliana GN=TUBB1 PE=2 SV=1	Color [DarkGray]	1	4	+		21	1	20.1243	19.8844	20.3501	19.6679	19.1562	18.6862	19.5633	20.4349	19.2976	19.904	19.4667	19.5177
	P13114	P13114	Chalcone synthase	CHS	>sp|P13114|CHSY_ARATH Chalcone synthase OS=Arabidopsis thaliana GN=CHS PE=1 SV=1	Color [DarkGray]	1	4			14	14	26.2886	26.5669	26.91	25.925	25.9433	26.1449	25.8862	26.737	26.8779	25.7522	26.3264	26.3208
	P14671;P25269	P14671;P25269	Tryptophan synthase beta chain 1, chloroplastic;Tryptophan synthase beta chain 2, chloroplastic	TSB1;TSB2	>sp|P14671|TRPB1_ARATH Tryptophan synthase beta chain 1, chloroplastic OS=Arabidopsis thaliana GN=TSB1 PE=2 SV=1;>sp|P25269|TRBP2_ARATH Tryptophan synthase beta chain 2, chloroplastic OS=Arabidopsis thaliana GN=TSB2 PE=2 SV=2	Color [DarkGray]	1	4			10	10	22.6472	23.0311	23.4022	22.3469	22.6358	22.3581	23.5537	22.4327	18.9135	22.8829	23.3202	21.8815
	P14713;P42497	P14713	Phytochrome B	PHYB	>sp|P14713|PHYB_ARATH Phytochrome B OS=Arabidopsis thaliana GN=PHYB PE=1 SV=1	Color [DarkGray]	1	4			8	7	20.5228	20.4146	20.0147	20.7355	19.77	20.1169	19.4252	18.4291	21.0517	19.846	19.4846	19.8667
	P16127	P16127	Magnesium-chelatase subunit ChlI-1, chloroplastic	CHLI1	>sp|P16127|CHLI1_ARATH Magnesium-chelatase subunit ChlI-1, chloroplastic OS=Arabidopsis thaliana GN=CHLI1 PE=1 SV=1	Color [DarkGray]	1	4			9	2	24.2681	23.7528	24.0647	24.4657	24.3209	24.0259	25.2233	24.0513	24.1645	24.9749	24.7697	23.7202
	P16180	P16180	30S ribosomal protein S17, chloroplastic	RPS17	>sp|P16180|RR17_ARATH 30S ribosomal protein S17, chloroplastic OS=Arabidopsis thaliana GN=RPS17 PE=1 SV=1	Color [DarkGray]	1	4			5	5	22.034	19.8688	21.8637	24.0855	22.9246	23.8214	21.3912	21.8798	20.5656	23.3151	20.6527	19.7644
	P16181;O65569	P16181	40S ribosomal protein S11-1	RPS11A	>sp|P16181|RS111_ARATH 40S ribosomal protein S11-1 OS=Arabidopsis thaliana GN=RPS11A PE=2 SV=1	Color [DarkGray]	1	4			11	7	22.8266	22.6383	22.4186	25.753	24.8998	24.4284	23.9732	25.2331	23.0012	25.5307	24.179	23.9788
	P17094;A8MQQ1;P22738;Q9T0F4	P17094;A8MQQ1	60S ribosomal protein L3-1	ARP1;RP1	>sp|P17094|RL31_ARATH 60S ribosomal protein L3-1 OS=Arabidopsis thaliana GN=ARP1 PE=2 SV=5;>tr|A8MQQ1|A8MQQ1_ARATH 60S ribosomal protein L3-1 OS=Arabidopsis thaliana GN=RP1 PE=4 SV=1	Color [DarkGray]	1	4			36	36	25.8462	25.6961	25.2025	28.2014	27.3967	26.7415	26.5517	27.196	26.0382	28.0617	25.818	26.5739
	P17562	P17562	S-adenosylmethionine synthase 2	SAM2	>sp|P17562|METK2_ARATH S-adenosylmethionine synthase 2 OS=Arabidopsis thaliana GN=SAM2 PE=1 SV=1	Color [DarkGray]	1	4			33	11	26.6784	27.5079	27.1506	26.9193	27.3608	27.3995	27.1491	27.0427	27.3503	27.2216	27.2786	27.2588
	P17597	P17597	Acetolactate synthase, chloroplastic	ALS	>sp|P17597|ILVB_ARATH Acetolactate synthase, chloroplastic OS=Arabidopsis thaliana GN=ALS PE=1 SV=1	Color [DarkGray]	1	4			11	11	22.5306	23.8313	23.8014	23.8253	23.9704	23.7085	24.2399	23.3655	23.6291	23.4161	23.6716	23.5524
	P17745	P17745	Elongation factor Tu, chloroplastic	TUFA	>sp|P17745|EFTU_ARATH Elongation factor Tu, chloroplastic OS=Arabidopsis thaliana GN=TUFA PE=1 SV=1	Color [DarkGray]	1	4			22	21	27.3076	27.0983	27.2563	27.8829	27.6136	27.4626	28.2562	26.899	27.2512	28.0845	28.0763	27.7135
	P18616	P18616	DNA-directed RNA polymerase II subunit 1	NRPB1	>sp|P18616|NRPB1_ARATH DNA-directed RNA polymerase II subunit 1 OS=Arabidopsis thaliana GN=NRPB1 PE=1 SV=3	Color [DarkGray]	1	4			17	17	19.6061	20.1241	20.7738	22.9115	19.5531	19.144	22.342	19.1131	19.306	22.828	18.7291	19.6317
	P19366	P19366	ATP synthase subunit beta, chloroplastic	atpB	>sp|P19366|ATPB_ARATH ATP synthase subunit beta, chloroplastic OS=Arabidopsis thaliana GN=atpB PE=1 SV=2	Color [DarkGray]	1	4			31	30	27.2022	27.061	27.3602	27.311	27.167	27.1908	27.2999	27.1561	27.3921	27.6344	27.7432	26.9696
	P20115-2;P20115;Q9M1D3	P20115-2;P20115	Citrate synthase 4, mitochondrial	CSY4	>sp|P20115-2|CISY4_ARATH Isoform 2 of Citrate synthase 4, mitochondrial OS=Arabidopsis thaliana GN=CSY4;>sp|P20115|CISY4_ARATH Citrate synthase 4, mitochondrial OS=Arabidopsis thaliana GN=CSY4 PE=1 SV=3	Color [DarkGray]	1	4			11	11	23.5838	23.7782	23.9468	23.3846	23.4321	23.4555	23.1012	23.8031	24.1602	23.3392	23.8441	23.8609
	P20649;F4HU00;Q42556;Q43128;Q9LY32	P20649	ATPase 1, plasma membrane-type	AHA1	>sp|P20649|PMA1_ARATH ATPase 1, plasma membrane-type OS=Arabidopsis thaliana GN=AHA1 PE=1 SV=3	Color [DarkGray]	1	4			36	10	23.9771	24.9729	24.6769	24.9795	25.6138	25.2836	24.7895	25.4814	24.9542	25.2452	25.2141	26.3996
	P21216	P21216	Soluble inorganic pyrophosphatase 2	PPA2	>sp|P21216|IPYR2_ARATH Soluble inorganic pyrophosphatase 2 OS=Arabidopsis thaliana GN=PPA2 PE=2 SV=2	Color [DarkGray]	1	4			5	5	22.9204	23.0844	23.4162	22.1459	22.5258	22.925	22.7236	23.0847	22.9926	22.3759	22.9589	22.9206
	P21218;Q42536-2	P21218	Protochlorophyllide reductase B, chloroplastic	PORB	>sp|P21218|PORB_ARATH Protochlorophyllide reductase B, chloroplastic OS=Arabidopsis thaliana GN=PORB PE=1 SV=3	Color [DarkGray]	1	4			22	11	23.8609	23.848	25.3432	24.9571	25.6583	25.2833	25.791	24.2045	24.4548	25.4469	25.501	24.1635
	P21238	P21238	Chaperonin 60 subunit alpha 1, chloroplastic	CPN60A1	>sp|P21238|CPNA1_ARATH Chaperonin 60 subunit alpha 1, chloroplastic OS=Arabidopsis thaliana GN=CPN60A1 PE=1 SV=2	Color [DarkGray]	1	4			29	28	25.4002	24.9181	25.8014	25.4421	25.3451	25.1421	26.1135	25.245	25.4735	26.0128	26.1407	25.5636
	P21240	P21240	Chaperonin 60 subunit beta 1, chloroplastic	CPN60B1	>sp|P21240|CPNB1_ARATH Chaperonin 60 subunit beta 1, chloroplastic OS=Arabidopsis thaliana GN=CPN60B1 PE=1 SV=3	Color [DarkGray]	1	4			30	6	25.8055	25.2243	26.0651	25.9075	25.7361	25.5672	26.393	25.1395	25.4715	26.1526	26.074	25.3663
	P22953;F4KCE5;Q9S9N1	P22953;F4KCE5	Probable mediator of RNA polymerase II transcription subunit 37e	MED37E;HSC70-1	>sp|P22953|MD37E_ARATH Probable mediator of RNA polymerase II transcription subunit 37e OS=Arabidopsis thaliana GN=MED37E PE=1 SV=3;>tr|F4KCE5|F4KCE5_ARATH Heat shock cognate protein 70-1 OS=Arabidopsis thaliana GN=HSC70-1 PE=1 SV=1	Color [DarkGray]	1	4			56	18	28.882	29.121	28.9917	29.7922	29.4115	29.4979	30.6837	28.5617	29.219	29.2477	29.7849	31.4697
	P22954;Q9C7X7	P22954;Q9C7X7	Probable mediator of RNA polymerase II transcription subunit 37c;Heat shock 70 kDa protein 18	MED37D;HSP70-18	>sp|P22954|MD37D_ARATH Probable mediator of RNA polymerase II transcription subunit 37c OS=Arabidopsis thaliana GN=MED37D PE=1 SV=2;>sp|Q9C7X7|HSP7N_ARATH Heat shock 70 kDa protein 18 OS=Arabidopsis thaliana GN=HSP70-18 PE=2 SV=1	Color [DarkGray]	1	4			36	7	19.4407	23.5141	22.0317	22.8891	22.9524	22.6469	23.2218	22.5286	23.0793	23.2274	23.2733	24.8276
	Q9S841;P23321	Q9S841;P23321	Oxygen-evolving enhancer protein 1-2, chloroplastic;Oxygen-evolving enhancer protein 1-1, chloroplastic	PSBO2;PSBO1	>sp|Q9S841|PSBO2_ARATH Oxygen-evolving enhancer protein 1-2, chloroplastic OS=Arabidopsis thaliana GN=PSBO2 PE=1 SV=1;>sp|P23321|PSBO1_ARATH Oxygen-evolving enhancer protein 1-1, chloroplastic OS=Arabidopsis thaliana GN=PSBO1 PE=1 SV=2	Color [DarkGray]	1	4			3	3	19.1129	21.5438	21.3203	20.7436	21.4011	21.4099	19.7295	21.7639	21.7512	20.8731	22.3746	21.3313
	P23686	P23686	S-adenosylmethionine synthase 1	SAM1	>sp|P23686|METK1_ARATH S-adenosylmethionine synthase 1 OS=Arabidopsis thaliana GN=SAM1 PE=1 SV=2	Color [DarkGray]	1	4			32	9	19.2998	24.5434	24.4887	24.0889	24.4185	24.5808	24.9004	24.3004	24.2297	25.1406	24.6715	24.5222
	P24100	P24100	Cyclin-dependent kinase A-1	CDKA-1	>sp|P24100|CDKA1_ARATH Cyclin-dependent kinase A-1 OS=Arabidopsis thaliana GN=CDKA-1 PE=1 SV=1	Color [DarkGray]	1	4			7	6	19.3913	21.3747	20.4723	21.4158	21.943	22.0975	21.8808	21.3929	18.3452	21.7008	21.7235	21.9268
	P24636	P24636	Tubulin beta-4 chain	TUBB4	>sp|P24636|TBB4_ARATH Tubulin beta-4 chain OS=Arabidopsis thaliana GN=TUBB4 PE=2 SV=2	Color [DarkGray]	1	4			28	6	26.1478	25.9857	25.9555	26.5918	26.4902	26.4629	26.425	25.9626	26.3269	26.7367	26.6298	26.8478
	P24704;Q9FK60-2;Q9FK60	P24704	Superoxide dismutase [Cu-Zn] 1	CSD1	>sp|P24704|SODC1_ARATH Superoxide dismutase [Cu-Zn] 1 OS=Arabidopsis thaliana GN=CSD1 PE=1 SV=2	Color [DarkGray]	1	4			5	5	21.383	19.5634	21.7926	21.97	21.4179	20.1173	21.0232	20.6244	21.0465	20.7804	21.7688	20.7981
	P24806	P24806	Xyloglucan endotransglucosylase/hydrolase protein 24	XTH24	>sp|P24806|XTH24_ARATH Xyloglucan endotransglucosylase/hydrolase protein 24 OS=Arabidopsis thaliana GN=XTH24 PE=1 SV=2	Color [DarkGray]	1	4			3	3	19.8337	21.3533	20.6172	18.9029	20.566	20.5963	19.8651	22.2098	22.0934	19.4427	21.9375	21.8188
	P25696;Q9ZW34	P25696	Bifunctional enolase 2/transcriptional activator	ENO2	>sp|P25696|ENO2_ARATH Bifunctional enolase 2/transcriptional activator OS=Arabidopsis thaliana GN=ENO2 PE=1 SV=1	Color [DarkGray]	1	4			28	27	27.3023	27.4194	27.3259	26.6249	26.8389	26.9863	26.8488	26.7158	27.218	26.1841	27.4135	26.3628
	P25697	P25697	Phosphoribulokinase, chloroplastic		>sp|P25697|KPPR_ARATH Phosphoribulokinase, chloroplastic OS=Arabidopsis thaliana GN=At1g32060 PE=2 SV=1	Color [DarkGray]	1	4			19	19	27.5054	27.5546	28.1907	26.7087	27.3904	27.309	27.5555	27.0288	27.4851	26.6054	28.1939	26.3583
	P25819;F4JM86	P25819;F4JM86	Catalase-2;Catalase	CAT2	>sp|P25819|CATA2_ARATH Catalase-2 OS=Arabidopsis thaliana GN=CAT2 PE=2 SV=3;>tr|F4JM86|F4JM86_ARATH Catalase OS=Arabidopsis thaliana GN=CAT2 PE=3 SV=1	Color [DarkGray]	1	4			32	16	27.6177	28.1401	28.1534	27.1653	28.0668	27.7019	26.9476	27.572	27.5629	27.3455	28.2807	27.3354
	P25851	P25851	Fructose-1,6-bisphosphatase, chloroplastic	FBP	>sp|P25851|F16P1_ARATH Fructose-1,6-bisphosphatase, chloroplastic OS=Arabidopsis thaliana GN=FBP PE=2 SV=2	Color [DarkGray]	1	4			9	9	23.9828	24.1364	24.2291	23.5484	24.137	24.298	23.9122	24.0455	24.0848	24.2884	24.4116	23.8799
	P25855	P25855	Glycine cleavage system H protein 1, mitochondrial	GDH1	>sp|P25855|GCSH1_ARATH Glycine cleavage system H protein 1, mitochondrial OS=Arabidopsis thaliana GN=GDH1 PE=1 SV=1	Color [DarkGray]	1	4			4	1	20.1026	19.2607	20.009	19.5559	19.8923	20.2995	20.9033	18.6167	19.6722	19.2463	20.1002	20.4729
	P25856	P25856	Glyceraldehyde-3-phosphate dehydrogenase GAPA1, chloroplastic	GAPA1	>sp|P25856|G3PA1_ARATH Glyceraldehyde-3-phosphate dehydrogenase GAPA1, chloroplastic OS=Arabidopsis thaliana GN=GAPA1 PE=1 SV=3	Color [DarkGray]	1	4			26	8	29.2713	28.716	29.0073	29.3242	29.3767	29.144	29.3703	28.8886	28.6194	29.6968	29.3728	29.1386
	P25857	P25857	Glyceraldehyde-3-phosphate dehydrogenase GAPB, chloroplastic	GAPB	>sp|P25857|G3PB_ARATH Glyceraldehyde-3-phosphate dehydrogenase GAPB, chloroplastic OS=Arabidopsis thaliana GN=GAPB PE=1 SV=2	Color [DarkGray]	1	4			29	23	28.3584	28.3106	28.5105	28.4599	28.6828	28.5243	28.517	28.2856	27.9665	28.7804	28.3413	28.5162
	P25864	P25864	50S ribosomal protein L9, chloroplastic	RPL9	>sp|P25864|RK9_ARATH 50S ribosomal protein L9, chloroplastic OS=Arabidopsis thaliana GN=RPL9 PE=2 SV=1	Color [DarkGray]	1	4			8	8	19.6784	20.0205	18.8806	23.8096	23.5972	23.4555	19.3807	22.7991	19.9315	24.7902	19.6619	20.6976
	P25873	P25873	50S ribosomal protein L15, chloroplastic	RPL15	>sp|P25873|RK15_ARATH 50S ribosomal protein L15, chloroplastic OS=Arabidopsis thaliana GN=RPL15 PE=2 SV=2	Color [DarkGray]	1	4			16	16	20.0987	18.7514	20.5117	27.0538	26.5648	26.2184	21.3287	22.5052	22.9504	26.27	21.191	20.6876
	P26569;F4INW2	P26569;F4INW2	Histone H1.2	At2g30620	>sp|P26569|H12_ARATH Histone H1.2 OS=Arabidopsis thaliana GN=At2g30620 PE=1 SV=1;>tr|F4INW2|F4INW2_ARATH Histone H1.2 OS=Arabidopsis thaliana GN=At2g30620 PE=1 SV=1	Color [DarkGray]	1	4			3	2	22.2414	19.733	19.5114	20.0486	19.7125	20.6251	18.9783	19.4161	19.8179	20.372	20.5247	18.7705
	P27140-3;P27140-2;P27140	P27140-3;P27140-2;P27140	Beta carbonic anhydrase 1, chloroplastic	BCA1	>sp|P27140-3|BCA1_ARATH Isoform 3 of Beta carbonic anhydrase 1, chloroplastic OS=Arabidopsis thaliana GN=BCA1;>sp|P27140-2|BCA1_ARATH Isoform 2 of Beta carbonic anhydrase 1, chloroplastic OS=Arabidopsis thaliana GN=BCA1;>sp|P27140|BCA1_ARATH Beta carbonic	Color [DarkGray]	1	4			13	5	24.6811	24.8033	25.2299	24.7575	25.1353	24.7752	25.1803	24.9301	24.8514	25.1077	25.9827	24.8656
	P27202	P27202	Photosystem II 10 kDa polypeptide, chloroplastic	PSBR	>sp|P27202|PSBR_ARATH Photosystem II 10 kDa polypeptide, chloroplastic OS=Arabidopsis thaliana GN=PSBR PE=1 SV=1	Color [DarkGray]	1	4			3	3	19.723	19.4624	19.6293	21.9419	21.6954	20.9519	21.4622	20.7514	21.0046	22.8446	21.8137	20.7326
	P27521	P27521	Chlorophyll a-b binding protein 4, chloroplastic	LHCA4	>sp|P27521|CA4_ARATH Chlorophyll a-b binding protein 4, chloroplastic OS=Arabidopsis thaliana GN=LHCA4 PE=1 SV=1	Color [DarkGray]	1	4			11	11	26.6538	25.6777	26.1303	27.2784	27.0988	26.5502	26.4891	26.1117	26.0097	27.0603	26.8425	26.2643
	P28185	P28185	Ras-related protein RABA1a	RABA1A	>sp|P28185|RAA1A_ARATH Ras-related protein RABA1a OS=Arabidopsis thaliana GN=RABA1A PE=1 SV=1	Color [DarkGray]	1	4			5	1	20.0982	19.7535	20.0397	20.4298	19.9153	19.4604	21.2471	19.4813	19.0583	20.2534	19.005	20.3139
	P28186;P28188;REV__F4J0X4;Q948K6;Q9SF92;Q9LV79;Q9SID8;Q9LFT9;O80501;O49841;Q9SMR4	P28186	Ras-related protein RABE1c	RABE1C	>sp|P28186|RAE1C_ARATH Ras-related protein RABE1c OS=Arabidopsis thaliana GN=RABE1C PE=1 SV=1	Color [DarkGray]	1	4			11	1	23.1017	23.0033	23.0029	22.5973	23.0353	22.5952	22.4832	22.6466	22.4735	22.7947	22.5247	22.8469
	P28769	P28769	T-complex protein 1 subunit alpha	CCT1	>sp|P28769|TCPA_ARATH T-complex protein 1 subunit alpha OS=Arabidopsis thaliana GN=CCT1 PE=1 SV=1	Color [DarkGray]	1	4			26	26	24.823	24.9562	24.9261	25.1773	24.9912	25.2223	25.5866	24.7797	24.9197	25.2675	25.2321	25.0001
	P29197	P29197	Chaperonin CPN60, mitochondrial	CPN60	>sp|P29197|CH60A_ARATH Chaperonin CPN60, mitochondrial OS=Arabidopsis thaliana GN=CPN60 PE=2 SV=2	Color [DarkGray]	1	4			29	15	25.5238	25.3558	24.9437	25.2657	25.2498	25.2999	25.5115	24.2106	24.5732	24.5037	24.6169	24.2352
	P29511;B9DFF8	P29511;B9DFF8	Tubulin alpha-6 chain	TUBA6;TUA6	>sp|P29511|TBA6_ARATH Tubulin alpha-6 chain OS=Arabidopsis thaliana GN=TUBA6 PE=1 SV=1;>tr|B9DFF8|B9DFF8_ARATH AT4G14960 protein OS=Arabidopsis thaliana GN=TUA6 PE=2 SV=1	Color [DarkGray]	1	4			27	1	18.7542	24.0429	24.259	24.1085	25.1513	25.1086	25.3957	24.0514	24.212	24.3121	24.4027	24.3028
	P29513	P29513	Tubulin beta-5 chain	TUBB5	>sp|P29513|TBB5_ARATH Tubulin beta-5 chain OS=Arabidopsis thaliana GN=TUBB5 PE=2 SV=1	Color [DarkGray]	1	4			27	6	25.6129	25.6465	25.8838	26.5599	26.4026	26.3339	26.1129	26.057	26.1281	26.7961	26.3282	26.6527
	P29514	P29514	Tubulin beta-6 chain	TUBB6	>sp|P29514|TBB6_ARATH Tubulin beta-6 chain OS=Arabidopsis thaliana GN=TUBB6 PE=2 SV=1	Color [DarkGray]	1	4			27	5	23.0257	22.9066	22.6628	23.5278	23.6134	23.4483	23.0004	22.9949	23.0454	23.728	23.3044	23.7844
	P29515	P29515	Tubulin beta-7 chain	TUBB7	>sp|P29515|TBB7_ARATH Tubulin beta-7 chain OS=Arabidopsis thaliana GN=TUBB7 PE=2 SV=1	Color [DarkGray]	1	4			30	4	25.5647	25.1622	25.1158	26.502	26.1376	26.1592	25.977	25.2126	25.6606	26.1927	25.9577	26.1834
	P29516	P29516	Tubulin beta-8 chain	TUBB8	>sp|P29516|TBB8_ARATH Tubulin beta-8 chain OS=Arabidopsis thaliana GN=TUBB8 PE=2 SV=2	Color [DarkGray]	1	4			29	2	19.0981	18.3611	19.6057	20.5081	21.7273	21.4648	19.6665	20.2791	20.1228	21.9742	19.785	19.3574
	P29517	P29517	Tubulin beta-9 chain	TUBB9	>sp|P29517|TBB9_ARATH Tubulin beta-9 chain OS=Arabidopsis thaliana GN=TUBB9 PE=1 SV=1	Color [DarkGray]	1	4			27	3	19.3094	19.6184	20.8272	19.0736	20.0275	20.0914	20.041	20.8789	20.4246	20.9563	21.1114	19.9342
	P29976	P29976	Phospho-2-dehydro-3-deoxyheptonate aldolase 1, chloroplastic	DHS1	>sp|P29976|AROF_ARATH Phospho-2-dehydro-3-deoxyheptonate aldolase 1, chloroplastic OS=Arabidopsis thaliana GN=DHS1 PE=2 SV=2	Color [DarkGray]	1	4			20	13	23.3719	23.1003	23.8612	23.9874	24.2285	24.0398	24.4495	24.1243	24.0781	24.4558	24.3557	24.2176
	P30184;F4INR3	P30184;F4INR3	Leucine aminopeptidase 1	PM25;At2g24200	>sp|P30184|AMPL1_ARATH Leucine aminopeptidase 1 OS=Arabidopsis thaliana GN=PM25 PE=1 SV=1;>tr|F4INR3|F4INR3_ARATH Aminopeptidase family protein OS=Arabidopsis thaliana GN=At2g24200 PE=1 SV=1	Color [DarkGray]	1	4			17	11	24.6839	24.3939	24.7644	23.7684	23.9668	23.8811	24.7649	24.2656	24.3288	24.0016	24.4285	23.4012
	P30186;Q2V3Q0;O24616	P30186;Q2V3Q0;O24616	Proteasome subunit alpha type-7-A;Proteasome subunit alpha type-7-B	PAD1;PAD2	>sp|P30186|PSA7A_ARATH Proteasome subunit alpha type-7-A OS=Arabidopsis thaliana GN=PAD1 PE=1 SV=1;>tr|Q2V3Q0|Q2V3Q0_ARATH 20S proteasome alpha subunit PAD1 OS=Arabidopsis thaliana GN=PAD1 PE=4 SV=1;>sp|O24616|PSA7B_ARATH Proteasome subunit alpha type-7-B	Color [DarkGray]	1	4			11	11	22.8421	20.2931	23.469	23.3809	23.1067	23.6624	23.3199	22.7983	22.9142	22.8985	22.8946	21.9847
	P31167;O49447	P31167	ADP,ATP carrier protein 1, mitochondrial	AAC1	>sp|P31167|ADT1_ARATH ADP,ATP carrier protein 1, mitochondrial OS=Arabidopsis thaliana GN=AAC1 PE=1 SV=2	Color [DarkGray]	1	4			27	14	28.9007	28.9567	28.49	29.2172	29.3317	29.2899	28.9828	28.9034	28.4918	29.2858	28.7707	29.6625
	P31168	P31168	Dehydrin COR47	COR47	>sp|P31168|COR47_ARATH Dehydrin COR47 OS=Arabidopsis thaliana GN=COR47 PE=1 SV=2	Color [DarkGray]	1	4			3	2	19.1909	20.5023	19.1649	19.2443	19.7682	20.3329	19.6416	18.976	20.4261	20.1099	18.6971	19.7857
	P31265;F4J8E4	P31265	Translationally-controlled tumor protein homolog	TCTP	>sp|P31265|TCTP_ARATH Translationally-controlled tumor protein homolog OS=Arabidopsis thaliana GN=TCTP PE=2 SV=2	Color [DarkGray]	1	4			10	10	24.7835	24.6616	25.1764	24.5744	24.8365	24.626	25.2573	25.2461	25.1393	25.1503	25.7241	24.8068
	P31414;A8MQH1	P31414;A8MQH1	Pyrophosphate-energized vacuolar membrane proton pump 1	AVP1	>sp|P31414|AVP1_ARATH Pyrophosphate-energized vacuolar membrane proton pump 1 OS=Arabidopsis thaliana GN=AVP1 PE=1 SV=1;>tr|A8MQH1|A8MQH1_ARATH Pyrophosphate-energized vacuolar membrane proton pump 1 OS=Arabidopsis thaliana GN=AVP1 PE=4 SV=1	Color [DarkGray]	1	4			15	15	22.5787	23.5566	24.0721	22.8847	23.172	23.4491	22.305	23.9109	23.3348	22.5018	23.4524	24.5041
	P31582;Q9SN68	P31582;Q9SN68	Ras-related protein RABF2a;Ras-related protein RABF2b	RABF2A;RABF2B	>sp|P31582|RAF2A_ARATH Ras-related protein RABF2a OS=Arabidopsis thaliana GN=RABF2A PE=1 SV=1;>sp|Q9SN68|RAF2B_ARATH Ras-related protein RABF2b OS=Arabidopsis thaliana GN=RABF2B PE=1 SV=1	Color [DarkGray]	1	4			3	2	19.3708	20.6579	20.4115	20.8081	20.0578	20.481	20.1422	21.4091	20.9662	18.9943	20.3849	20.7499
	P32826	P32826	Serine carboxypeptidase-like 49	SCPL49	>sp|P32826|SCP49_ARATH Serine carboxypeptidase-like 49 OS=Arabidopsis thaliana GN=SCPL49 PE=2 SV=2	Color [DarkGray]	1	4			8	8	23.0766	23.1246	22.7592	22.764	22.4022	22.5752	21.3254	22.6983	22.9861	21.8184	22.5885	22.8188
	P32961;Q8LFU8;P46011	P32961	Nitrilase 1	NIT1	>sp|P32961|NRL1_ARATH Nitrilase 1 OS=Arabidopsis thaliana GN=NIT1 PE=1 SV=2	Color [DarkGray]	1	4			21	13	26.4983	26.9456	27.8644	25.8585	26.6958	27.016	26.5305	26.7301	26.9078	25.9968	26.9555	26.4462
	P33154	P33154	Pathogenesis-related protein 1		>sp|P33154|PR1_ARATH Pathogenesis-related protein 1 OS=Arabidopsis thaliana GN=At2g14610 PE=1 SV=1	Color [DarkGray]	1	4			4	4	19.1021	23.4367	21.6676	19.6096	22.2224	21.4555	19.5516	22.8318	22.8578	19.5004	22.8972	18.8531
	P33207	P33207	3-oxoacyl-[acyl-carrier-protein] reductase, chloroplastic		>sp|P33207|FABG_ARATH 3-oxoacyl-[acyl-carrier-protein] reductase, chloroplastic OS=Arabidopsis thaliana GN=At1g24360 PE=2 SV=2	Color [DarkGray]	1	4			6	6	22.8062	22.8246	22.1454	21.9447	22.1135	22.3795	22.6984	21.7924	22.1354	22.0873	22.0732	22.1889
	P34788	P34788	40S ribosomal protein S18	RPS18A	>sp|P34788|RS18_ARATH 40S ribosomal protein S18 OS=Arabidopsis thaliana GN=RPS18A PE=1 SV=1	Color [DarkGray]	1	4			9	9	24.8659	23.9181	24.5849	26.3037	25.4492	25.5639	25.4674	25.1987	23.6964	26.9006	25.1161	25.1574
	P34790	P34790	Peptidyl-prolyl cis-trans isomerase CYP18-3	CYP18-3	>sp|P34790|CP18C_ARATH Peptidyl-prolyl cis-trans isomerase CYP18-3 OS=Arabidopsis thaliana GN=CYP18-3 PE=1 SV=1	Color [DarkGray]	1	4			9	3	22.1103	22.3431	22.705	20.8168	21.6765	21.9068	21.8096	21.0714	20.1976	20.7996	21.6657	21.3853
	P34795	P34795	Glucose-6-phosphate isomerase, cytosolic	PGIC	>sp|P34795|G6PI_ARATH Glucose-6-phosphate isomerase, cytosolic OS=Arabidopsis thaliana GN=PGIC PE=1 SV=1	Color [DarkGray]	1	4			4	4	21.1044	20.1702	21.426	20.5381	21.1497	21.1547	20.0642	21.3183	19.4264	19.9199	22.1362	21.8582
	P34802	P34802	Heterodimeric geranylgeranyl pyrophosphate synthase large subunit 1, chloroplastic	GGPPS1	>sp|P34802|GGPP1_ARATH Heterodimeric geranylgeranyl pyrophosphate synthase large subunit 1, chloroplastic OS=Arabidopsis thaliana GN=GGPPS1 PE=1 SV=2	Color [DarkGray]	1	4			5	3	19.8564	23.7092	19.6045	20.1808	18.6723	19.8879	19.1229	19.1756	20.6639	23.1963	20.4138	20.5221
	P35510	P35510	Phenylalanine ammonia-lyase 1	PAL1	>sp|P35510|PAL1_ARATH Phenylalanine ammonia-lyase 1 OS=Arabidopsis thaliana GN=PAL1 PE=1 SV=3	Color [DarkGray]	1	4			30	16	24.7002	25.8402	26.112	25.2172	25.2301	25.3807	25.0696	26.0376	26.2879	25.5011	25.5309	25.7844
	P35614	P35614	Eukaryotic peptide chain release factor subunit 1-3	ERF1-3	>sp|P35614|ERF1Z_ARATH Eukaryotic peptide chain release factor subunit 1-3 OS=Arabidopsis thaliana GN=ERF1-3 PE=1 SV=1	Color [DarkGray]	1	4			9	0	23.3181	23.7434	23.7354	23.6566	23.9082	24.0503	24.188	23.7295	23.9337	24.2346	24.0764	24.1041
	Q6ID97;P36397;Q9M1P5;Q9LYJ3;Q9LQC8;P0DH91;REV__Q56YK7	Q6ID97;P36397;Q9M1P5;Q9LYJ3;Q9LQC8;P0DH91	ADP-ribosylation factor 1;ADP-ribosylation factor 2-A;ADP-ribosylation factor 2-B	ARFA1F;ARF1;T17J13.250;T15N1_160;ARF2-A;ARF2-B	>tr|Q6ID97|Q6ID97_ARATH ADP-ribosylation factor A1F OS=Arabidopsis thaliana GN=ARFA1F PE=2 SV=1;>sp|P36397|ARF1_ARATH ADP-ribosylation factor 1 OS=Arabidopsis thaliana GN=ARF1 PE=1 SV=2;>tr|Q9M1P5|Q9M1P5_ARATH ADP-ribosylation factor A1E OS=Arabidopsis tha	Color [DarkGray]	1	4			14	12	28.6162	28.624	28.4388	28.3779	28.524	28.5787	28.6544	28.6162	28.1411	28.4271	28.1758	28.2079
	P36428-2;P36428;F4I4Z2;REV__Q9XID3	P36428-2;P36428;F4I4Z2	Alanine--tRNA ligase	ALATS	>sp|P36428-2|SYA_ARATH Isoform Cytoplasmic of Alanine--tRNA ligase OS=Arabidopsis thaliana GN=ALATS;>sp|P36428|SYA_ARATH Alanine--tRNA ligase OS=Arabidopsis thaliana GN=ALATS PE=1 SV=3;>tr|F4I4Z2|F4I4Z2_ARATH Alanine--tRNA ligase OS=Arabidopsis thaliana GN	Color [DarkGray]	1	4			20	20	22.6488	23.5329	24.0352	23.9165	24.5019	23.9093	24.019	23.5105	23.6327	24.2983	22.5131	23.3312
	P37702-2;P37702;Q9C8K1	P37702-2;P37702	Myrosinase 1	TGG1	>sp|P37702-2|BGL38_ARATH Isoform 2 of Myrosinase 1 OS=Arabidopsis thaliana GN=TGG1;>sp|P37702|BGL38_ARATH Myrosinase 1 OS=Arabidopsis thaliana GN=TGG1 PE=1 SV=1	Color [DarkGray]	1	4			24	21	27.3514	27.3776	28.6361	27.683	27.8533	27.4049	27.165	27.5352	27.9416	26.5388	27.8671	27.0969
	P38025	P38025	Phosphoribosylaminoimidazole-succinocarboxamide synthase, chloroplastic	PUR7	>sp|P38025|PUR7_ARATH Phosphoribosylaminoimidazole-succinocarboxamide synthase, chloroplastic OS=Arabidopsis thaliana GN=PUR7 PE=2 SV=2	Color [DarkGray]	1	4			12	12	22.5023	22.1423	21.9252	22.508	22.4926	22.6693	22.893	22.2974	22.4561	22.9244	22.6664	22.2857
	P38418;Q9LNR3;Q9FNX8	P38418	Lipoxygenase 2, chloroplastic	LOX2	>sp|P38418|LOX2_ARATH Lipoxygenase 2, chloroplastic OS=Arabidopsis thaliana GN=LOX2 PE=1 SV=1	Color [DarkGray]	1	4			63	62	29.1304	28.9268	28.8549	29.2297	29.2776	29.1528	29.2401	28.5718	28.5638	29.2763	28.6673	28.7116
	P38420	P38420	DNA-directed RNA polymerase II subunit 2	NRPB2	>sp|P38420|NRPB2_ARATH DNA-directed RNA polymerase II subunit 2 OS=Arabidopsis thaliana GN=NRPB2 PE=1 SV=2	Color [DarkGray]	1	4			15	15	19.1674	20.4812	20.615	22.2581	23.4756	23.5504	19.3065	22.181	21.882	22.775	20.5176	20.9896
	P38557;P38558	P38557;P38558	Tubulin gamma-1 chain;Tubulin gamma-2 chain	TUBG1;TUBG2	>sp|P38557|TBG1_ARATH Tubulin gamma-1 chain OS=Arabidopsis thaliana GN=TUBG1 PE=1 SV=1;>sp|P38558|TBG2_ARATH Tubulin gamma-2 chain OS=Arabidopsis thaliana GN=TUBG2 PE=1 SV=1	Color [DarkGray]	1	4			6	6	20.1501	21.9175	21.8785	22.0791	22.157	22.1859	22.2644	22.105	22.1703	21.9919	22.236	22.3899
	P38666	P38666	60S ribosomal protein L24-2	RPL24B	>sp|P38666|RL242_ARATH 60S ribosomal protein L24-2 OS=Arabidopsis thaliana GN=RPL24B PE=2 SV=2	Color [DarkGray]	1	4			9	2	24.4653	23.9657	24.6095	26.7664	25.9032	25.7738	25.2908	25.2032	24.0291	26.8649	24.5462	25.423
	P39207;Q9LK64-2;Q9LK64	P39207	Nucleoside diphosphate kinase 1	NDK1	>sp|P39207|NDK1_ARATH Nucleoside diphosphate kinase 1 OS=Arabidopsis thaliana GN=NDK1 PE=1 SV=1	Color [DarkGray]	1	4			8	8	24.2274	24.0412	24.6149	23.9434	23.5951	23.2533	24.0837	23.6174	23.3388	23.1013	24.3572	23.1532
	P39697	P39697	40S ribosomal protein S19, mitochondrial	RPS19	>sp|P39697|RT19_ARATH 40S ribosomal protein S19, mitochondrial OS=Arabidopsis thaliana GN=RPS19 PE=1 SV=2	Color [DarkGray]	1	4			7	7	19.4759	20.2584	18.631	19.8995	23.2271	22.8748	20.1918	21.5647	19.3482	20.4892	21.4445	19.1886
	P40940;P40940-2	P40940;P40940-2	ADP-ribosylation factor 3	ARF3	>sp|P40940|ARF3_ARATH ADP-ribosylation factor 3 OS=Arabidopsis thaliana GN=ARF3 PE=1 SV=2;>sp|P40940-2|ARF3_ARATH Isoform 2 of ADP-ribosylation factor 3 OS=Arabidopsis thaliana GN=ARF3	Color [DarkGray]	1	4			6	6	23.3856	22.5927	22.6724	23.9224	23.2145	23.0702	23.2173	22.5435	22.2329	23.4096	22.7507	22.5799
	P40941	P40941	ADP,ATP carrier protein 2, mitochondrial	AAC2	>sp|P40941|ADT2_ARATH ADP,ATP carrier protein 2, mitochondrial OS=Arabidopsis thaliana GN=AAC2 PE=2 SV=2	Color [DarkGray]	1	4			18	5	20.13	20.5572	20.5512	20.6736	19.6866	21.2755	20.343	22.4647	21.8806	19.8865	21.718	23.3518
	P41088	P41088	Chalcone--flavonone isomerase 1	CHI1	>sp|P41088|CFI1_ARATH Chalcone--flavonone isomerase 1 OS=Arabidopsis thaliana GN=CHI1 PE=1 SV=2	Color [DarkGray]	1	4			9	9	25.0865	24.6726	24.7445	24.6767	24.2743	24.4871	24.886	24.214	24.3863	24.142	24.4218	24.1919
	P41376;A8MRZ7;F4JEL5;F4JEL4;F4JRF7;F4JRG0;Q0WQ57;Q9SU08	P41376;A8MRZ7;F4JEL5;F4JEL4	Eukaryotic initiation factor 4A-1	TIF4A-1;EIF4A1	>sp|P41376|IF4A1_ARATH Eukaryotic initiation factor 4A-1 OS=Arabidopsis thaliana GN=TIF4A-1 PE=1 SV=1;>tr|A8MRZ7|A8MRZ7_ARATH Translational initiation factor 4A-1 OS=Arabidopsis thaliana GN=EIF4A1 PE=3 SV=1;>tr|F4JEL5|F4JEL5_ARATH Translational initiation	Color [DarkGray]	1	4			31	6	24.9401	25.1271	25.1099	25.4029	25.5509	25.6939	25.986	25.4719	24.9108	25.9572	25.4268	25.3022
	P41377;F4HV96	P41377;F4HV96	Eukaryotic initiation factor 4A-2	TIF4A-2;EIF4A-2	>sp|P41377|IF4A2_ARATH Eukaryotic initiation factor 4A-2 OS=Arabidopsis thaliana GN=TIF4A-2 PE=1 SV=1;>tr|F4HV96|F4HV96_ARATH Translation initiation factor 4A-2 OS=Arabidopsis thaliana GN=EIF4A-2 PE=1 SV=1	Color [DarkGray]	1	4			31	7	28.0454	27.9375	28.2651	28.5427	28.613	28.4237	28.6302	28.2743	27.8776	28.9497	28.4011	28.5879
	P41916;Q8H156;P41917	P41916;Q8H156;P41917	GTP-binding nuclear protein Ran-1;GTP-binding nuclear protein Ran-3;GTP-binding nuclear protein Ran-2	RAN1;RAN3;RAN2	>sp|P41916|RAN1_ARATH GTP-binding nuclear protein Ran-1 OS=Arabidopsis thaliana GN=RAN1 PE=1 SV=1;>sp|Q8H156|RAN3_ARATH GTP-binding nuclear protein Ran-3 OS=Arabidopsis thaliana GN=RAN3 PE=1 SV=2;>sp|P41917|RAN2_ARATH GTP-binding nuclear protein Ran-2 OS=A	Color [DarkGray]	1	4			16	16	28.0607	28.3296	28.6638	27.7546	28.3146	27.8833	28.0827	28.4004	28.1468	27.7375	28.9354	27.9697
	P42036	P42036	40S ribosomal protein S14-3	RPS14C	>sp|P42036|RS143_ARATH 40S ribosomal protein S14-3 OS=Arabidopsis thaliana GN=RPS14C PE=2 SV=2	Color [DarkGray]	1	4			9	3	19.6351	21.5899	21.6564	22.9061	22.7644	22.7379	20.3391	22.6659	21.25	23.0142	21.5632	22.3929
	P42643;F4JJ94	P42643;F4JJ94	14-3-3-like protein GF14 chi	GRF1	>sp|P42643|14331_ARATH 14-3-3-like protein GF14 chi OS=Arabidopsis thaliana GN=GRF1 PE=1 SV=3;>tr|F4JJ94|F4JJ94_ARATH 14-3-3-like protein GF14 chi OS=Arabidopsis thaliana GN=GRF1 PE=1 SV=1	Color [DarkGray]	1	4			21	9	25.6075	25.1134	25.4877	26.2782	25.9119	25.7465	26.1885	25.0924	25.6971	26.1182	25.5304	25.3439
	P42644-2;P42644	P42644-2;P42644	14-3-3-like protein GF14 psi	GRF3	>sp|P42644-2|14333_ARATH Isoform 2 of 14-3-3-like protein GF14 psi OS=Arabidopsis thaliana GN=GRF3;>sp|P42644|14333_ARATH 14-3-3-like protein GF14 psi OS=Arabidopsis thaliana GN=GRF3 PE=1 SV=2	Color [DarkGray]	1	4			17	7	19.5205	18.9061	22.9157	23.1713	23.141	23.0797	23.4613	22.6462	23.1346	22.7482	23.1203	22.7148
	P42645	P42645	14-3-3-like protein GF14 upsilon	GRF5	>sp|P42645|14335_ARATH 14-3-3-like protein GF14 upsilon OS=Arabidopsis thaliana GN=GRF5 PE=1 SV=2	Color [DarkGray]	1	4			18	6	22.3821	23.4276	23.4884	23.7534	23.831	23.7321	23.6471	23.0824	23.7192	23.791	23.6744	23.4816
	P42697;F4K015;P42697-2	P42697;F4K015;P42697-2	Dynamin-related protein 1A	DRP1A;DL1	>sp|P42697|DRP1A_ARATH Dynamin-related protein 1A OS=Arabidopsis thaliana GN=DRP1A PE=1 SV=3;>tr|F4K015|F4K015_ARATH Dynamin-related protein 1A OS=Arabidopsis thaliana GN=DL1 PE=1 SV=1;>sp|P42697-2|DRP1A_ARATH Isoform 2 of Dynamin-related protein 1A OS=Ara	Color [DarkGray]	1	4			14	13	19.7819	22.3643	18.7738	22.5094	22.6738	22.1759	19.0985	19.947	19.093	22.6288	19.9526	20.0544
	P42731;Q9ZQG2	P42731	Polyadenylate-binding protein 2	PAB2	>sp|P42731|PABP2_ARATH Polyadenylate-binding protein 2 OS=Arabidopsis thaliana GN=PAB2 PE=1 SV=1	Color [DarkGray]	1	4			15	14	24.3936	24.531	24.501	24.5621	24.6278	24.8266	24.9432	24.1184	24.3619	24.8986	24.7925	24.2528
	P42733	P42733	40S ribosomal protein S11-3	RPS11C	>sp|P42733|RS113_ARATH 40S ribosomal protein S11-3 OS=Arabidopsis thaliana GN=RPS11C PE=2 SV=2	Color [DarkGray]	1	4			7	3	20.4942	20.4478	20.3223	22.5341	21.9504	21.7282	19.7096	22.1228	19.3555	21.9852	21.1851	21.2256
	P42734;P42734-2	P42734;P42734-2	Probable cinnamyl alcohol dehydrogenase 9	CAD9	>sp|P42734|CADH9_ARATH Probable cinnamyl alcohol dehydrogenase 9 OS=Arabidopsis thaliana GN=CAD9 PE=2 SV=2;>sp|P42734-2|CADH9_ARATH Isoform 2 of Probable cinnamyl alcohol dehydrogenase 9 OS=Arabidopsis thaliana GN=CAD9	Color [DarkGray]	1	4			21	21	27.1133	27.8232	27.9587	26.8627	27.5566	27.3354	27.6335	27.1903	26.9093	27.6065	27.6511	27.1856
	P42737-2;P42737;A8MQY4;F4K875;F4K873	P42737-2;P42737;A8MQY4;F4K875;F4K873	Beta carbonic anhydrase 2, chloroplastic;Carbonic anhydrase	BCA2;CA2	>sp|P42737-2|BCA2_ARATH Isoform 2 of Beta carbonic anhydrase 2, chloroplastic OS=Arabidopsis thaliana GN=BCA2;>sp|P42737|BCA2_ARATH Beta carbonic anhydrase 2, chloroplastic OS=Arabidopsis thaliana GN=BCA2 PE=1 SV=3;>tr|A8MQY4|A8MQY4_ARATH Carbonic anhydras	Color [DarkGray]	1	4			14	6	24.5389	24.9559	25.6136	24.5723	25.2668	24.6276	25.3923	24.7805	24.5404	25.1155	25.9922	24.3872
	P42761	P42761	Glutathione S-transferase F10	GSTF10	>sp|P42761|GSTFA_ARATH Glutathione S-transferase F10 OS=Arabidopsis thaliana GN=GSTF10 PE=1 SV=3	Color [DarkGray]	1	4			7	6	19.6096	22.9163	24.3784	23.154	22.7088	23.2002	24.0419	23.1264	22.2737	22.8098	22.9845	22.2543
	P42762	P42762	Chaperone protein ClpD, chloroplastic	CLPD	>sp|P42762|CLPD_ARATH Chaperone protein ClpD, chloroplastic OS=Arabidopsis thaliana GN=CLPD PE=1 SV=1	Color [DarkGray]	1	4			3	2	20.181	19.219	20.0763	19.6985	18.8293	20.5107	20.6858	20.2681	20.6958	20.4278	19.7272	18.7465
	P42770	P42770	Glutathione reductase, chloroplastic	EMB2360	>sp|P42770|GSHRP_ARATH Glutathione reductase, chloroplastic OS=Arabidopsis thaliana GN=EMB2360 PE=2 SV=1	Color [DarkGray]	1	4			4	4	19.5427	22.2956	22.892	19.7129	21.5467	21.6849	19.1715	21.184	19.7427	19.6912	19.1416	19.7524
	P42791	P42791	60S ribosomal protein L18-2	RPL18B	>sp|P42791|RL182_ARATH 60S ribosomal protein L18-2 OS=Arabidopsis thaliana GN=RPL18B PE=1 SV=2	Color [DarkGray]	1	4			12	3	20.3226	20.6131	20.1623	22.8804	22.0044	22.1621	20.2856	22.1436	19.5751	21.9777	21.106	22.134
	P42795;P42794;P42794-2	P42795;P42794;P42794-2	60S ribosomal protein L11-1;60S ribosomal protein L11-2	RPL11A;RPL11B	>sp|P42795|RL111_ARATH 60S ribosomal protein L11-1 OS=Arabidopsis thaliana GN=RPL11A PE=2 SV=2;>sp|P42794|RL112_ARATH 60S ribosomal protein L11-2 OS=Arabidopsis thaliana GN=RPL11B PE=2 SV=2;>sp|P42794-2|RL112_ARATH Isoform 2 of 60S ribosomal protein L11-2	Color [DarkGray]	1	4			11	11	24.4794	24.3662	24.6341	27.3853	27.1432	27.231	26.8731	26.5326	26.227	27.3984	25.0745	25.6945
	P42797	P42797	40S ribosomal protein S10, mitochondrial	RPS10	>sp|P42797|RT10_ARATH 40S ribosomal protein S10, mitochondrial OS=Arabidopsis thaliana GN=RPS10 PE=2 SV=2	Color [DarkGray]	1	4			5	5	19.8377	20.3594	18.3437	19.6709	21.5853	23.0415	20.4997	20.9196	20.9113	21.9316	20.7832	20.8277
	P42798;O80646	P42798	40S ribosomal protein S15a-1	RPS15AA	>sp|P42798|R15A1_ARATH 40S ribosomal protein S15a-1 OS=Arabidopsis thaliana GN=RPS15AA PE=2 SV=2	Color [DarkGray]	1	4			7	1	24.6585	23.6367	24.3137	24.6898	24.6348	24.8792	24.7273	24.7136	23.8944	25.6266	24.2864	24.8965
	P42799	P42799	Glutamate-1-semialdehyde 2,1-aminomutase 1, chloroplastic	GSA1	>sp|P42799|GSA1_ARATH Glutamate-1-semialdehyde 2,1-aminomutase 1, chloroplastic OS=Arabidopsis thaliana GN=GSA1 PE=2 SV=1	Color [DarkGray]	1	4			9	3	19.411	23.4746	23.0285	22.6055	23.1052	23.1442	23.821	22.9241	22.1441	22.7075	23.2105	22.4546
	P42801;Q9LX12;Q38862;F4IIN3	P42801;Q9LX12;Q38862	Inositol-3-phosphate synthase isozyme 1;Probable inositol 3-phosphate synthase isozyme 3;Inositol-3-phosphate synthase isozyme 2	IPS1;IPS3;IPS2	>sp|P42801|INO1_ARATH Inositol-3-phosphate synthase isozyme 1 OS=Arabidopsis thaliana GN=IPS1 PE=1 SV=3;>sp|Q9LX12|INO3_ARATH Probable inositol 3-phosphate synthase isozyme 3 OS=Arabidopsis thaliana GN=IPS3 PE=1 SV=1;>sp|Q38862|INO2_ARATH Inositol-3-phosph	Color [DarkGray]	1	4			7	7	19.6054	22.6745	22.1056	19.2694	21.7479	22.1266	19.9009	22.0815	21.9607	19.7939	22.1031	22.3915
	P42814;F4IW05	P42814;F4IW05	Ribonuclease 2	RNS2	>sp|P42814|RNS2_ARATH Ribonuclease 2 OS=Arabidopsis thaliana GN=RNS2 PE=2 SV=1;>tr|F4IW05|F4IW05_ARATH Ribonuclease 2 OS=Arabidopsis thaliana GN=RNS2 PE=3 SV=1	Color [DarkGray]	1	4			5	5	23.5026	23.9677	23.082	21.9977	23.2627	23.853	23.3048	23.2489	23.3163	22.5578	23.0901	22.9564
	P42825	P42825	Chaperone protein dnaJ 2	ATJ2	>sp|P42825|DNAJ2_ARATH Chaperone protein dnaJ 2 OS=Arabidopsis thaliana GN=ATJ2 PE=1 SV=2	Color [DarkGray]	1	4			12	3	20.08	19.248	20.3665	19.7343	18.5324	20.1604	20.355	19.6345	19.2033	21.7249	19.7786	19.7655
	P43255	P43255	COP9 signalosome complex subunit 8	CSN8	>sp|P43255|CSN8_ARATH COP9 signalosome complex subunit 8 OS=Arabidopsis thaliana GN=CSN8 PE=1 SV=1	Color [DarkGray]	1	4			4	4	19.9421	19.5849	20.6956	19.8457	20.6491	20.7924	20.2022	19.9137	20.529	19.937	21.0924	20.1786
	P43286;P43287	P43286	Aquaporin PIP2-1;Aquaporin PIP2-1, N-terminally processed	PIP2-1	>sp|P43286|PIP21_ARATH Aquaporin PIP2-1 OS=Arabidopsis thaliana GN=PIP2-1 PE=1 SV=1	Color [DarkGray]	1	4			4	3	20.2276	19.6698	19.5786	20.2885	20.1343	19.0242	18.5143	19.4692	20.3834	19.6861	22.2371	22.9701
	P43288;P43289;F4JE58;Q39012;Q39010;O23145;Q96287	P43288;P43289	Shaggy-related protein kinase alpha;Shaggy-related protein kinase gamma	ASK1;ASK3	>sp|P43288|KSG1_ARATH Shaggy-related protein kinase alpha OS=Arabidopsis thaliana GN=ASK1 PE=1 SV=3;>sp|P43289|KSG3_ARATH Shaggy-related protein kinase gamma OS=Arabidopsis thaliana GN=ASK3 PE=2 SV=1	Color [DarkGray]	1	4			3	2	20.0035	19.3591	19.9696	20.8015	19.8206	19.2475	20.9157	19.3267	20.674	19.0336	19.0067	22.3443
	P43292;Q9FFP9	P43292;Q9FFP9	Serine/threonine-protein kinase SRK2G;Serine/threonine-protein kinase SRK2H	SRK2G;SRK2H	>sp|P43292|SRK2G_ARATH Serine/threonine-protein kinase SRK2G OS=Arabidopsis thaliana GN=SRK2G PE=1 SV=2;>sp|Q9FFP9|SRK2H_ARATH Serine/threonine-protein kinase SRK2H OS=Arabidopsis thaliana GN=SRK2H PE=1 SV=1	Color [DarkGray]	1	4			6	2	19.8423	20.166	19.6387	20.4411	19.5216	19.5423	19.9728	18.8119	20.2907	20.9359	19.5224	20.1487
	P43296;P43295	P43296	Cysteine proteinase RD19a	RD19A	>sp|P43296|RD19A_ARATH Cysteine proteinase RD19a OS=Arabidopsis thaliana GN=RD19A PE=2 SV=1	Color [DarkGray]	1	4			6	5	24.4035	23.9505	24.1145	23.71	24.148	24.1696	23.8214	24.0058	24.2354	23.4172	24.2302	24.5741
	P43297	P43297	Cysteine proteinase RD21a	RD21A	>sp|P43297|RD21A_ARATH Cysteine proteinase RD21a OS=Arabidopsis thaliana GN=RD21A PE=1 SV=1	Color [DarkGray]	1	4			13	12	26.991	26.6651	26.2428	26.1811	26.4315	26.5226	25.5816	26.9566	27.1291	25.7084	26.5787	27.0295
	P45432	P45432	COP9 signalosome complex subunit 1	CSN1	>sp|P45432|CSN1_ARATH COP9 signalosome complex subunit 1 OS=Arabidopsis thaliana GN=CSN1 PE=1 SV=2	Color [DarkGray]	1	4			7	7	21.8338	19.9401	22.4539	22.9504	22.7343	22.6362	22.3388	22.0704	22.3516	22.9179	22.7367	22.367
	P45724;F4JW69;P45725	P45724	Phenylalanine ammonia-lyase 2	PAL2	>sp|P45724|PAL2_ARATH Phenylalanine ammonia-lyase 2 OS=Arabidopsis thaliana GN=PAL2 PE=1 SV=2	Color [DarkGray]	1	4			21	8	19.9253	22.6889	22.6333	22.4811	19.0103	21.8172	19.7172	22.662	22.9029	22.0466	22.0561	22.3464
	P46283	P46283	Sedoheptulose-1,7-bisphosphatase, chloroplastic		>sp|P46283|S17P_ARATH Sedoheptulose-1,7-bisphosphatase, chloroplastic OS=Arabidopsis thaliana GN=At3g55800 PE=2 SV=1	Color [DarkGray]	1	4			14	14	25.9957	25.765	25.3707	24.5501	25.177	25.3066	25.319	25.2258	25.4746	24.0844	25.822	24.8431
	P46286;Q4PSL7	P46286	60S ribosomal protein L8-1	RPL8A	>sp|P46286|RL81_ARATH 60S ribosomal protein L8-1 OS=Arabidopsis thaliana GN=RPL8A PE=1 SV=2	Color [DarkGray]	1	4			14	2	24.691	24.6097	24.3686	27.2682	26.5442	25.8722	25.7989	26.6668	24.4039	27.0367	24.7492	26.0288
	P46309;F4JMS5	P46309;F4JMS5	Glutamate--cysteine ligase, chloroplastic	GSH1	>sp|P46309|GSH1_ARATH Glutamate--cysteine ligase, chloroplastic OS=Arabidopsis thaliana GN=GSH1 PE=1 SV=2;>tr|F4JMS5|F4JMS5_ARATH Glutamate-cysteine ligase OS=Arabidopsis thaliana GN=GSH1 PE=4 SV=1	Color [DarkGray]	1	4			5	5	19.9211	22.2381	22.4641	21.7095	21.8395	21.2057	21.8611	21.7176	21.8548	21.9623	22.4932	21.7448
	P46312	P46312	Omega-6 fatty acid desaturase, chloroplastic	FAD6	>sp|P46312|FAD6C_ARATH Omega-6 fatty acid desaturase, chloroplastic OS=Arabidopsis thaliana GN=FAD6 PE=2 SV=2	Color [DarkGray]	1	4			3	3	18.8769	20.5913	20.4275	22.0491	20.1961	19.3979	22.4069	19.5609	20.1997	21.9671	19.2305	18.2221
	P46422;Q9SLM6	P46422;Q9SLM6	Glutathione S-transferase F2;Glutathione S-transferase F3	GSTF2;GSTF3	>sp|P46422|GSTF2_ARATH Glutathione S-transferase F2 OS=Arabidopsis thaliana GN=GSTF2 PE=1 SV=3;>sp|Q9SLM6|GSTF3_ARATH Glutathione S-transferase F3 OS=Arabidopsis thaliana GN=GSTF3 PE=2 SV=1	Color [DarkGray]	1	4			3	1	20.252	20.0415	20.0464	20.8873	20.32	21.2572	20.7411	20.2536	18.7062	20.1254	20.4086	19.1394
	P46644	P46644	Aspartate aminotransferase 3, chloroplastic	ASP3	>sp|P46644|AAT3_ARATH Aspartate aminotransferase 3, chloroplastic OS=Arabidopsis thaliana GN=ASP3 PE=1 SV=1	Color [DarkGray]	1	4			16	12	25.2412	25.74	25.7096	24.0552	24.8427	24.9348	24.9729	23.3849	22.9836	23.1355	23.3645	22.5938
	P46645;F4I0D4;P46646	P46645	Aspartate aminotransferase, cytoplasmic isozyme 1	ASP2	>sp|P46645|AAT2_ARATH Aspartate aminotransferase, cytoplasmic isozyme 1 OS=Arabidopsis thaliana GN=ASP2 PE=1 SV=2	Color [DarkGray]	1	4			10	6	20.8788	20.0538	21.1725	19.4787	20.743	19.5641	21.0147	19.2495	18.9784	18.9683	20.2445	20.3241
	P47996	P47996	Inosine-5-monophosphate dehydrogenase 1	IMPDH	>sp|P47996|IMDH1_ARATH Inosine-5-monophosphate dehydrogenase 1 OS=Arabidopsis thaliana GN=IMPDH PE=2 SV=1	Color [DarkGray]	1	4			4	2	19.3547	19.1613	19.9614	20.9855	19.3268	20.0343	20.3002	21.3306	20.8791	20.8103	20.45	20.978
	P47998;Q9LJA0;F4K5T1;Q9SXS7;Q9S6Z7	P47998	Cysteine synthase 1	OASA1	>sp|P47998|CYSK1_ARATH Cysteine synthase 1 OS=Arabidopsis thaliana GN=OASA1 PE=1 SV=2	Color [DarkGray]	1	4			8	8	20.275	20.8203	19.2916	19.7324	22.1546	21.8694	19.2516	20.1866	19.1349	19.5858	18.8162	21.2207
	P47999	P47999	Cysteine synthase, chloroplastic/chromoplastic	OASB	>sp|P47999|CYSKP_ARATH Cysteine synthase, chloroplastic/chromoplastic OS=Arabidopsis thaliana GN=OASB PE=1 SV=2	Color [DarkGray]	1	4			8	7	22.2488	22.3547	23.119	22.8369	22.3944	21.9227	22.6083	21.9718	22.1411	21.9889	23.2731	22.3173
	P48007	P48007	Floral homeotic protein PISTILLATA	PI	>sp|P48007|PIST_ARATH Floral homeotic protein PISTILLATA OS=Arabidopsis thaliana GN=PI PE=1 SV=1	Color [DarkGray]	1	4			5	5	20.7285	19.6887	20.1602	21.2593	20.9159	20.0072	19.1888	19.1749	19.532	19.8564	19.599	19.7056
	P48347-2;P48347;F4I1C1;F4I1B8;F4I1B7;F4IA59	P48347-2;P48347;F4I1C1	14-3-3-like protein GF14 epsilon	GRF10	>sp|P48347-2|14310_ARATH Isoform 2 of 14-3-3-like protein GF14 epsilon OS=Arabidopsis thaliana GN=GRF10;>sp|P48347|14310_ARATH 14-3-3-like protein GF14 epsilon OS=Arabidopsis thaliana GN=GRF10 PE=1 SV=1;>tr|F4I1C1|F4I1C1_ARATH 14-3-3-like protein GF14 epsi	Color [DarkGray]	1	4			15	12	23.198	22.985	22.8913	24.1485	23.6025	23.508	23.8421	22.5661	22.9101	23.7484	23.3896	23.0188
	P48482;P48485;P48484;P30366;Q9M9W3;O82734-2;O82733-3;O82734;O82733-2;O82733;P48483	P48482;P48485;P48484;P30366	Serine/threonine-protein phosphatase PP1 isozyme 2;Serine/threonine-protein phosphatase PP1 isozyme 5;Serine/threonine-protein phosphatase PP1 isozyme 4;Serine/threonine-protein phosphatase PP1 isozyme 1	TOPP2;TOPP5;TOPP4;TOPP1	>sp|P48482|PP12_ARATH Serine/threonine-protein phosphatase PP1 isozyme 2 OS=Arabidopsis thaliana GN=TOPP2 PE=1 SV=1;>sp|P48485|PP15_ARATH Serine/threonine-protein phosphatase PP1 isozyme 5 OS=Arabidopsis thaliana GN=TOPP5 PE=1 SV=1;>sp|P48484|PP14_ARATH Se	Color [DarkGray]	1	4			6	5	19.7491	19.2188	19.4058	21.7931	22.0907	21.6171	20.0851	18.8693	19.1898	20.8429	20.2288	20.403
	P48491	P48491	Triosephosphate isomerase, cytosolic	CTIMC	>sp|P48491|TPIS_ARATH Triosephosphate isomerase, cytosolic OS=Arabidopsis thaliana GN=CTIMC PE=1 SV=2	Color [DarkGray]	1	4			8	7	23.2971	23.6419	22.1721	22.4198	22.7035	23.0219	22.6904	22.3319	22.3197	21.7788	22.2755	22.3887
	P48523	P48523	Cinnamyl alcohol dehydrogenase 4	CAD4	>sp|P48523|CADH4_ARATH Cinnamyl alcohol dehydrogenase 4 OS=Arabidopsis thaliana GN=CAD4 PE=1 SV=1	Color [DarkGray]	1	4			7	6	19.111	23.68	23.431	19.4397	23.0944	23.2581	24.2136	23.4825	23.4367	23.4414	23.0363	22.8841
	P48578	P48578	Serine/threonine-protein phosphatase PP2A-3 catalytic subunit	PP2A3	>sp|P48578|PP2A3_ARATH Serine/threonine-protein phosphatase PP2A-3 catalytic subunit OS=Arabidopsis thaliana GN=PP2A3 PE=2 SV=1	Color [DarkGray]	1	4			15	3	24.3907	25.3277	25.2181	25.3427	25.2342	25.4701	25.3772	25.3612	25.3136	25.7608	25.5908	25.5803
	P48641;Q5Q0C9;F4IFF6	P48641	Glutathione reductase, cytosolic		>sp|P48641|GSHRC_ARATH Glutathione reductase, cytosolic OS=Arabidopsis thaliana GN=At3g24170 PE=2 SV=1	Color [DarkGray]	1	4			13	13	23.8169	23.8264	24.6031	23.2255	23.5478	23.2818	23.4317	23.9349	24.0182	22.5839	23.4775	23.5159
	P49040;Q9LXL5;Q9M111;REV__Q9LXB9;REV__O65573	P49040	Sucrose synthase 1	SUS1	>sp|P49040|SUSY1_ARATH Sucrose synthase 1 OS=Arabidopsis thaliana GN=SUS1 PE=1 SV=3	Color [DarkGray]	1	4			37	36	26.7157	26.8946	26.3226	25.9453	26.2057	26.3031	25.6029	25.5413	25.7066	25.1424	25.1848	25.9651
	Q9LVJ4;P49063	Q9LVJ4;P49063	Exopolygalacturonase clone GBGA483	At3g14040	>tr|Q9LVJ4|Q9LVJ4_ARATH Exopolygalacturonase / galacturan 1,4-alpha-galacturonidase / pectinase OS=Arabidopsis thaliana GN=At3g14040 PE=3 SV=1;>sp|P49063|PGLR2_ARATH Exopolygalacturonase clone GBGA483 OS=Arabidopsis thaliana GN=At3g07850 PE=2 SV=2	Color [DarkGray]	1	4			5	5	18.9703	21.1697	20.5752	19.9343	19.5135	19.1516	19.9532	18.8771	21.8569	20.6373	20.5904	19.9221
	P49107;F4KC80;P49107-2	P49107	Photosystem I reaction center subunit N, chloroplastic	PSAN	>sp|P49107|PSAN_ARATH Photosystem I reaction center subunit N, chloroplastic OS=Arabidopsis thaliana GN=PSAN PE=1 SV=2	Color [DarkGray]	1	4			8	8	19.444	19.2701	23.2835	23.5764	23.3446	24.0049	23.9204	22.7023	22.7607	24.1796	22.9655	22.3636
	P49200	P49200	40S ribosomal protein S20-1	RPS20A	>sp|P49200|RS201_ARATH 40S ribosomal protein S20-1 OS=Arabidopsis thaliana GN=RPS20A PE=2 SV=2	Color [DarkGray]	1	4			7	2	24.3719	24.8649	25.2931	25.4699	25.4911	25.364	24.8378	25.6231	24.6311	25.6527	24.8262	25.2954
	P49201;Q9SF35	P49201;Q9SF35	40S ribosomal protein S23-2;40S ribosomal protein S23-1	RPS23B;RPS23A	>sp|P49201|RS232_ARATH 40S ribosomal protein S23-2 OS=Arabidopsis thaliana GN=RPS23B PE=2 SV=2;>sp|Q9SF35|RS231_ARATH 40S ribosomal protein S23-1 OS=Arabidopsis thaliana GN=RPS23A PE=2 SV=2	Color [DarkGray]	1	4			7	7	23.6025	23.3097	24.1817	26.0846	26.0984	25.4555	24.4166	25.1971	24.4572	26.0108	24.8	24.8412
	Q93VH9;P49204;F4K5C7;F4IMI7;Q93ZD5;REV__Q9C8L9;Q84UU9	Q93VH9;P49204;F4K5C7;F4IMI7	40S ribosomal protein S4-1;40S ribosomal protein S4-2;40S ribosomal protein S4	RPS4A;RPS4B;At5g07090;At2g17360	>sp|Q93VH9|RS41_ARATH 40S ribosomal protein S4-1 OS=Arabidopsis thaliana GN=RPS4A PE=2 SV=1;>sp|P49204|RS42_ARATH 40S ribosomal protein S4-2 OS=Arabidopsis thaliana GN=RPS4B PE=2 SV=4;>tr|F4K5C7|F4K5C7_ARATH 40S ribosomal protein S4 OS=Arabidopsis thaliana	Color [DarkGray]	1	4			25	2	25.9158	25.7317	25.9475	27.5993	27.5073	27.3084	26.2512	26.9902	25.6258	27.5419	26.3838	27.1792
	Q9SQZ1;Q9SJ36;Q9LZ17;P49205	Q9SQZ1;Q9SJ36;Q9LZ17;P49205	40S ribosomal protein S17-3;40S ribosomal protein S17-2;40S ribosomal protein S17-4;40S ribosomal protein S17-1	RPS17C;RPS17B;RPS17D;RPS17A	>sp|Q9SQZ1|RS173_ARATH 40S ribosomal protein S17-3 OS=Arabidopsis thaliana GN=RPS17C PE=2 SV=3;>sp|Q9SJ36|RS172_ARATH 40S ribosomal protein S17-2 OS=Arabidopsis thaliana GN=RPS17B PE=2 SV=3;>sp|Q9LZ17|RS174_ARATH 40S ribosomal protein S17-4 OS=Arabidopsis	Color [DarkGray]	1	4			9	9	20.1921	21.4074	22.3311	26.0826	25.9825	26.4848	22.728	24.5853	22.7434	25.0561	22.5826	24.6275
	P49206;Q8LPJ7;Q9LYK9	P49206;Q8LPJ7;Q9LYK9	40S ribosomal protein S26-1;40S ribosomal protein S26-2;40S ribosomal protein S26-3	RPS26A;RPS26B;RPS26C	>sp|P49206|RS261_ARATH 40S ribosomal protein S26-1 OS=Arabidopsis thaliana GN=RPS26A PE=2 SV=2;>sp|Q8LPJ7|RS262_ARATH 40S ribosomal protein S26-2 OS=Arabidopsis thaliana GN=RPS26B PE=2 SV=2;>sp|Q9LYK9|RS263_ARATH 40S ribosomal protein S26-3 OS=Arabidopsis	Color [DarkGray]	1	4			4	4	19.6046	22.4636	22.8566	25.767	24.7634	24.1677	23.3847	25.1303	23.499	25.3123	24.0871	24.3082
	P49209	P49209	60S ribosomal protein L9-1	RPL9B	>sp|P49209|RL91_ARATH 60S ribosomal protein L9-1 OS=Arabidopsis thaliana GN=RPL9B PE=1 SV=3	Color [DarkGray]	1	4			16	10	26.5007	26.5628	26.9258	26.9663	27.2227	27.0054	26.8234	27.4321	26.2314	27.8077	26.6158	27.378
	P49211	P49211	60S ribosomal protein L32-1	RPL32A	>sp|P49211|RL321_ARATH 60S ribosomal protein L32-1 OS=Arabidopsis thaliana GN=RPL32A PE=2 SV=2	Color [DarkGray]	1	4			9	3	20.9882	21.5773	22.2486	25.6185	24.5091	24.2991	22.9791	23.9705	21.8459	25.3236	23.2539	23.1845
	P49227;Q9M8Y0	P49227	60S ribosomal protein L5-2	RPL5B	>sp|P49227|RL52_ARATH 60S ribosomal protein L5-2 OS=Arabidopsis thaliana GN=RPL5B PE=2 SV=3	Color [DarkGray]	1	4			18	4	18.9162	20.2784	19.5252	19.1598	23.0531	23.4287	19.6151	21.5578	19.8241	20.5023	19.3556	20.407
	P49243	P49243	3-oxoacyl-[acyl-carrier-protein] synthase III, chloroplastic		>sp|P49243|FABH_ARATH 3-oxoacyl-[acyl-carrier-protein] synthase III, chloroplastic OS=Arabidopsis thaliana GN=At1g62640 PE=2 SV=2	Color [DarkGray]	1	4			10	10	24.9046	24.488	24.3715	24.3865	24.3384	24.352	24.4554	24.4	24.0113	24.5653	24.2714	24.2777
	P49637	P49637	60S ribosomal protein L27a-3	RPL27AC	>sp|P49637|R27A3_ARATH 60S ribosomal protein L27a-3 OS=Arabidopsis thaliana GN=RPL27AC PE=2 SV=2	Color [DarkGray]	1	4			11	1	21.0603	20.0574	19.0251	19.154	20.5951	20.1721	20.0941	20.2758	19.8444	20.9847	19.4747	20.1353
	P49688	P49688	40S ribosomal protein S2-3	RPS2C	>sp|P49688|RS23_ARATH 40S ribosomal protein S2-3 OS=Arabidopsis thaliana GN=RPS2C PE=1 SV=2	Color [DarkGray]	1	4			21	7	25.012	24.3706	25.0314	27.3708	26.5408	26.1266	25.7813	26.1043	24.9673	27.3299	25.1876	25.752
	P49689	P49689	40S ribosomal protein S30	RPS30A	>sp|P49689|RS30_ARATH 40S ribosomal protein S30 OS=Arabidopsis thaliana GN=RPS30A PE=3 SV=3	Color [DarkGray]	1	4			3	3	19.6854	21.5205	21.5972	24.898	22.1615	21.7318	21.7667	22.0866	21.2929	24.3492	22.2152	21.1045
	P49691;F4KDU5	P49691;F4KDU5	60S ribosomal protein L4-2	RPL4D;At5g02870	>sp|P49691|RL4B_ARATH 60S ribosomal protein L4-2 OS=Arabidopsis thaliana GN=RPL4D PE=2 SV=2;>tr|F4KDU5|F4KDU5_ARATH 60S ribosomal protein L4-2 OS=Arabidopsis thaliana GN=At5g02870 PE=4 SV=1	Color [DarkGray]	1	4			30	9	19.1995	22.9946	23.3481	25.6683	25.1294	24.9003	24.4766	24.7541	23.8007	25.4736	24.0213	23.8437
	P49692	P49692	60S ribosomal protein L7a-1	RPL7AA	>sp|P49692|RL7A1_ARATH 60S ribosomal protein L7a-1 OS=Arabidopsis thaliana GN=RPL7AA PE=1 SV=2	Color [DarkGray]	1	4			17	3	19.8284	20.8469	22.324	23.3947	23.2907	22.8625	19.7725	22.6498	21.2852	19.2823	21.4767	22.7503
	P50287;F4K9K7	P50287;F4K9K7	Isoaspartyl peptidase/L-asparaginase 1;Isoaspartyl peptidase/L-asparaginase 1 subunit alpha;Isoaspartyl peptidase/L-asparaginase 1 subunit beta	At5g08100	>sp|P50287|ASPGA_ARATH Isoaspartyl peptidase/L-asparaginase 1 OS=Arabidopsis thaliana GN=At5g08100 PE=1 SV=2;>tr|F4K9K7|F4K9K7_ARATH Asparaginase OS=Arabidopsis thaliana GN=At5g08100 PE=1 SV=1	Color [DarkGray]	1	4			7	7	19.6718	22.4062	23.0039	19.0406	21.8973	22.1762	20.2832	19.2808	20.5856	20.399	22.3455	19.9114
	P50546	P50546	DNA-directed RNA polymerase subunit beta	rpoB	>sp|P50546|RPOB_ARATH DNA-directed RNA polymerase subunit beta OS=Arabidopsis thaliana GN=rpoB PE=3 SV=4	Color [DarkGray]	1	4			7	7	19.378	19.3891	20.3032	20.0334	20.6146	20.3937	19.6141	20.0555	19.0065	22.4415	18.8109	20.1712
	P51412	P51412	50S ribosomal protein L21, chloroplastic	RPL21	>sp|P51412|RK21_ARATH 50S ribosomal protein L21, chloroplastic OS=Arabidopsis thaliana GN=RPL21 PE=2 SV=1	Color [DarkGray]	1	4			9	9	21.6766	20.9313	22.0217	26.3152	26.6321	26.4964	22.2023	24.7585	24.8638	26.6889	23.2389	23.3534
	P51413;F4HRW5;Q9FX82;Q9FLA5	P51413;F4HRW5	60S ribosomal protein L17-2	RPL17B;At1g67430	>sp|P51413|RL172_ARATH 60S ribosomal protein L17-2 OS=Arabidopsis thaliana GN=RPL17B PE=2 SV=2;>tr|F4HRW5|F4HRW5_ARATH 60S ribosomal protein L17-2 OS=Arabidopsis thaliana GN=At1g67430 PE=3 SV=1	Color [DarkGray]	1	4			12	1	25.3006	25.0456	25.5217	26.9517	26.4968	26.3469	25.7889	25.9539	25.0275	26.8409	25.641	26.1314
	P51414;Q9FJX2	P51414	60S ribosomal protein L26-1	RPL26A	>sp|P51414|RL261_ARATH 60S ribosomal protein L26-1 OS=Arabidopsis thaliana GN=RPL26A PE=2 SV=2	Color [DarkGray]	1	4			11	11	23.0742	22.9573	23.6135	26.2369	25.6093	25.5021	24.0114	25.1866	24.2665	26.2056	24.7327	24.7677
	P51418;A8MRF3;Q8L7K0	P51418;A8MRF3;Q8L7K0	60S ribosomal protein L18a-2;60S ribosomal protein L18a-1	RPL18AB;RPL18AA	>sp|P51418|R18A2_ARATH 60S ribosomal protein L18a-2 OS=Arabidopsis thaliana GN=RPL18AB PE=2 SV=2;>tr|A8MRF3|A8MRF3_ARATH 60S ribosomal protein L18a-1 OS=Arabidopsis thaliana GN=RPL18AA PE=3 SV=1;>sp|Q8L7K0|R18A1_ARATH 60S ribosomal protein L18a-1 OS=Arabid	Color [DarkGray]	1	4			15	8	25.092	24.6951	24.6919	27.3652	26.3597	26.1677	25.8425	26.307	24.8675	27.1368	24.8666	25.8253
	P51420;Q9SLL7;A8MR49	P51420;Q9SLL7;A8MR49	60S ribosomal protein L31-3;60S ribosomal protein L31-1	RPL31C;RPL31A;At5g56710	>sp|P51420|RL313_ARATH 60S ribosomal protein L31-3 OS=Arabidopsis thaliana GN=RPL31C PE=2 SV=2;>sp|Q9SLL7|RL311_ARATH 60S ribosomal protein L31-1 OS=Arabidopsis thaliana GN=RPL31A PE=3 SV=1;>tr|A8MR49|A8MR49_ARATH 60S ribosomal protein L31-3 OS=Arabidopsis	Color [DarkGray]	1	4			6	2	20.9265	21.3797	23.5617	24.754	24.8009	24.5626	23.6453	20.5716	19.5947	24.6369	19.6115	24.7398
	Q9FZH0;P51422;Q9LFB1	Q9FZH0;P51422	60S ribosomal protein L35a-2;60S ribosomal protein L35a-4	RPL35AB;RPL35AD	>sp|Q9FZH0|R35A2_ARATH 60S ribosomal protein L35a-2 OS=Arabidopsis thaliana GN=RPL35AB PE=3 SV=1;>sp|P51422|R35A4_ARATH 60S ribosomal protein L35a-4 OS=Arabidopsis thaliana GN=RPL35AD PE=3 SV=2	Color [DarkGray]	1	4			5	3	20.4983	20.1578	22.3201	24.2402	23.5388	23.3799	23.116	22.4464	23.4054	24.1301	22.6586	23.1821
	P51430;F4KGU2	P51430;F4KGU2	40S ribosomal protein S6-2	RPS6B;EMB3010	>sp|P51430|RS62_ARATH 40S ribosomal protein S6-2 OS=Arabidopsis thaliana GN=RPS6B PE=1 SV=3;>tr|F4KGU2|F4KGU2_ARATH 40S ribosomal protein S6-2 OS=Arabidopsis thaliana GN=EMB3010 PE=1 SV=1	Color [DarkGray]	1	4			15	5	23.9317	24.4079	23.5092	26.5507	25.3012	25.4871	24.5762	25.07	24.0404	26.1328	24.5567	24.8624
	P51818;O03986;P27323	P51818;O03986	Heat shock protein 90-3;Heat shock protein 90-4	HSP90-3;HSP90-4	>sp|P51818|HS903_ARATH Heat shock protein 90-3 OS=Arabidopsis thaliana GN=HSP90-3 PE=1 SV=2;>sp|O03986|HS904_ARATH Heat shock protein 90-4 OS=Arabidopsis thaliana GN=HSP90-4 PE=2 SV=1	Color [DarkGray]	1	4			47	3	20.3009	20.08	20.455	19.7995	19.6751	19.8601	20.2795	19.7011	19.0693	21.1411	20.0259	19.3796
	P52032	P52032	Phospholipid hydroperoxide glutathione peroxidase 1, chloroplastic	GPX1	>sp|P52032|GPX1_ARATH Phospholipid hydroperoxide glutathione peroxidase 1, chloroplastic OS=Arabidopsis thaliana GN=GPX1 PE=2 SV=2	Color [DarkGray]	1	4			7	6	22.9491	23.3936	23.4192	23.5331	23.5761	23.6412	23.2626	22.9802	22.8905	23.3723	23.7649	22.9626
	P52410-2;P52410;F4KHF4	P52410-2;P52410;F4KHF4	3-oxoacyl-[acyl-carrier-protein] synthase I, chloroplastic	KAS1;KAS I	>sp|P52410-2|KASC1_ARATH Isoform 2 of 3-oxoacyl-[acyl-carrier-protein] synthase I, chloroplastic OS=Arabidopsis thaliana GN=KAS1;>sp|P52410|KASC1_ARATH 3-oxoacyl-[acyl-carrier-protein] synthase I, chloroplastic OS=Arabidopsis thaliana GN=KAS1 PE=2 SV=2;>tr	Color [DarkGray]	1	4			17	17	24.5911	24.5318	25.066	24.8527	24.8083	24.582	25.1864	24.9559	24.9499	25.1408	25.2247	24.9763
	P52577;B3LFB7	P52577	Isoflavone reductase homolog P3		>sp|P52577|IFRH_ARATH Isoflavone reductase homolog P3 OS=Arabidopsis thaliana GN=At1g75280 PE=2 SV=1	Color [DarkGray]	1	4			9	6	24.8092	25.0278	25.036	23.7401	24.7392	24.6418	23.8089	25.1696	25.4313	23.9301	25.5916	24.7401
	P52901	P52901	Pyruvate dehydrogenase E1 component subunit alpha-1, mitochondrial	E1 ALPHA	>sp|P52901|ODPA1_ARATH Pyruvate dehydrogenase E1 component subunit alpha-1, mitochondrial OS=Arabidopsis thaliana GN=E1 ALPHA PE=2 SV=2	Color [DarkGray]	1	4			14	10	24.4463	23.7593	23.4459	22.8781	23.262	23.3805	22.7705	23.2	23.57	21.7379	23.1547	23.3537
	P53492	P53492	Actin-7	ACT7	>sp|P53492|ACT7_ARATH Actin-7 OS=Arabidopsis thaliana GN=ACT7 PE=1 SV=1	Color [DarkGray]	1	4			26	7	28.7833	28.7616	28.6122	28.7728	28.795	28.9514	28.7778	28.8069	28.7865	28.8762	28.95	29.2379
	P53497;P53494;Q8GWA5	P53497;P53494	Actin-12;Actin-4	ACT12;ACT4	>sp|P53497|ACT12_ARATH Actin-12 OS=Arabidopsis thaliana GN=ACT12 PE=1 SV=1;>sp|P53494|ACT4_ARATH Actin-4 OS=Arabidopsis thaliana GN=ACT4 PE=1 SV=1	Color [DarkGray]	1	4	+		18	1	18.8844	20.0342	20.7009	19.9374	19.182	19.341	20.1956	21.0379	20.6062	19.6752	19.6613	20.9643
	P53496	P53496	Actin-11	ACT11	>sp|P53496|ACT11_ARATH Actin-11 OS=Arabidopsis thaliana GN=ACT11 PE=1 SV=1	Color [DarkGray]	1	4			21	2	22.3324	22.1878	22.0747	22.3267	22.3015	22.2098	20.127	22.5336	22.5314	22.5156	22.5629	23.141
	P53799	P53799	Squalene synthase	SQS1	>sp|P53799|FDFT_ARATH Squalene synthase OS=Arabidopsis thaliana GN=SQS1 PE=1 SV=1	Color [DarkGray]	1	4			3	3	19.4694	19.2656	19.1944	19.8761	19.3558	19.9021	20.0764	20.3739	19.0756	20.4444	18.9588	20.8703
	P54150	P54150	Peptide methionine sulfoxide reductase A4, chloroplastic	MSR4	>sp|P54150|MSRA4_ARATH Peptide methionine sulfoxide reductase A4, chloroplastic OS=Arabidopsis thaliana GN=MSR4 PE=1 SV=2	Color [DarkGray]	1	4			6	5	19.5725	19.5006	21.916	22.3114	21.5022	21.5732	19.8572	22.2002	21.9397	21.959	21.983	22.0163
	P54609;Q9LZF6;Q9SCN8	P54609;Q9LZF6;Q9SCN8	Cell division control protein 48 homolog A;Cell division control protein 48 homolog E;Cell division control protein 48 homolog D	CDC48A;CDC48E;CDC48D	>sp|P54609|CD48A_ARATH Cell division control protein 48 homolog A OS=Arabidopsis thaliana GN=CDC48A PE=1 SV=1;>sp|Q9LZF6|CD48E_ARATH Cell division control protein 48 homolog E OS=Arabidopsis thaliana GN=CDC48E PE=1 SV=2;>sp|Q9SCN8|CD48D_ARATH Cell division	Color [DarkGray]	1	4			49	49	26.8657	27.0771	26.7928	26.9819	27.0757	27.0199	27.0897	26.6547	27.0903	27.1472	26.8059	26.8332
	P54873;P54873-2	P54873;P54873-2	Hydroxymethylglutaryl-CoA synthase	HMGS	>sp|P54873|HMCS_ARATH Hydroxymethylglutaryl-CoA synthase OS=Arabidopsis thaliana GN=HMGS PE=1 SV=2;>sp|P54873-2|HMCS_ARATH Isoform 2 of Hydroxymethylglutaryl-CoA synthase OS=Arabidopsis thaliana GN=HMGS	Color [DarkGray]	1	4			18	18	24.543	23.9718	24.3712	24.7719	23.9065	24.1242	24.4554	24.1366	24.2738	24.9754	24.2332	23.8166
	P54887;F4IFZ9;B9DFG0	P54887;F4IFZ9;B9DFG0	Delta-1-pyrroline-5-carboxylate synthase A;Glutamate 5-kinase;Gamma-glutamyl phosphate reductase	P5CSA;P5CS1	>sp|P54887|P5CS1_ARATH Delta-1-pyrroline-5-carboxylate synthase A OS=Arabidopsis thaliana GN=P5CSA PE=1 SV=1;>tr|F4IFZ9|F4IFZ9_ARATH Delta1-pyrroline-5-carboxylate synthase 1 OS=Arabidopsis thaliana GN=P5CS1 PE=1 SV=1;>tr|B9DFG0|B9DFG0_ARATH AT2G39800 prot	Color [DarkGray]	1	4			28	16	24.8853	24.7437	25.1339	25.2489	25.2794	24.9302	24.7576	24.4446	24.5033	25.489	25.0068	25.069
	P54888;B3H5E3	P54888;B3H5E3	Delta-1-pyrroline-5-carboxylate synthase B;Glutamate 5-kinase;Gamma-glutamyl phosphate reductase	P5CSB;P5CS2	>sp|P54888|P5CS2_ARATH Delta-1-pyrroline-5-carboxylate synthase B OS=Arabidopsis thaliana GN=P5CSB PE=2 SV=1;>tr|B3H5E3|B3H5E3_ARATH Delta 1-pyrroline-5-carboxylate synthase 2 OS=Arabidopsis thaliana GN=P5CS2 PE=3 SV=1	Color [DarkGray]	1	4			19	7	20.2023	19.2944	19.5801	19.8119	20.9613	20.9306	19.8887	20.8677	21.1018	19.4153	21.1161	21.0104
	P54967	P54967	Biotin synthase	BIO2	>sp|P54967|BIOB_ARATH Biotin synthase OS=Arabidopsis thaliana GN=BIO2 PE=2 SV=1	Color [DarkGray]	1	4			6	6	20.2182	20.4213	18.7397	20.2706	19.4576	20.7979	19.4781	20.5229	20.9838	19.7312	20.976	20.9742
	P55034	P55034	26S proteasome non-ATPase regulatory subunit 4 homolog	RPN10	>sp|P55034|PSMD4_ARATH 26S proteasome non-ATPase regulatory subunit 4 homolog OS=Arabidopsis thaliana GN=RPN10 PE=1 SV=1	Color [DarkGray]	1	4			7	7	19.0312	22.3619	22.3616	19.7439	23.0214	23.2618	20.3149	22.2347	22.9468	19.4592	22.8864	22.8501
	P55228	P55228	Glucose-1-phosphate adenylyltransferase small subunit, chloroplastic	APS1	>sp|P55228|GLGS_ARATH Glucose-1-phosphate adenylyltransferase small subunit, chloroplastic OS=Arabidopsis thaliana GN=APS1 PE=2 SV=2	Color [DarkGray]	1	4			15	15	25.1253	25.2312	26.2944	24.6718	24.7948	24.999	25.1316	25.3196	25.7046	24.8642	25.8443	24.6914
	P55229	P55229	Glucose-1-phosphate adenylyltransferase large subunit 1, chloroplastic	ADG2	>sp|P55229|GLGL1_ARATH Glucose-1-phosphate adenylyltransferase large subunit 1, chloroplastic OS=Arabidopsis thaliana GN=ADG2 PE=1 SV=3	Color [DarkGray]	1	4			19	18	23.8636	24.3264	25.9117	24.1217	24.4162	24.487	24.5836	24.6882	24.8012	24.4444	25.4659	24.0319
	P55230	P55230	Glucose-1-phosphate adenylyltransferase large subunit 2, chloroplastic	APL2	>sp|P55230|GLGL2_ARATH Glucose-1-phosphate adenylyltransferase large subunit 2, chloroplastic OS=Arabidopsis thaliana GN=APL2 PE=2 SV=2	Color [DarkGray]	1	4			12	11	19.2622	22.5657	24.2698	22.3583	22.5959	22.5106	23.1716	22.4462	22.9172	22.8482	23.2708	21.5515
	P55231	P55231	Glucose-1-phosphate adenylyltransferase large subunit 3, chloroplastic	APL3	>sp|P55231|GLGL3_ARATH Glucose-1-phosphate adenylyltransferase large subunit 3, chloroplastic OS=Arabidopsis thaliana GN=APL3 PE=2 SV=2	Color [DarkGray]	1	4			9	2	20.842	18.2298	20.6494	19.3093	19.5867	21.0224	19.9682	20.1871	20.0389	20.2706	20.094	20.7504
	P55737;F4K6B6	P55737;F4K6B6	Heat shock protein 90-2	HSP90-2;HSP81-2	>sp|P55737|HS902_ARATH Heat shock protein 90-2 OS=Arabidopsis thaliana GN=HSP90-2 PE=1 SV=1;>tr|F4K6B6|F4K6B6_ARATH Heat shock protein 81-2 OS=Arabidopsis thaliana GN=HSP81-2 PE=1 SV=1	Color [DarkGray]	1	4			47	3	26.575	26.5913	27.1207	27.6396	27.5798	27.3883	27.7223	26.3929	27.1652	27.9973	26.9121	27.0339
	P55826;P55826-2	P55826;P55826-2	Protoporphyrinogen oxidase 1, chloroplastic	PPOX1	>sp|P55826|PPOC_ARATH Protoporphyrinogen oxidase 1, chloroplastic OS=Arabidopsis thaliana GN=PPOX1 PE=1 SV=1;>sp|P55826-2|PPOC_ARATH Isoform 2 of Protoporphyrinogen oxidase 1, chloroplastic OS=Arabidopsis thaliana GN=PPOX1	Color [DarkGray]	1	4			3	3	20.0814	19.3843	20.4557	19.5627	19.7664	19.5877	19.0998	20.0146	19.5828	20.119	18.9089	19.9744
	P55852	P55852	Small ubiquitin-related modifier 1	SUMO1	>sp|P55852|SUMO1_ARATH Small ubiquitin-related modifier 1 OS=Arabidopsis thaliana GN=SUMO1 PE=1 SV=2	Color [DarkGray]	1	4			3	1	19.7124	18.9039	20.0363	20.1176	20.3881	20.147	19.1309	20.0662	20.435	20.8489	20.1085	20.14
	P56753	P56753	NAD(P)H-quinone oxidoreductase subunit H, chloroplastic	ndhH	>sp|P56753|NDHH_ARATH NAD(P)H-quinone oxidoreductase subunit H, chloroplastic OS=Arabidopsis thaliana GN=ndhH PE=1 SV=1	Color [DarkGray]	1	4			5	5	19.7446	19.3362	19.2443	20.0772	21.5039	20.8443	19.9555	19.0028	20.0739	20.4388	21.156	21.2398
	P56757;REV__Q0WPW8	P56757	ATP synthase subunit alpha, chloroplastic	atpA	>sp|P56757|ATPA_ARATH ATP synthase subunit alpha, chloroplastic OS=Arabidopsis thaliana GN=atpA PE=1 SV=1	Color [DarkGray]	1	4			26	24	27.1029	27.1817	27.6695	27.5955	27.7965	27.675	27.7188	27.6107	27.6261	28.106	27.6324	27.6691
	P56759	P56759	ATP synthase subunit b, chloroplastic	atpF	>sp|P56759|ATPF_ARATH ATP synthase subunit b, chloroplastic OS=Arabidopsis thaliana GN=atpF PE=3 SV=1	Color [DarkGray]	1	4			9	9	22.9174	22.9654	22.7797	22.8519	23.2761	23.1596	22.7242	22.7292	22.3065	23.3351	23.0376	22.4685
	P56761	P56761	Photosystem II D2 protein	psbD	>sp|P56761|PSBD_ARATH Photosystem II D2 protein OS=Arabidopsis thaliana GN=psbD PE=1 SV=3	Color [DarkGray]	1	4			11	11	25.4933	26.192	25.038	25.5236	26.3581	26.2888	25.9268	26.9435	25.5113	26.8412	26.0588	25.8577
	P56762	P56762	DNA-directed RNA polymerase subunit alpha	rpoA	>sp|P56762|RPOA_ARATH DNA-directed RNA polymerase subunit alpha OS=Arabidopsis thaliana GN=rpoA PE=3 SV=1	Color [DarkGray]	1	4			4	4	22.773	19.4015	20.0553	22.6736	19.4184	19.972	22.3781	18.8307	20.1062	22.3544	20.4073	19.0952
	P56763	P56763	DNA-directed RNA polymerase subunit beta	rpoC1	>sp|P56763|RPOC1_ARATH DNA-directed RNA polymerase subunit beta OS=Arabidopsis thaliana GN=rpoC1 PE=3 SV=1	Color [DarkGray]	1	4			3	3	19.8002	20.5224	18.9007	20.2377	18.7538	19.6752	20.2667	20.197	19.7771	22.2213	21.0417	19.0548
	P56764	P56764	DNA-directed RNA polymerase subunit beta	rpoC2	>sp|P56764|RPOC2_ARATH DNA-directed RNA polymerase subunit beta OS=Arabidopsis thaliana GN=rpoC2 PE=3 SV=1	Color [DarkGray]	1	4			8	8	24.5548	20.2215	19.2616	24.5613	24.8213	24.6928	24.8724	24.3764	24.195	25.385	19.1882	24.7224
	P56765	P56765	Acetyl-coenzyme A carboxylase carboxyl transferase subunit beta, chloroplastic	accD	>sp|P56765|ACCD_ARATH Acetyl-coenzyme A carboxylase carboxyl transferase subunit beta, chloroplastic OS=Arabidopsis thaliana GN=accD PE=1 SV=2	Color [DarkGray]	1	4			25	25	25.2043	24.799	24.7742	25.9597	25.9634	25.9454	25.6393	25.5923	25.5508	26.3479	25.791	26.5387
	P56766	P56766	Photosystem I P700 chlorophyll a apoprotein A1	psaA	>sp|P56766|PSAA_ARATH Photosystem I P700 chlorophyll a apoprotein A1 OS=Arabidopsis thaliana GN=psaA PE=2 SV=1	Color [DarkGray]	1	4			6	6	20.5495	23.1465	22.8219	18.805	23.1097	22.6351	19.9451	23.0392	22.4766	22.692	22.4784	22.3568
	P56767	P56767	Photosystem I P700 chlorophyll a apoprotein A2	psaB	>sp|P56767|PSAB_ARATH Photosystem I P700 chlorophyll a apoprotein A2 OS=Arabidopsis thaliana GN=psaB PE=3 SV=1	Color [DarkGray]	1	4			8	8	22.9116	23.1749	22.7833	22.1236	22.8349	22.4792	22.3367	22.5325	22.0059	22.456	22.1126	22.3204
	P56771	P56771	Apocytochrome f	petA	>sp|P56771|CYF_ARATH Cytochrome f OS=Arabidopsis thaliana GN=petA PE=3 SV=1	Color [DarkGray]	1	4			5	5	20.4761	21.841	19.8015	19.7119	21.4492	21.5624	19.9885	21.3695	20.7073	20.5742	21.5957	21.2039
	P56777	P56777	Photosystem II CP47 chlorophyll apoprotein	psbB	>sp|P56777|PSBB_ARATH Photosystem II CP47 reaction center protein OS=Arabidopsis thaliana GN=psbB PE=1 SV=1	Color [DarkGray]	1	4			17	17	25.9892	26.7423	24.6435	25.923	26.7713	26.4771	25.9377	27.1365	25.9753	27.1489	26.5667	26.5734
	P56778	P56778	Photosystem II CP43 chlorophyll apoprotein	psbC	>sp|P56778|PSBC_ARATH Photosystem II CP43 reaction center protein OS=Arabidopsis thaliana GN=psbC PE=1 SV=3	Color [DarkGray]	1	4			14	14	26.6189	26.9023	25.6527	26.5956	27.2622	27.1305	26.3342	27.5519	26.487	27.2002	26.7632	26.8642
	P56779	P56779	Cytochrome b559 subunit alpha	psbE	>sp|P56779|PSBE_ARATH Cytochrome b559 subunit alpha OS=Arabidopsis thaliana GN=psbE PE=1 SV=4	Color [DarkGray]	1	4			3	3	19.4891	19.9173	20.5266	22.0087	21.9833	21.7265	20.5519	21.6322	19.5922	19.7634	21.2034	20.143
	P56785;P93296	P56785	Putative membrane protein ycf1	ycf1-A	>sp|P56785|TI214_ARATH Protein TIC 214 OS=Arabidopsis thaliana GN=TIC214 PE=1 SV=1	Color [DarkGray]	1	4			12	12	19.3561	19.6985	20.5025	19.1937	21.2956	21.3347	20.0151	20.301	19.0116	18.9521	18.717	19.6652
	P56788	P56788	Photosystem I assembly protein Ycf4	ycf4	>sp|P56788|YCF4_ARATH Photosystem I assembly protein Ycf4 OS=Arabidopsis thaliana GN=ycf4 PE=3 SV=1	Color [DarkGray]	1	4			3	3	19.4262	20.5324	18.8315	21.0023	19.534	20.386	21.2483	19.7974	19.9317	22.0205	19.8284	20.4144
	P56792	P56792	50S ribosomal protein L14, chloroplastic	rpl14	>sp|P56792|RK14_ARATH 50S ribosomal protein L14, chloroplastic OS=Arabidopsis thaliana GN=rpl14 PE=3 SV=1	Color [DarkGray]	1	4			10	10	19.8204	21.9943	22.0526	25.7915	24.9928	24.6051	22.6849	22.7911	23.5147	24.9874	22.4354	22.2842
	P56793;Q84WZ8	P56793	50S ribosomal protein L16, chloroplastic	rpl16	>sp|P56793|RK16_ARATH 50S ribosomal protein L16, chloroplastic OS=Arabidopsis thaliana GN=rpl16 PE=3 SV=1	Color [DarkGray]	1	4			5	5	20.5971	19.6581	18.9445	25.0608	24.0938	23.4871	21.6465	24.0787	18.9327	24.1881	20.6685	19.6648
	P56794	P56794	50S ribosomal protein L20, chloroplastic	rpl20	>sp|P56794|RK20_ARATH 50S ribosomal protein L20, chloroplastic OS=Arabidopsis thaliana GN=rpl20 PE=3 SV=1	Color [DarkGray]	1	4			6	6	19.3962	21.6074	20.7102	25.2268	24.3705	24.0551	22.0887	23.6452	21.603	25.2156	21.2272	21.1101
	P56795	P56795	50S ribosomal protein L22, chloroplastic	rpl22	>sp|P56795|RK22_ARATH 50S ribosomal protein L22, chloroplastic OS=Arabidopsis thaliana GN=rpl22 PE=3 SV=1	Color [DarkGray]	1	4			6	6	19.3646	19.7616	21.5862	24.4762	24.1154	22.7536	21.0388	21.4266	20.4939	23.8698	20.6831	20.1639
	P56796	P56796	50S ribosomal protein L33, chloroplastic	rpl33	>sp|P56796|RK33_ARATH 50S ribosomal protein L33, chloroplastic OS=Arabidopsis thaliana GN=rpl33 PE=3 SV=1	Color [DarkGray]	1	4			7	7	19.327	19.0855	19.1207	23.9501	22.933	22.831	21.2059	21.609	19.6701	23.9624	20.0719	19.0605
	P56797	P56797	30S ribosomal protein S2, chloroplastic	rps2	>sp|P56797|RR2_ARATH 30S ribosomal protein S2, chloroplastic OS=Arabidopsis thaliana GN=rps2 PE=3 SV=1	Color [DarkGray]	1	4			13	13	23.1035	21.9824	22.4228	26.6748	26.1803	25.4816	23.7478	24.1968	22.8072	25.837	23.4681	23.7825
	P56798	P56798	30S ribosomal protein S3, chloroplastic	rps3	>sp|P56798|RR3_ARATH 30S ribosomal protein S3, chloroplastic OS=Arabidopsis thaliana GN=rps3 PE=3 SV=1	Color [DarkGray]	1	4			12	12	21.8984	22.7172	22.7641	24.2275	23.7628	23.5187	22.1736	22.9816	22.6472	24.4803	22.9629	23.2673
	P56799;F4JW44;F4K9D7	P56799	30S ribosomal protein S4, chloroplastic	rps4	>sp|P56799|RR4_ARATH 30S ribosomal protein S4, chloroplastic OS=Arabidopsis thaliana GN=rps4 PE=3 SV=1	Color [DarkGray]	1	4			12	12	22.0663	23.7354	22.8104	27.8249	26.7819	26.4128	24.2995	25.6348	23.9044	26.8385	24.5613	24.8114
	P56801	P56801	30S ribosomal protein S8, chloroplastic	rps8	>sp|P56801|RR8_ARATH 30S ribosomal protein S8, chloroplastic OS=Arabidopsis thaliana GN=rps8 PE=3 SV=1	Color [DarkGray]	1	4			13	13	24.5106	23.833	23.5587	26.2157	25.8045	25.4029	25.0284	24.4398	23.7484	25.6454	24.1745	24.1112
	P56804;P0DH85	P56804	30S ribosomal protein S14, chloroplastic	rps14	>sp|P56804|RR14_ARATH 30S ribosomal protein S14, chloroplastic OS=Arabidopsis thaliana GN=rps14 PE=2 SV=2	Color [DarkGray]	1	4			4	4	20.5736	20.2493	18.6472	25.3846	24.4661	24.0686	19.9438	23.2148	21.9301	24.4411	22.3745	19.2318
	P56805	P56805	30S ribosomal protein S15, chloroplastic	rps15	>sp|P56805|RR15_ARATH 30S ribosomal protein S15, chloroplastic OS=Arabidopsis thaliana GN=rps15 PE=3 SV=1	Color [DarkGray]	1	4			7	7	19.6298	22.9272	22.2655	24.5784	24.5993	24.4441	23.0793	22.5858	21.7712	24.1632	23.0475	22.6153
	P56807	P56807	30S ribosomal protein S18, chloroplastic	rps18	>sp|P56807|RR18_ARATH 30S ribosomal protein S18, chloroplastic OS=Arabidopsis thaliana GN=rps18 PE=3 SV=1	Color [DarkGray]	1	4			3	3	21.7896	19.7968	19.8049	24.4509	22.4176	19.5899	22.1202	18.9753	20.8047	22.6593	19.5853	19.7238
	P56808	P56808	30S ribosomal protein S19, chloroplastic	rps19	>sp|P56808|RR19_ARATH 30S ribosomal protein S19, chloroplastic OS=Arabidopsis thaliana GN=rps19 PE=3 SV=1	Color [DarkGray]	1	4			5	5	20.2914	20.3346	21.3112	25.4774	24.873	24.9141	21.6308	23.6645	19.5784	24.7459	20.7369	23.3846
	P56820;Q9FKV6	P56820;Q9FKV6	Eukaryotic translation initiation factor 3 subunit D	TIF3D1;At5g44320	>sp|P56820|EIF3D_ARATH Eukaryotic translation initiation factor 3 subunit D OS=Arabidopsis thaliana GN=TIF3D1 PE=1 SV=1;>tr|Q9FKV6|Q9FKV6_ARATH Eukaryotic translation initiation factor 3 subunit D OS=Arabidopsis thaliana GN=At5g44320 PE=2 SV=1	Color [DarkGray]	1	4			5	5	20.3283	20.4407	20.4225	20.69	21.7714	22.2739	19.867	20.2341	19.6183	19.4319	20.0907	19.0369
	P57691	P57691	60S acidic ribosomal protein P0-3	RPP0C	>sp|P57691|RLA03_ARATH 60S acidic ribosomal protein P0-3 OS=Arabidopsis thaliana GN=RPP0C PE=1 SV=1	Color [DarkGray]	1	4			10	1	19.616	19.7783	19.6354	19.7761	19.9654	19.3938	20.0163	19.541	19.8938	18.6284	19.8423	21.2245
	P57720;F4I033;F4I032	P57720;F4I033;F4I032	Chorismate synthase, chloroplastic;Chorismate synthase	EMB1144	>sp|P57720|AROC_ARATH Chorismate synthase, chloroplastic OS=Arabidopsis thaliana GN=EMB1144 PE=2 SV=2;>tr|F4I033|F4I033_ARATH Chorismate synthase OS=Arabidopsis thaliana GN=EMB1144 PE=3 SV=1;>tr|F4I032|F4I032_ARATH Chorismate synthase OS=Arabidopsis thalia	Color [DarkGray]	1	4			12	12	23.8801	24.1859	24.0976	23.1526	23.6072	23.8303	23.4686	23.5788	23.7615	23.1443	24.0644	22.9246
	P58684;F4JGB4	P58684;F4JGB4	Probable signal peptidase complex subunit 2	At4g04200	>sp|P58684|SPCS2_ARATH Probable signal peptidase complex subunit 2 OS=Arabidopsis thaliana GN=At2g39960 PE=2 SV=1;>tr|F4JGB4|F4JGB4_ARATH Signal peptidase subunit-25 OS=Arabidopsis thaliana GN=At4g04200 PE=4 SV=1	Color [DarkGray]	1	4			3	3	19.6336	19.8552	19.6639	19.7393	19.1722	19.2022	19.6366	18.7557	17.8226	19.3102	19.3841	18.872
	P59223	P59223	40S ribosomal protein S13-1	RPS13A	>sp|P59223|RS131_ARATH 40S ribosomal protein S13-1 OS=Arabidopsis thaliana GN=RPS13A PE=2 SV=1	Color [DarkGray]	1	4			12	1	21.1718	19.6302	19.973	20.3224	19.1097	19.6353	21.3814	19.6223	20.0993	19.8371	19.8721	19.4721
	P59224	P59224	40S ribosomal protein S13-2	RPS13B	>sp|P59224|RS132_ARATH 40S ribosomal protein S13-2 OS=Arabidopsis thaliana GN=RPS13B PE=2 SV=1	Color [DarkGray]	1	4			12	1	24.6931	24.8836	25.4291	27.1897	26.7424	26.9015	24.8303	26.0448	25.7819	27.0389	25.6617	26.1095
	P59230	P59230	60S ribosomal protein L10a-2	RPL10AB	>sp|P59230|R10A2_ARATH 60S ribosomal protein L10a-2 OS=Arabidopsis thaliana GN=RPL10AB PE=1 SV=1	Color [DarkGray]	1	4			15	4	23.9857	24.4804	25.1513	26.2974	26.4093	26.6281	25.4751	25.6019	25.0449	26.3402	25.1879	25.7619
	P59231	P59231	60S ribosomal protein L10a-3	RPL10AC	>sp|P59231|R10A3_ARATH 60S ribosomal protein L10a-3 OS=Arabidopsis thaliana GN=RPL10AC PE=1 SV=1	Color [DarkGray]	1	4			12	2	20.2153	18.3488	19.3595	19.9535	19.0108	20.0416	20.7932	19.2543	20.0507	20.4864	20.1152	19.2232
	P59233;P59232;P59271;F4JGM3;F4I9X6;Q3EAA5;Q3E7T8-2;P0CH33;Q8H159-2;Q3E7T8;Q1EC66;P0CH32;Q8H159;Q3E7K8;Q9FHQ6;Q39256;REV__Q9S733	P59233;P59232;P59271;F4JGM3;F4I9X6;Q3EAA5;Q3E7T8-2;P0CH33;Q8H159-2;Q3E7T8;Q1EC66;P0CH32;Q8H159;Q3E7K8;Q9FHQ6	Ubiquitin-40S ribosomal protein S27a-3;Ubiquitin;40S ribosomal protein S27a-3;Ubiquitin-40S ribosomal protein S27a-2;Ubiquitin;40S ribosomal protein S27a-2;Ubiquitin-40S ribosomal protein S27a-1;Ubiquitin;40S ribosomal protein S27a-1;Polyubiquitin 14;Ubiquitin;Polyubiquitin 11;Ubiquitin;Polyubiquitin 10;Ubiquitin;Polyubiquitin 3;Ubiquitin;Polyubiquitin 4;Ubiquitin;Polyubiquitin 12;Ubiquitin-relat…	RPS27AC;RPS27AB;RPS27AA;UBQ11;UBQ13;UBQ10;UBQ14;UBQ3;UBQ4;UBQ12;UBQ9	>sp|P59233|R27AC_ARATH Ubiquitin-40S ribosomal protein S27a-3 OS=Arabidopsis thaliana GN=RPS27AC PE=1 SV=2;>sp|P59232|R27AB_ARATH Ubiquitin-40S ribosomal protein S27a-2 OS=Arabidopsis thaliana GN=RPS27AB PE=1 SV=2;>sp|P59271|R27AA_ARATH Ubiquitin-40S ribos	Color [DarkGray]	1	4			12	4	30.6045	30.8721	30.6544	29.111	29.3464	28.6268	30.0367	28.4124	28.3029	28.4297	29.417	30.5034
	P59259;A8MRV1	P59259;A8MRV1	Histone H4	At1g07660	>sp|P59259|H4_ARATH Histone H4 OS=Arabidopsis thaliana GN=At1g07660 PE=1 SV=2;>tr|A8MRV1|A8MRV1_ARATH Histone H4 OS=Arabidopsis thaliana GN=At1g07660 PE=3 SV=1	Color [DarkGray]	1	4			6	6	24.5207	23.5882	23.3687	24.3148	23.9808	22.7905	24.1047	24.0007	23.0896	23.7776	23.6062	23.979
	P60040;A8MRH4;Q9LYG5;REV__Q9LFL0;Q9LUB9	P60040;A8MRH4	60S ribosomal protein L7-2	RPL7B;At2g01250	>sp|P60040|RL72_ARATH 60S ribosomal protein L7-2 OS=Arabidopsis thaliana GN=RPL7B PE=2 SV=1;>tr|A8MRH4|A8MRH4_ARATH 60S ribosomal protein L7-2 OS=Arabidopsis thaliana GN=At2g01250 PE=2 SV=1	Color [DarkGray]	1	4			22	11	24.8165	25.3851	25.9114	27.8569	27.572	27.4414	25.8171	26.3307	25.3353	28.0592	25.8161	26.6994
	P61845	P61845	50S ribosomal protein L23, chloroplastic	rpl23-A	>sp|P61845|RK23_ARATH 50S ribosomal protein L23, chloroplastic OS=Arabidopsis thaliana GN=rpl23-A PE=3 SV=1	Color [DarkGray]	1	4			6	6	20.4665	20.6288	20.5972	20.1287	21.5208	21.7699	19.675	21.9539	20.8258	22.5659	21.5898	19.4846
	P62090	P62090	Photosystem I iron-sulfur center	psaC	>sp|P62090|PSAC_ARATH Photosystem I iron-sulfur center OS=Arabidopsis thaliana GN=psaC PE=3 SV=2	Color [DarkGray]	1	4			6	6	21.9197	21.3916	21.176	22.5009	22.2017	22.0923	21.4992	21.8385	21.6637	22.1825	22.1309	21.1512
	P62126	P62126	30S ribosomal protein S12, chloroplastic	rps12-A	>sp|P62126|RR12_ARATH 30S ribosomal protein S12, chloroplastic OS=Arabidopsis thaliana GN=rps12-A PE=2 SV=2	Color [DarkGray]	1	4			5	4	19.8486	19.1266	19.3106	20.834	23.4555	22.3619	19.2368	22.1954	19.1243	20.5008	21.2851	20.9115
	P68209;Q8LAD2;B3H632	P68209;Q8LAD2	Succinyl-CoA ligase [ADP-forming] subunit alpha-1, mitochondrial;Succinyl-CoA ligase [ADP-forming] subunit alpha-2, mitochondrial		>sp|P68209|SUCA1_ARATH Succinyl-CoA ligase [ADP-forming] subunit alpha-1, mitochondrial OS=Arabidopsis thaliana GN=At5g08300 PE=1 SV=1;>sp|Q8LAD2|SUCA2_ARATH Succinyl-CoA ligase [ADP-forming] subunit alpha-2, mitochondrial OS=Arabidopsis thaliana GN=At5g23	Color [DarkGray]	1	4			8	8	23.3661	23.3535	23.3167	21.953	23.0884	22.8834	21.7797	22.2136	21.7028	20.6539	23.0442	22.32
	P82281	P82281	Thylakoid lumenal 29 kDa protein, chloroplastic	TL29	>sp|P82281|TL29_ARATH Thylakoid lumenal 29 kDa protein, chloroplastic OS=Arabidopsis thaliana GN=TL29 PE=1 SV=2	Color [DarkGray]	1	4			16	16	24.7137	24.6341	25.2218	24.7492	25.6775	24.7014	25.6922	23.6197	23.4749	24.1657	25.5346	22.8506
	P82658	P82658	Thylakoid lumenal 19 kDa protein, chloroplastic		>sp|P82658|TL19_ARATH Thylakoid lumenal 19 kDa protein, chloroplastic OS=Arabidopsis thaliana GN=At3g63540 PE=1 SV=2	Color [DarkGray]	1	4			3	3	20.3026	20.2159	19.1614	22.5375	19.1353	20.8039	21.5851	19.7843	20.143	22.242	21.0191	19.677
	P83291	P83291	NADH-cytochrome b5 reductase-like protein	CBR2	>sp|P83291|NB5R2_ARATH NADH-cytochrome b5 reductase-like protein OS=Arabidopsis thaliana GN=CBR2 PE=1 SV=2	Color [DarkGray]	1	4			4	4	19.9898	19.586	21.9201	17.8907	19.4787	20.1643	18.917	21.578	21.7154	20.0646	21.8727	19.8802
	P83484;P83483;Q9C5A9	P83484;P83483;Q9C5A9	ATP synthase subunit beta-2, mitochondrial;ATP synthase subunit beta-1, mitochondrial;ATP synthase subunit beta-3, mitochondrial		>sp|P83484|ATPBN_ARATH ATP synthase subunit beta-2, mitochondrial OS=Arabidopsis thaliana GN=At5g08690 PE=1 SV=1;>sp|P83483|ATPBM_ARATH ATP synthase subunit beta-1, mitochondrial OS=Arabidopsis thaliana GN=At5g08670 PE=1 SV=1;>sp|Q9C5A9|ATPBO_ARATH ATP syn	Color [DarkGray]	1	4			27	26	27.0902	27.0741	27.0052	26.8476	26.7379	26.7562	26.9276	26.6839	26.9962	26.7471	27.1335	26.8702
	P83755	P83755	Photosystem Q(B) protein	psbA	>sp|P83755|PSBA_ARATH Photosystem II protein D1 OS=Arabidopsis thaliana GN=psbA PE=1 SV=2	Color [DarkGray]	1	4			8	8	26.5342	26.9888	25.4986	26.7035	27.0885	27.1425	26.2178	27.471	26.2647	26.9072	26.4407	26.6701
	P92549;REV__Q9SKA8	P92549	ATP synthase subunit alpha, mitochondrial	ATPA	>sp|P92549|ATPAM_ARATH ATP synthase subunit alpha, mitochondrial OS=Arabidopsis thaliana GN=ATPA PE=1 SV=2	Color [DarkGray]	1	4			24	4	26.602	26.6288	26.6415	26.6796	26.5893	26.5035	26.7453	26.3805	26.5756	26.6676	26.5186	26.8306
	P92557	P92557	Ribosomal protein S7, mitochondrial	RPS7	>sp|P92557|RT07_ARATH Ribosomal protein S7, mitochondrial OS=Arabidopsis thaliana GN=RPS7 PE=2 SV=1	Color [DarkGray]	1	4			5	5	19.5012	21.6919	19.8157	19.4083	21.7477	22.5955	20.1366	19.9563	19.7021	22.8515	19.6079	20.8264
	P92935;Q39002	P92935;Q39002	ADP,ATP carrier protein 2, chloroplastic;ADP,ATP carrier protein 1, chloroplastic	AATP2;AATP1	>sp|P92935|TLC2_ARATH ADP,ATP carrier protein 2, chloroplastic OS=Arabidopsis thaliana GN=AATP2 PE=1 SV=2;>sp|Q39002|TLC1_ARATH ADP,ATP carrier protein 1, chloroplastic OS=Arabidopsis thaliana GN=AATP1 PE=1 SV=2	Color [DarkGray]	1	4			3	3	19.6398	19.1787	19.6111	20.3258	19.2809	20.0371	20.3584	20.3954	20.3866	21.0622	20.609	19.178
	P92939;Q9XES1	P92939;Q9XES1	Calcium-transporting ATPase 1, endoplasmic reticulum-type;Calcium-transporting ATPase 4, endoplasmic reticulum-type	ECA1;ECA4	>sp|P92939|ECA1_ARATH Calcium-transporting ATPase 1, endoplasmic reticulum-type OS=Arabidopsis thaliana GN=ECA1 PE=1 SV=2;>sp|Q9XES1|ECA4_ARATH Calcium-transporting ATPase 4, endoplasmic reticulum-type OS=Arabidopsis thaliana GN=ECA4 PE=2 SV=2	Color [DarkGray]	1	4			8	8	20.2965	20.1857	18.9361	21.5297	21.6955	21.4541	21.5342	21.8203	21.8142	22.2942	20.4028	21.9573
	P92958;P92958-2;Q9FLZ3	P92958;P92958-2	SNF1-related protein kinase catalytic subunit alpha KIN11	KIN11	>sp|P92958|KIN11_ARATH SNF1-related protein kinase catalytic subunit alpha KIN11 OS=Arabidopsis thaliana GN=KIN11 PE=1 SV=1;>sp|P92958-2|KIN11_ARATH Isoform 2 of SNF1-related protein kinase catalytic subunit alpha KIN11 OS=Arabidopsis thaliana GN=KIN11	Color [DarkGray]	1	4			6	4	20.7153	20.1498	20.5265	20.9075	21.6206	20.235	19.2324	19.7052	19.7291	19.4598	20.6599	20.6058
	P92959;F4K1S8	P92959;F4K1S8	50S ribosomal protein L24, chloroplastic	RPL24;At5g54600	>sp|P92959|RK24_ARATH 50S ribosomal protein L24, chloroplastic OS=Arabidopsis thaliana GN=RPL24 PE=2 SV=2;>tr|F4K1S8|F4K1S8_ARATH 50S ribosomal protein L24 OS=Arabidopsis thaliana GN=At5g54600 PE=4 SV=1	Color [DarkGray]	1	4			6	6	20.8229	20.9916	21.0544	25.1052	25.3419	25.2558	21.1206	23.7812	21.0735	24.975	20.5224	21.6004
	P92965;P92965-3;P92965-2	P92965;P92965-3;P92965-2	Serine/arginine-rich splicing factor RS40	RS40	>sp|P92965|RS40_ARATH Serine/arginine-rich splicing factor RS40 OS=Arabidopsis thaliana GN=RS40 PE=1 SV=2;>sp|P92965-3|RS40_ARATH Isoform 3 of Serine/arginine-rich splicing factor RS40 OS=Arabidopsis thaliana GN=RS40;>sp|P92965-2|RS40_ARATH Isoform 2 of Se	Color [DarkGray]	1	4			6	1	20.3901	19.967	19.8738	19.8884	19.5576	19.2387	20.2562	18.4405	20.0275	19.0206	19.6337	19.7432
	P92966;P92966-2;P92966-3;P92966-4;P92966-5;Q9ZPX8-2;Q9ZPX8;P92964	P92966;P92966-2;P92966-3;P92966-4;P92966-5	Serine/arginine-rich splicing factor RS41	RS41	>sp|P92966|SRS41_ARATH Serine/arginine-rich splicing factor RS41 OS=Arabidopsis thaliana GN=RS41 PE=1 SV=2;>sp|P92966-2|SRS41_ARATH Isoform 2 of Serine/arginine-rich splicing factor RS41 OS=Arabidopsis thaliana GN=RS41;>sp|P92966-3|SRS41_ARATH Isoform 3 of	Color [DarkGray]	1	4			8	3	24.1764	19.8625	19.4883	25.2139	21.535	19.433	25.1481	22.7377	18.1473	25.2971	18.8915	20.3452
	Q9SBJ6;Q38902;P92978;F4J3B2	Q9SBJ6;Q38902;P92978;F4J3B2	Rac-like GTP-binding protein ARAC6;Rac-like GTP-binding protein ARAC1;Rac-like GTP-binding protein ARAC11	ARAC6;ARAC1;ARAC11;At3g51290	>sp|Q9SBJ6|RAC6_ARATH Rac-like GTP-binding protein ARAC6 OS=Arabidopsis thaliana GN=ARAC6 PE=1 SV=2;>sp|Q38902|RAC1_ARATH Rac-like GTP-binding protein ARAC1 OS=Arabidopsis thaliana GN=ARAC1 PE=1 SV=1;>sp|P92978|RAC11_ARATH Rac-like GTP-binding protein ARAC	Color [DarkGray]	1	4			3	1	20.0094	20.4147	20.7403	20.5308	20.8383	20.23	20.7343	18.9757	20.6071	19.9224	21.1571	20.7756
	P92994;F4JDI1;F4JD30;Q9LEX2;Q9LJY8;Q8L7H7;Q9SGP1;O64636	P92994	Trans-cinnamate 4-monooxygenase	CYP73A5	>sp|P92994|TCMO_ARATH Trans-cinnamate 4-monooxygenase OS=Arabidopsis thaliana GN=CYP73A5 PE=2 SV=1	Color [DarkGray]	1	4			23	23	23.6003	22.9985	23.2971	24.2426	24.323	24.2954	24.0151	24.0549	23.8501	24.6379	24.2007	23.8398
	P93004;REV__Q8RXN3;Q9ZVX8	P93004	Aquaporin PIP2-7;Aquaporin PIP2-7, N-terminally processed	PIP2-7	>sp|P93004|PIP27_ARATH Aquaporin PIP2-7 OS=Arabidopsis thaliana GN=PIP2-7 PE=1 SV=2	Color [DarkGray]	1	4			9	6	23.6324	24.3816	23.9933	24.1903	24.5793	24.8314	24.3958	24.9054	24.1541	24.0199	24.7554	25.3017
	P93014	P93014	30S ribosomal protein S5, chloroplastic	rps5	>sp|P93014|RR5_ARATH 30S ribosomal protein S5, chloroplastic OS=Arabidopsis thaliana GN=rps5 PE=2 SV=1	Color [DarkGray]	1	4			11	11	20.4529	19.587	21.5826	24.3391	24.6354	24.7143	21.7389	22.4604	22.6254	23.6398	22.3332	22.0983
	P93015;Q3EDL2;Q9S7A9;Q9S758;Q8GXL3;Q9M2Q6;P0DI11;B9DI20;Q700W2-2;Q700W2;Q9FZK0;Q8S9L0;Q94JW8;Q9S840;Q9SMX9;Q9S7P5;Q700C2;Q8RY95	P93015	Squamosa promoter-binding-like protein 3	SPL3	>sp|P93015|SPL3_ARATH Squamosa promoter-binding-like protein 3 OS=Arabidopsis thaliana GN=SPL3 PE=1 SV=2	Color [DarkGray]	1	4			3	3	21.0995	19.6992	19.0986	21.327	20.611	20.3734	19.5965	19.6312	19.8688	19.7362	20.3259	19.7867
	P93028;P92974	P93028	Ubiquitin-activating enzyme E1 1	UBA1	>sp|P93028|UBE11_ARATH Ubiquitin-activating enzyme E1 1 OS=Arabidopsis thaliana GN=UBA1 PE=1 SV=1	Color [DarkGray]	1	4			18	18	23.4598	23.6833	23.9194	23.1416	23.8983	23.5718	23.8603	23.6408	23.5558	23.6859	23.4696	23.2807
	P93031;Q9SNY3	P93031;Q9SNY3	GDP-mannose 4,6 dehydratase 2;GDP-mannose 4,6 dehydratase 1	MUR1;GMD1	>sp|P93031|GMD2_ARATH GDP-mannose 4,6 dehydratase 2 OS=Arabidopsis thaliana GN=MUR1 PE=1 SV=3;>sp|Q9SNY3|GMD1_ARATH GDP-mannose 4,6 dehydratase 1 OS=Arabidopsis thaliana GN=GMD1 PE=1 SV=1	Color [DarkGray]	1	4			8	8	20.284	22.215	22.1156	19.7045	21.8062	21.9955	19.7328	21.8989	21.8373	20.0554	22.6273	21.4835
	P93033;Q9FI53;Q9FI53-2;B3H477;Q9FI53-3;REV__Q9LND4	P93033;Q9FI53;Q9FI53-2;B3H477	Fumarate hydratase 1, mitochondrial;Fumarate hydratase 2, chloroplastic	FUM1;FUM2	>sp|P93033|FUM1_ARATH Fumarate hydratase 1, mitochondrial OS=Arabidopsis thaliana GN=FUM1 PE=2 SV=2;>sp|Q9FI53|FUM2_ARATH Fumarate hydratase 2, chloroplastic OS=Arabidopsis thaliana GN=FUM2 PE=2 SV=1;>sp|Q9FI53-2|FUM2_ARATH Isoform 2 of Fumarate hydratase	Color [DarkGray]	1	4			15	14	22.508	23.8204	23.9463	23.8383	23.6924	23.7566	23.6272	24.1493	24.352	24.1917	24.5694	23.5924
	P93042;P93042-2;Q9SSN0;Q9FKE9	P93042;P93042-2	Protein ROOT HAIR DEFECTIVE 3	RHD3	>sp|P93042|RHD3_ARATH Protein ROOT HAIR DEFECTIVE 3 OS=Arabidopsis thaliana GN=RHD3 PE=1 SV=1;>sp|P93042-2|RHD3_ARATH Isoform 2 of Protein ROOT HAIR DEFECTIVE 3 OS=Arabidopsis thaliana GN=RHD3	Color [DarkGray]	1	4			7	7	20.2643	19.723	19.9061	20.1736	21.4369	21.2971	18.6806	21.1099	21.8307	22.7526	21.167	21.4954
	P93043	P93043	Vacuolar protein sorting-associated protein 41 homolog	VPS41	>sp|P93043|VPS41_ARATH Vacuolar protein sorting-associated protein 41 homolog OS=Arabidopsis thaliana GN=VPS41 PE=3 SV=3	Color [DarkGray]	1	4			6	6	18.7452	20.8873	19.4424	19.0329	21.7325	21.022	20.0357	20.3864	19.0902	20.5049	21.2861	22.9737
	P93303	P93303	ATP synthase protein YMF19	YMF19	>sp|P93303|YMF19_ARATH ATP synthase protein YMF19 OS=Arabidopsis thaliana GN=YMF19 PE=1 SV=1	Color [DarkGray]	1	4			7	7	22.81	22.705	22.5898	23.309	23.0804	22.853	23.1222	23.1836	22.0447	23.8153	23.17	23.4366
	P93306	P93306	NADH dehydrogenase [ubiquinone] iron-sulfur protein 2	NAD7	>sp|P93306|NDUS2_ARATH NADH dehydrogenase [ubiquinone] iron-sulfur protein 2 OS=Arabidopsis thaliana GN=NAD7 PE=2 SV=2	Color [DarkGray]	1	4			14	14	24.5302	24.844	23.9289	24.5923	24.2711	24.5505	24.4163	24.2114	23.7253	24.3293	24.3259	24.3857
	P93735	P93735	Early light-induced protein 1, chloroplastic	ELIP1	>sp|P93735|ELIP1_ARATH Early light-induced protein 1, chloroplastic OS=Arabidopsis thaliana GN=ELIP1 PE=1 SV=1	Color [DarkGray]	1	4			3	3	20.6098	20.01	19.3328	21.7826	20.1614	20.3201	20.2879	20.3878	20.9728	21.1664	19.903	20.7032
	P93819;P57106;Q9FJU0	P93819;P57106	Malate dehydrogenase, cytoplasmic 1;Malate dehydrogenase, cytoplasmic 2		>sp|P93819|MDHC1_ARATH Malate dehydrogenase, cytoplasmic 1 OS=Arabidopsis thaliana GN=MDH1 PE=1 SV=2;>sp|P57106|MDHC2_ARATH Malate dehydrogenase, cytoplasmic 2 OS=Arabidopsis thaliana GN=MDH2 PE=1 SV=1	Color [DarkGray]	1	4			17	16	26.7686	26.2888	26.0875	26.1116	25.8102	25.9248	26.2401	26.0624	26.7119	26.2532	26.7398	26.33
	P93832	P93832	3-isopropylmalate dehydrogenase 2, chloroplastic	IMDH2	>sp|P93832|LEU32_ARATH 3-isopropylmalate dehydrogenase 2, chloroplastic OS=Arabidopsis thaliana GN=IMDH2 PE=1 SV=1	Color [DarkGray]	1	4			7	4	19.5663	20.376	21.2467	19.8646	20.8931	21.1623	21.3305	20.7995	21.3619	19.9829	21.7849	19.1789
	P94040	P94040	Germin-like protein subfamily 3 member 1	GLP1	>sp|P94040|GL31_ARATH Germin-like protein subfamily 3 member 1 OS=Arabidopsis thaliana GN=GLP1 PE=1 SV=1	Color [DarkGray]	1	4			3	3	24.6877	24.494	25.554	24.9551	25.4584	26.0373	22.8994	25.4743	24.7578	23.307	24.9504	25.6825
	P94072	P94072	Germin-like protein subfamily 3 member 3	GER3	>sp|P94072|GL33_ARATH Germin-like protein subfamily 3 member 3 OS=Arabidopsis thaliana GN=GER3 PE=1 SV=1	Color [DarkGray]	1	4			5	5	23.5072	22.9037	24.2397	23.4927	23.3902	23.6679	23.2674	22.1814	22.165	22.6138	22.9595	22.7017
	Q00218;F4JIZ3	Q00218;F4JIZ3	Phospho-2-dehydro-3-deoxyheptonate aldolase 2, chloroplastic	DHS2	>sp|Q00218|AROG_ARATH Phospho-2-dehydro-3-deoxyheptonate aldolase 2, chloroplastic OS=Arabidopsis thaliana GN=DHS2 PE=2 SV=2;>tr|F4JIZ3|F4JIZ3_ARATH 3-deoxy-d-arabino-heptulosonate 7-phosphate synthase OS=Arabidopsis thaliana GN=DHS2 PE=4 SV=1	Color [DarkGray]	1	4			11	3	19.8253	19.739	19.0102	19.7705	22.1844	21.4622	20.256	20.244	20.3641	20.6369	18.5237	20.4263
	Q01474	Q01474	GTP-binding protein SAR1B	SAR1B	>sp|Q01474|SAR1B_ARATH GTP-binding protein SAR1B OS=Arabidopsis thaliana GN=SAR1B PE=1 SV=1	Color [DarkGray]	1	4			9	3	19.1913	19.6952	19.3774	19.4365	19.5819	18.9716	20.1457	19.0301	20.0661	23.3875	20.4906	20.4748
	Q01525	Q01525	14-3-3-like protein GF14 omega	GRF2	>sp|Q01525|14332_ARATH 14-3-3-like protein GF14 omega OS=Arabidopsis thaliana GN=GRF2 PE=2 SV=2	Color [DarkGray]	1	4			20	10	20.1297	20.445	23.0479	23.5985	23.7477	23.6126	23.2929	22.3118	22.934	23.5971	23.0536	22.6422
	Q01908	Q01908	ATP synthase gamma chain 1, chloroplastic	ATPC1	>sp|Q01908|ATPG1_ARATH ATP synthase gamma chain 1, chloroplastic OS=Arabidopsis thaliana GN=ATPC1 PE=1 SV=1	Color [DarkGray]	1	4			10	10	24.6074	24.4076	25.1489	25.2108	25.0211	25.1097	25.3564	24.7481	25.1717	25.4032	25.5078	24.8267
	Q02971;Q02971-2;Q02972	Q02971;Q02971-2	Cinnamyl alcohol dehydrogenase 7	CAD7	>sp|Q02971|CADH7_ARATH Cinnamyl alcohol dehydrogenase 7 OS=Arabidopsis thaliana GN=CAD7 PE=1 SV=2;>sp|Q02971-2|CADH7_ARATH Isoform 2 of Cinnamyl alcohol dehydrogenase 7 OS=Arabidopsis thaliana GN=CAD7	Color [DarkGray]	1	4			6	6	19.6703	19.9485	22.1099	22.286	21.332	21.2705	22.5362	21.4208	20.6126	22.7161	20.8257	20.6909
	Q03250;F4IHK9;Q03250-2	Q03250;F4IHK9	Glycine-rich RNA-binding protein 7	RBG7;CCR2	>sp|Q03250|RBG7_ARATH Glycine-rich RNA-binding protein 7 OS=Arabidopsis thaliana GN=RBG7 PE=1 SV=1;>tr|F4IHK9|F4IHK9_ARATH Glycine-rich RNA-binding protein 7 OS=Arabidopsis thaliana GN=CCR2 PE=1 SV=1	Color [DarkGray]	1	4			14	12	29.0728	27.8516	28.0492	29.4793	28.5977	28.7375	28.8505	28.4831	28.4751	28.9517	28.8165	28.5131
	Q04613	Q04613	ATP synthase protein MI25	AtMg00640	>sp|Q04613|MI25_ARATH ATP synthase protein MI25 OS=Arabidopsis thaliana GN=AtMg00640 PE=1 SV=2	Color [DarkGray]	1	4			5	5	22.0765	21.835	21.148	21.9538	21.8353	21.6578	21.8341	22.0789	19.8303	22.9342	22.6889	22.9998
	Q05153;Q05153-2	Q05153;Q05153-2	FACT complex subunit SSRP1	SSRP1	>sp|Q05153|SSRP1_ARATH FACT complex subunit SSRP1 OS=Arabidopsis thaliana GN=SSRP1 PE=1 SV=2;>sp|Q05153-2|SSRP1_ARATH Isoform 2 of FACT complex subunit SSRP1 OS=Arabidopsis thaliana GN=SSRP1	Color [DarkGray]	1	4			3	3	19.3475	20.7872	19.5917	19.3555	18.1332	20.2108	20.9682	18.9215	19.1409	20.7644	18.5596	20.0463
	Q05431;F4HU93;REV__F4J284;Q1PER6	Q05431;F4HU93	L-ascorbate peroxidase 1, cytosolic	APX1	>sp|Q05431|APX1_ARATH L-ascorbate peroxidase 1, cytosolic OS=Arabidopsis thaliana GN=APX1 PE=1 SV=2;>tr|F4HU93|F4HU93_ARATH L-ascorbate peroxidase 1 OS=Arabidopsis thaliana GN=APX1 PE=1 SV=1	Color [DarkGray]	1	4			19	19	27.8431	27.4898	27.2638	27.4096	27.33	27.5874	27.663	26.7445	26.8466	27.2926	27.3823	26.8583
	Q05758;REV__Q8RWD8	Q05758	Ketol-acid reductoisomerase, chloroplastic		>sp|Q05758|ILV5_ARATH Ketol-acid reductoisomerase, chloroplastic OS=Arabidopsis thaliana GN=At3g58610 PE=2 SV=2	Color [DarkGray]	1	4			19	19	25.56	25.5027	25.2692	25.0407	25.1157	25.1008	25.6654	25.7472	25.3757	26.0906	26.2508	25.4529
	Q058N4	Q058N4	Magnesium transporter MRS2-11, chloroplastic	MRS2-11	>sp|Q058N4|MRS2B_ARATH Magnesium transporter MRS2-11, chloroplastic OS=Arabidopsis thaliana GN=MRS2-11 PE=2 SV=1	Color [DarkGray]	1	4			3	3	19.7533	19.3511	19.8161	20.5636	18.839	19.9035	19.8144	19.1228	19.0335	20.2923	19.8598	21.763
	Q06915;Q9LK41	Q06915	Probable glucan endo-1,3-beta-glucosidase A6	A6	>sp|Q06915|EA6_ARATH Probable glucan endo-1,3-beta-glucosidase A6 OS=Arabidopsis thaliana GN=A6 PE=2 SV=1	Color [DarkGray]	1	4			6	6	18.903	20.3932	22.4192	22.2269	20.7547	19.8617	19.9174	22.2396	22.5136	21.9451	22.5832	19.7143
	Q07098;Q07099;Q07099-2;O04951;P48529;P48528	Q07098;Q07099;Q07099-2;O04951	Serine/threonine-protein phosphatase PP2A-2 catalytic subunit;Serine/threonine-protein phosphatase PP2A-1 catalytic subunit;Serine/threonine-protein phosphatase PP2A-5 catalytic subunit	PP2A2;PP2A1;PP2A5	>sp|Q07098|PP2A2_ARATH Serine/threonine-protein phosphatase PP2A-2 catalytic subunit OS=Arabidopsis thaliana GN=PP2A2 PE=1 SV=1;>sp|Q07099|PP2A1_ARATH Serine/threonine-protein phosphatase PP2A-1 catalytic subunit OS=Arabidopsis thaliana GN=PP2A1 PE=1 SV=1;	Color [DarkGray]	1	4			8	4	18.6838	19.1275	21.4389	21.0175	19.8258	19.9729	20.0233	19.4873	19.3781	21.7843	19.8304	19.9128
	Q07100;F4IN36;F4IN38	Q07100;F4IN36	Serine/threonine-protein phosphatase PP2A-4 catalytic subunit;Serine/threonine-protein phosphatase	PP2A4;PP2A-3	>sp|Q07100|PP2A4_ARATH Serine/threonine-protein phosphatase PP2A-4 catalytic subunit OS=Arabidopsis thaliana GN=PP2A4 PE=2 SV=2;>tr|F4IN36|F4IN36_ARATH Serine/threonine-protein phosphatase OS=Arabidopsis thaliana GN=PP2A-3 PE=3 SV=1	Color [DarkGray]	1	4			14	2	20.9756	19.6159	19.4382	20.4792	18.8634	19.97	20.7915	18.9655	18.539	21.5438	19.3394	19.7252
	Q07473	Q07473	Chlorophyll a-b binding protein CP29.1, chloroplastic	LHCB4.1	>sp|Q07473|CB4A_ARATH Chlorophyll a-b binding protein CP29.1, chloroplastic OS=Arabidopsis thaliana GN=LHCB4.1 PE=1 SV=1	Color [DarkGray]	1	4			9	3	24.5141	24.5823	22.2482	24.5873	24.6926	25.088	24.2451	24.618	23.6576	24.3469	24.6509	24.3656
	Q08466-2;Q08466;O64817-2	Q08466-2;Q08466	Casein kinase II subunit alpha-2	CKA2	>sp|Q08466-2|CSK22_ARATH Isoform 2 of Casein kinase II subunit alpha-2 OS=Arabidopsis thaliana GN=CKA2;>sp|Q08466|CSK22_ARATH Casein kinase II subunit alpha-2 OS=Arabidopsis thaliana GN=CKA2 PE=2 SV=3	Color [DarkGray]	1	4			17	5	20.0218	22.4996	23.3645	24.087	23.1288	23.6954	24.1189	24.7031	24.5479	25.2506	24.1286	25.1251
	Q08467-3;Q08467-2;Q08467;Q08467-4;O64817	Q08467-3;Q08467-2;Q08467;Q08467-4	Casein kinase II subunit alpha-1	CKA1	>sp|Q08467-3|CSK21_ARATH Isoform 3 of Casein kinase II subunit alpha-1 OS=Arabidopsis thaliana GN=CKA1;>sp|Q08467-2|CSK21_ARATH Isoform 2 of Casein kinase II subunit alpha-1 OS=Arabidopsis thaliana GN=CKA1;>sp|Q08467|CSK21_ARATH Casein kinase II subunit al	Color [DarkGray]	1	4			15	3	20.6637	19.2584	19.7575	19.9399	19.2331	20.0316	19.7805	19.3891	20.1737	21.161	20.2772	19.7092
	Q08733;A8MSF6	Q08733;A8MSF6	Aquaporin PIP1-3	PIP1-3;PIP1C	>sp|Q08733|PIP13_ARATH Aquaporin PIP1-3 OS=Arabidopsis thaliana GN=PIP1-3 PE=1 SV=1;>tr|A8MSF6|A8MSF6_ARATH Aquaporin PIP1-3 OS=Arabidopsis thaliana GN=PIP1C PE=3 SV=1	Color [DarkGray]	1	4			7	1	19.1218	19.3281	20.7999	19.5526	19.9847	19.0142	19.5466	20.3169	19.6832	21.0826	21.1636	19.8902
	Q08891	Q08891	Fatty acyl-CoA reductase 2	FAR2	>sp|Q08891|FACR2_ARATH Fatty acyl-CoA reductase 2 OS=Arabidopsis thaliana GN=FAR2 PE=2 SV=2	Color [DarkGray]	1	4			3	3	20.1845	20.3449	19.039	20.0431	20.521	20.1787	19.8828	18.9235	19.064	21.3981	21.1345	19.9466
	Q09152-2;Q09152	Q09152-2;Q09152	Farnesyl pyrophosphate synthase 1, mitochondrial	FPS1	>sp|Q09152-2|FPPS1_ARATH Isoform Cytoplasmic of Farnesyl pyrophosphate synthase 1, mitochondrial OS=Arabidopsis thaliana GN=FPS1;>sp|Q09152|FPPS1_ARATH Farnesyl pyrophosphate synthase 1, mitochondrial OS=Arabidopsis thaliana GN=FPS1 PE=2 SV=2	Color [DarkGray]	1	4			8	7	19.8622	22.0256	21.7935	21.5836	22.6895	22.4962	19.764	22.8104	22.9933	23.2782	23.3213	22.627
	Q0WL80;Q0WL80-2	Q0WL80;Q0WL80-2	UDP-glucose:glycoprotein glucosyltransferase	UGGT	>sp|Q0WL80|UGGG_ARATH UDP-glucose:glycoprotein glucosyltransferase OS=Arabidopsis thaliana GN=UGGT PE=1 SV=1;>sp|Q0WL80-2|UGGG_ARATH Isoform 2 of UDP-glucose:glycoprotein glucosyltransferase OS=Arabidopsis thaliana GN=UGGT	Color [DarkGray]	1	4			24	24	21.6249	21.4656	22.3546	24.097	23.6544	22.7901	23.3189	22.556	22.4557	24.6639	23.0005	22.6266
	Q0WLB5;REV__Q9ZRF9	Q0WLB5	Clathrin heavy chain 2	CHC2	>sp|Q0WLB5|CLAH2_ARATH Clathrin heavy chain 2 OS=Arabidopsis thaliana GN=CHC2 PE=1 SV=1	Color [DarkGray]	1	4			79	14	24.9343	24.5723	24.8839	24.9173	24.498	24.298	25.0737	24.6109	24.6897	25.1817	24.4876	24.5917
	Q0WM93;F4JRR2;F4JEX5;Q940D1;B3H7I9;F4KHN5;F4I5A3;F4JKF8;F4HX45	Q0WM93		At4g02480	>tr|Q0WM93|Q0WM93_ARATH AAA-type ATPase family protein OS=Arabidopsis thaliana GN=At4g02480 PE=2 SV=1	Color [DarkGray]	1	4			15	10	22.2237	23.9487	22.61	24.0044	24.0663	23.995	23.2667	23.0483	23.4349	23.3403	22.2942	23.3365
	Q0WMN5;F4KFP7;F4KFP8	Q0WMN5	Uncharacterized protein At3g49140		>sp|Q0WMN5|Y3913_ARATH Uncharacterized protein At3g49140 OS=Arabidopsis thaliana GN=At3g49140 PE=1 SV=2	Color [DarkGray]	1	4			10	10	20.1999	19.8697	19.8941	19.4843	19.2565	20.2967	19.7128	20.3426	19.9924	19.1861	23.5922	24.8318
	Q0WNJ6	Q0WNJ6	Clathrin heavy chain 1	CHC1	>sp|Q0WNJ6|CLAH1_ARATH Clathrin heavy chain 1 OS=Arabidopsis thaliana GN=CHC1 PE=1 SV=1	Color [DarkGray]	1	4			82	17	27.5455	27.6776	27.9211	27.4206	27.6668	27.468	27.7653	27.8779	27.8344	27.9512	27.5188	27.8497
	Q0WNX3	Q0WNX3		At5g15270	>tr|Q0WNX3|Q0WNX3_ARATH Putative uncharacterized protein At5g15270 OS=Arabidopsis thaliana GN=At5g15270 PE=1 SV=1	Color [DarkGray]	1	4			4	4	18.8533	19.7762	20.3602	19.8978	21.727	21.436	20.5749	21.0265	19.0447	20.8843	18.7304	19.8565
	Q0WNZ5	Q0WNZ5	5-methyltetrahydropteroyltriglutamate--homocysteine methyltransferase 3, chloroplastic	MS3	>sp|Q0WNZ5|METE3_ARATH 5-methyltetrahydropteroyltriglutamate--homocysteine methyltransferase 3, chloroplastic OS=Arabidopsis thaliana GN=MS3 PE=1 SV=1	Color [DarkGray]	1	4			8	2	19.7163	20.387	19.7711	19.8389	19.5914	20.4097	19.9185	19.274	19.9017	19.6724	19.6607	19.8154
	Q0WPT7	Q0WPT7	Uncharacterized methyltransferase At2g41040, chloroplastic		>sp|Q0WPT7|Y2104_ARATH Uncharacterized methyltransferase At2g41040, chloroplastic OS=Arabidopsis thaliana GN=At2g41040 PE=2 SV=1	Color [DarkGray]	1	4			9	9	22.2276	18.7883	22.2619	23.7543	23.2816	23.0558	22.3393	22.3027	22.754	23.1131	21.9958	22.8768
	Q0WQF4;Q0WQF4-2	Q0WQF4;Q0WQF4-2	Vacuolar protein sorting-associated protein 53 A	VPS53	>sp|Q0WQF4|VP53A_ARATH Vacuolar protein sorting-associated protein 53 A OS=Arabidopsis thaliana GN=VPS53 PE=1 SV=1;>sp|Q0WQF4-2|VP53A_ARATH Isoform 2 of Vacuolar protein sorting-associated protein 53 A OS=Arabidopsis thaliana GN=VPS53	Color [DarkGray]	1	4			5	5	20.0089	20.8874	19.6558	19.2509	20.2514	19.5485	19.5069	19.0803	19.718	20.0831	19.4569	20.4431
	Q0WSJ9;Q9LFS0;F4JC00	Q0WSJ9;Q9LFS0		At3g02510;F1N13_180	>tr|Q0WSJ9|Q0WSJ9_ARATH Putative uncharacterized protein At3g02510 OS=Arabidopsis thaliana GN=At3g02510 PE=2 SV=1;>tr|Q9LFS0|Q9LFS0_ARATH At5g16040 OS=Arabidopsis thaliana GN=F1N13_180 PE=2 SV=1	Color [DarkGray]	1	4			3	3	18.7128	20.3721	19.7952	20.1321	20.3438	20.4242	20.6803	20.5179	19.7734	20.5181	19.0875	19.4926
	Q0WUV7;Q9SCK0;F4IXZ6;REV__F4JXV3;Q9ZUE4;Q9LKR4	Q0WUV7	GDSL esterase/lipase EXL4	EXL4	>sp|Q0WUV7|EXL4_ARATH GDSL esterase/lipase EXL4 OS=Arabidopsis thaliana GN=EXL4 PE=1 SV=1	Color [DarkGray]	1	4			18	18	25.4698	24.8969	24.7583	25.0521	25.3987	24.7792	22.9804	25.5227	24.3662	24.9534	24.1438	25.69
	Q0WV90-1;Q0WV90;Q94AI7;F4J043;Q27GK7;Q27GK7-2	Q0WV90-1;Q0WV90;Q94AI7	Topless-related protein 1;Protein TOPLESS	TPR1;TPL	>sp|Q0WV90-1|TPR1_ARATH Isoform 1 of Topless-related protein 1 OS=Arabidopsis thaliana GN=TPR1;>sp|Q0WV90|TPR1_ARATH Topless-related protein 1 OS=Arabidopsis thaliana GN=TPR1 PE=1 SV=3;>sp|Q94AI7|TPL_ARATH Protein TOPLESS OS=Arabidopsis thaliana GN=TPL PE=	Color [DarkGray]	1	4			14	7	23.1655	23.6092	23.0984	22.5172	22.9728	22.6585	23.1382	23.4385	22.237	22.5994	22.3524	23.0217
	Q0WVF7;Q8RXI0;Q9ZPW5;F4JQE9	Q0WVF7;Q8RXI0;Q9ZPW5		At3g03060;At5g16930	>tr|Q0WVF7|Q0WVF7_ARATH P-loop containing nucleoside triphosphate hydrolases superfamily protein OS=Arabidopsis thaliana GN=At3g03060 PE=2 SV=1;>tr|Q8RXI0|Q8RXI0_ARATH AAA-type ATPase family protein OS=Arabidopsis thaliana GN=At5g16930 PE=2 SV=1;>tr|Q9ZPW5	Color [DarkGray]	1	4			3	3	18.8556	19.791	18.8283	19.1095	20.8677	20.0952	19.9886	20.3994	19.2638	20.7789	20.1551	20.2589
	Q0WW26	Q0WW26	Coatomer subunit gamma		>sp|Q0WW26|COPG_ARATH Coatomer subunit gamma OS=Arabidopsis thaliana GN=At4g34450 PE=1 SV=2	Color [DarkGray]	1	4			33	33	22.9849	23.4441	23.764	24.8557	24.7986	24.6001	24.347	24.2299	24.2463	25.52	24.9608	25.3619
	Q0WWT7	Q0WWT7	Rhodanese-like domain-containing protein 11, chloroplastic	STR11	>sp|Q0WWT7|STR11_ARATH Rhodanese-like domain-containing protein 11, chloroplastic OS=Arabidopsis thaliana GN=STR11 PE=2 SV=1	Color [DarkGray]	1	4			4	4	19.2667	19.9698	19.997	19.1698	21.4511	21.7311	19.4247	22.1972	21.4528	22.3407	21.5157	21.2201
	Q1G3F7	Q1G3F7		At5g19485	>tr|Q1G3F7|Q1G3F7_ARATH Transferases/nucleotidyltransferases OS=Arabidopsis thaliana GN=At5g19485 PE=2 SV=1	Color [DarkGray]	1	4			3	3	20.5868	19.7969	20.502	19.5608	20.0321	21.147	21.1679	20.0394	20.5662	20.3484	20.6323	20.7232
	Q1H595	Q1H595		At1g03330	>sp|Q1H595|LSM2_ARATH Sm-like protein LSM2 OS=Arabidopsis thaliana GN=LSM2 PE=1 SV=1	Color [DarkGray]	1	4			3	3	19.8985	18.8702	21.0719	19.0033	21.796	21.0778	19.5577	20.6054	20.8391	19.3278	20.8207	20.7964
	Q1JPP0	Q1JPP0		At4g15640	>tr|Q1JPP0|Q1JPP0_ARATH At4g15640 OS=Arabidopsis thaliana GN=At4g15640 PE=2 SV=1	Color [DarkGray]	1	4			4	4	19.6288	18.3811	20.0362	19.9458	20.5823	21.3485	18.866	20.7175	20.1697	20.5509	19.2298	19.4592
	Q24JL3-2;Q24JL3	Q24JL3-2;Q24JL3	Thiosulfate/3-mercaptopyruvate sulfurtransferase 2	STR2	>sp|Q24JL3-2|STR2_ARATH Isoform 2 of Thiosulfate/3-mercaptopyruvate sulfurtransferase 2 OS=Arabidopsis thaliana GN=STR2;>sp|Q24JL3|STR2_ARATH Thiosulfate/3-mercaptopyruvate sulfurtransferase 2 OS=Arabidopsis thaliana GN=STR2 PE=1 SV=1	Color [DarkGray]	1	4			8	7	21.9312	19.5232	21.6887	22.2842	22.4347	22.4558	22.5838	22.8613	22.8067	23.211	22.8089	22.2052
	Q29Q34;B9DG15;F4HQ07;O80533	Q29Q34		At5g19440	>tr|Q29Q34|Q29Q34_ARATH Alcohol dehydrogenase-like protein OS=Arabidopsis thaliana GN=At5g19440 PE=2 SV=1	Color [DarkGray]	1	4			10	9	19.3248	23.2007	23.2348	23.0921	22.8685	22.7054	23.2123	23.0516	23.0153	22.4814	23.7058	22.6677
	Q2HIR7;F4KBK9	Q2HIR7;F4KBK9		APE1	>tr|Q2HIR7|Q2HIR7_ARATH At5g38660 OS=Arabidopsis thaliana GN=APE1 PE=2 SV=1;>tr|F4KBK9|F4KBK9_ARATH Protein ACCLIMATION OF PHOTOSYNTHESIS TO ENVIRONMENT OS=Arabidopsis thaliana GN=APE1 PE=4 SV=1	Color [DarkGray]	1	4			8	8	20.6143	19.8876	21.2871	20.7635	21.463	21.668	19.0772	19.9597	20.7473	20.21	21.2944	21.2054
	Q2V2R9;Q9SY97	Q2V2R9;Q9SY97		LHCA3;T25B24.12	>tr|Q2V2R9|Q2V2R9_ARATH PSI type III chlorophyll a/b-binding protein OS=Arabidopsis thaliana GN=LHCA3 PE=1 SV=1;>tr|Q9SY97|Q9SY97_ARATH PSI type III chlorophyll a/b-binding protein OS=Arabidopsis thaliana GN=T25B24.12 PE=1 SV=1	Color [DarkGray]	1	4			7	7	25.9828	25.5207	26.1984	26.7823	26.773	26.6251	26.5604	26.3089	25.9026	27.5132	27.0698	26.2058
	Q2V3X5;Q8RY09	Q2V3X5;Q8RY09		At3g08780	>tr|Q2V3X5|Q2V3X5_ARATH AT3G08780 protein OS=Arabidopsis thaliana GN=At3g08780 PE=1 SV=1;>tr|Q8RY09|Q8RY09_ARATH AT3g08780/F17O14_25 OS=Arabidopsis thaliana GN=At3g08780 PE=1 SV=1	Color [DarkGray]	1	4			3	3	19.8916	20.4855	20.9698	20.4383	19.7839	19.8721	20.5061	20.2381	19.4565	19.188	20.1616	19.6161
	Q31708	Q31708	Ribosomal protein S4, mitochondrial	RPS4	>sp|Q31708|RT04_ARATH Ribosomal protein S4, mitochondrial OS=Arabidopsis thaliana GN=RPS4 PE=2 SV=2	Color [DarkGray]	1	4			13	13	19.3811	18.8617	19.7222	24.4068	23.1166	23.9647	19.3657	22.1943	21.2891	23.0982	18.8004	18.9722
	Q38799	Q38799	Pyruvate dehydrogenase E1 component subunit beta-1, mitochondrial	PDH2	>sp|Q38799|ODPB1_ARATH Pyruvate dehydrogenase E1 component subunit beta-1, mitochondrial OS=Arabidopsis thaliana GN=PDH2 PE=1 SV=2	Color [DarkGray]	1	4			12	12	25.4525	25.637	25.7236	25.1721	25.317	25.4545	25.197	25.3878	25.488	24.5374	25.5178	25.2889
	Q38814-2;Q38814	Q38814-2;Q38814	Thiamine thiazole synthase, chloroplastic	THI1	>sp|Q38814-2|THI4_ARATH Isoform mitochondrial of Thiamine thiazole synthase, chloroplastic OS=Arabidopsis thaliana GN=THI1;>sp|Q38814|THI4_ARATH Thiamine thiazole synthase, chloroplastic OS=Arabidopsis thaliana GN=THI1 PE=1 SV=1	Color [DarkGray]	1	4			8	8	19.4435	23.0056	24.2468	23.6794	23.5311	23.7653	24.7525	23.6064	23.9246	24.3241	24.1009	23.8526
	Q38833	Q38833	Chlorophyll synthase, chloroplastic	CHLG	>sp|Q38833|CHLG_ARATH Chlorophyll synthase, chloroplastic OS=Arabidopsis thaliana GN=CHLG PE=2 SV=1	Color [DarkGray]	1	4			3	3	20.3396	19.1304	20.9366	22.6086	19.733	19.2772	22.8129	19.6889	20.6222	23.0008	19.8712	19.78
	Q38845	Q38845	Serine/threonine-protein phosphatase 2A 65 kDa regulatory subunit A alpha isoform	PP2AA1	>sp|Q38845|2AAA_ARATH Serine/threonine-protein phosphatase 2A 65 kDa regulatory subunit A alpha isoform OS=Arabidopsis thaliana GN=PP2AA1 PE=1 SV=1	Color [DarkGray]	1	4			18	11	23.6302	22.7934	23.4768	24.3911	23.9197	23.8984	24.3656	23.4315	23.9218	24.1514	24.2739	24.1301
	Q38865;O22874	Q38865	Expansin-A6	EXPA6	>sp|Q38865|EXPA6_ARATH Expansin-A6 OS=Arabidopsis thaliana GN=EXPA6 PE=2 SV=2	Color [DarkGray]	1	4			7	7	24.9336	25.1444	24.4042	25.0165	25.0255	25.3295	24.5573	24.6642	24.2373	24.6373	23.6718	24.2831
	Q38869	Q38869	Calcium-dependent protein kinase 4	CPK4	>sp|Q38869|CDPK4_ARATH Calcium-dependent protein kinase 4 OS=Arabidopsis thaliana GN=CPK4 PE=1 SV=1	Color [DarkGray]	1	4			6	1	19.8055	20.6571	19.6215	20.1247	21.8686	21.7497	19.4892	21.6324	22.0063	22.0871	22.6509	21.9096
	Q38871;Q38872;F4JTL3;Q9SZM3-2;Q9SZM3	Q38871;Q38872	Calcium-dependent protein kinase 5;Calcium-dependent protein kinase 6	CPK5;CPK6	>sp|Q38871|CDPK5_ARATH Calcium-dependent protein kinase 5 OS=Arabidopsis thaliana GN=CPK5 PE=2 SV=1;>sp|Q38872|CDPK6_ARATH Calcium-dependent protein kinase 6 OS=Arabidopsis thaliana GN=CPK6 PE=1 SV=1	Color [DarkGray]	1	4			7	7	20.031	19.8336	20.2159	21.5212	18.9327	20.2024	21.8396	20.1687	21.2762	22.1175	21.4725	19.4658
	Q38882;Q9SSQ9	Q38882	Phospholipase D alpha 1	PLDALPHA1	>sp|Q38882|PLDA1_ARATH Phospholipase D alpha 1 OS=Arabidopsis thaliana GN=PLDALPHA1 PE=1 SV=2	Color [DarkGray]	1	4			25	25	20.7635	25.7666	26.114	24.2677	25.1138	24.8998	25.1739	25.4976	24.7824	24.5067	24.4842	25.2599
	Q38884;F4II65;F4II66;REV__O81315	Q38884;F4II65	Eukaryotic translation initiation factor 3 subunit I	TIF3I1;TRIP-1	>sp|Q38884|EIF3I_ARATH Eukaryotic translation initiation factor 3 subunit I OS=Arabidopsis thaliana GN=TIF3I1 PE=2 SV=2;>tr|F4II65|F4II65_ARATH TGF-beta receptor interacting protein 1 OS=Arabidopsis thaliana GN=TRIP-1 PE=4 SV=1	Color [DarkGray]	1	4			13	13	22.2381	23.7035	23.9304	24.0722	24.1297	24.2179	24.2714	23.3348	23.0837	24.6301	24.0559	23.5059
	Q38893	Q38893	Zeta-carotene desaturase, chloroplastic/chromoplastic	ZDS1	>sp|Q38893|ZDS_ARATH Zeta-carotene desaturase, chloroplastic/chromoplastic OS=Arabidopsis thaliana GN=ZDS1 PE=1 SV=3	Color [DarkGray]	1	4			3	3	19.363	19.2331	21.0348	21.0712	19.354	21.4281	19.4027	18.5922	18.581	21.2628	19.5777	19.5452
	Q38896	Q38896	Cold shock domain-containing protein 4	CSP4	>sp|Q38896|CSP4_ARATH Cold shock domain-containing protein 4 OS=Arabidopsis thaliana GN=CSP4 PE=1 SV=1	Color [DarkGray]	1	4			3	2	19.2858	23.06	19.8232	23.4979	20.1085	19.5246	20.3072	18.9767	20.1554	23.2102	19.2151	19.5288
	Q38900;Q38900-2	Q38900;Q38900-2	Peptidyl-prolyl cis-trans isomerase CYP19-1	CYP19-1	>sp|Q38900|CP19A_ARATH Peptidyl-prolyl cis-trans isomerase CYP19-1 OS=Arabidopsis thaliana GN=CYP19-1 PE=1 SV=1;>sp|Q38900-2|CP19A_ARATH Isoform 2 of Peptidyl-prolyl cis-trans isomerase CYP19-1 OS=Arabidopsis thaliana GN=CYP19-1	Color [DarkGray]	1	4			9	6	19.2571	24.0888	24.2612	24.4667	24.1531	24.4035	24.6647	23.7595	23.9038	24.3522	24.2919	22.9616
	Q38906	Q38906	Translocase of chloroplast 34, chloroplastic	TOC34	>sp|Q38906|TOC34_ARATH Translocase of chloroplast 34, chloroplastic OS=Arabidopsis thaliana GN=TOC34 PE=1 SV=2	Color [DarkGray]	1	4			4	3	19.6679	19.8474	20.9618	20.4015	21.4643	21.077	20.7758	21.3329	21.3499	19.8115	21.254	21.4906
	Q38922;Q38922-3;P92963;O23561	Q38922;Q38922-3;P92963	Ras-related protein RABB1b;Ras-related protein RABB1c	RABB1B;RABB1C	>sp|Q38922|RAB1B_ARATH Ras-related protein RABB1b OS=Arabidopsis thaliana GN=RABB1B PE=2 SV=1;>sp|Q38922-3|RAB1B_ARATH Isoform 2 of Ras-related protein RABB1b OS=Arabidopsis thaliana GN=RABB1B;>sp|P92963|RAB1C_ARATH Ras-related protein RABB1c OS=Arabidopsi	Color [DarkGray]	1	4			9	9	23.3893	23.6856	22.8229	23.264	23.4877	23.5017	23.004	23.3923	23.1409	23.2302	23.266	23.4913
	Q38929	Q38929	Isopentenyl-diphosphate Delta-isomerase I, chloroplastic	IPP1	>sp|Q38929|IDI1_ARATH Isopentenyl-diphosphate Delta-isomerase I, chloroplastic OS=Arabidopsis thaliana GN=IPP1 PE=2 SV=3	Color [DarkGray]	1	4			12	7	24.6534	24.2753	23.8078	25.0172	24.4549	24.2125	24.8006	24.7247	24.6133	25.3279	24.8789	24.7357
	Q38935	Q38935	Peptidyl-prolyl cis-trans isomerase FKBP15-1	FKBP15-1	>sp|Q38935|FK151_ARATH Peptidyl-prolyl cis-trans isomerase FKBP15-1 OS=Arabidopsis thaliana GN=FKBP15-1 PE=2 SV=2	Color [DarkGray]	1	4			4	3	20.612	19.1404	19.3409	18.7444	22.4005	22.3732	20.191	22.2409	22.4269	18.9128	23.0608	22.8097
	Q38937;Q38919;Q38912;Q38903;Q9SU67;Q9XGU0;O82480;O82481	Q38937;Q38919;Q38912;Q38903	Rac-like GTP-binding protein ARAC5;Rac-like GTP-binding protein ARAC4;Rac-like GTP-binding protein ARAC3;Rac-like GTP-binding protein ARAC2	ARAC5;ARAC4;ARAC3;ARAC2	>sp|Q38937|RAC5_ARATH Rac-like GTP-binding protein ARAC5 OS=Arabidopsis thaliana GN=ARAC5 PE=1 SV=1;>sp|Q38919|RAC4_ARATH Rac-like GTP-binding protein ARAC4 OS=Arabidopsis thaliana GN=ARAC4 PE=1 SV=1;>sp|Q38912|RAC3_ARATH Rac-like GTP-binding protein ARAC3	Color [DarkGray]	1	4			4	2	19.8963	20.1829	19.2557	22.01	22.416	22.3893	21.7332	21.7205	21.0199	22.6525	21.6015	21.6928
	Q38946;F4K6P9	Q38946;F4K6P9	Glutamate dehydrogenase 2	GDH2	>sp|Q38946|DHE2_ARATH Glutamate dehydrogenase 2 OS=Arabidopsis thaliana GN=GDH2 PE=1 SV=1;>tr|F4K6P9|F4K6P9_ARATH Glutamate dehydrogenase 2 OS=Arabidopsis thaliana GN=GDH2 PE=3 SV=1	Color [DarkGray]	1	4			12	9	24.3557	23.9732	24.8029	23.3557	23.7434	23.8885	23.7794	24.1488	23.9978	23.1901	24.536	23.6976
	Q38950;F4JA59	Q38950;F4JA59	Serine/threonine-protein phosphatase 2A 65 kDa regulatory subunit A beta isoform	PP2AA2	>sp|Q38950|2AAB_ARATH Serine/threonine-protein phosphatase 2A 65 kDa regulatory subunit A beta isoform OS=Arabidopsis thaliana GN=PP2AA2 PE=1 SV=2;>tr|F4JA59|F4JA59_ARATH Protein phosphatase 2A subunit A2 OS=Arabidopsis thaliana GN=PP2AA2 PE=4 SV=1	Color [DarkGray]	1	4			17	6	23.2565	22.7979	23.055	23.9189	23.4317	23.4961	23.4794	22.5053	23.3507	23.7532	23.7319	22.9732
	Q38951;F4HQR5	Q38951;F4HQR5	Serine/threonine-protein phosphatase 2A 65 kDa regulatory subunit A gamma isoform	PP2AA3	>sp|Q38951|2AAG_ARATH Serine/threonine-protein phosphatase 2A 65 kDa regulatory subunit A gamma isoform OS=Arabidopsis thaliana GN=PP2AA3 PE=1 SV=2;>tr|F4HQR5|F4HQR5_ARATH Protein phosphatase 2A subunit A3 OS=Arabidopsis thaliana GN=PP2AA3 PE=1 SV=1	Color [DarkGray]	1	4			15	4	18.9074	20.6589	19.883	21.9262	21.7682	21.7385	20.3618	21.2949	21.274	21.5154	21.8733	21.8586
	Q38970;F4I1L3;B3H4A7	Q38970	Acetyl-CoA carboxylase 1;Biotin carboxylase	ACC1	>sp|Q38970|ACC1_ARATH Acetyl-CoA carboxylase 1 OS=Arabidopsis thaliana GN=ACC1 PE=1 SV=1	Color [DarkGray]	1	4			80	80	26.2451	26.4951	26.6351	26.4426	26.6289	26.3884	26.4824	26.5442	26.2452	26.519	25.8935	26.5419
	Q38997-2;Q38997	Q38997-2;Q38997	SNF1-related protein kinase catalytic subunit alpha KIN10	KIN10	>sp|Q38997-2|KIN10_ARATH Isoform 2 of SNF1-related protein kinase catalytic subunit alpha KIN10 OS=Arabidopsis thaliana GN=KIN10;>sp|Q38997|KIN10_ARATH SNF1-related protein kinase catalytic subunit alpha KIN10 OS=Arabidopsis thaliana GN=KIN10 PE=1 SV=2	Color [DarkGray]	1	4			11	9	22.6991	22.4479	23.4814	22.9946	23.4172	23.4047	23.0052	22.9414	23.2684	22.721	23.4705	22.7452
	Q39016	Q39016	Calcium-dependent protein kinase 11	CPK11	>sp|Q39016|CDPKB_ARATH Calcium-dependent protein kinase 11 OS=Arabidopsis thaliana GN=CPK11 PE=1 SV=2	Color [DarkGray]	1	4			6	1	19.7656	20.3914	19.4025	20.0161	20.2967	20.5732	19.1183	19.0784	20.5737	19.7922	19.4947	19.4164
	Q39024;Q9LMM5;Q9LMM5-2;F4IH84;Q8GYQ5;Q9LXA5;Q9FG33;Q9FIF1;Q9LSL5;Q9FHG4;Q9M021;O64639;Q9M020;Q66GN2;Q9SR87;Q9FIF0;Q9LYX1;Q9LFH9;O48837	Q39024;Q9LMM5;Q9LMM5-2	Mitogen-activated protein kinase 4;Mitogen-activated protein kinase 11	MPK4;MPK11	>sp|Q39024|MPK4_ARATH Mitogen-activated protein kinase 4 OS=Arabidopsis thaliana GN=MPK4 PE=1 SV=2;>sp|Q9LMM5|MPK11_ARATH Mitogen-activated protein kinase 11 OS=Arabidopsis thaliana GN=MPK11 PE=1 SV=1;>sp|Q9LMM5-2|MPK11_ARATH Isoform 2 of Mitogen-activated	Color [DarkGray]	1	4			10	8	24.2058	23.6971	23.9229	23.6176	23.8547	23.7332	23.9247	23.1273	23.5037	23.7437	23.9712	23.465
	Q39026;Q9LQQ9-2;Q9LQQ9;Q9M1Z5;Q39025	Q39026	Mitogen-activated protein kinase 6	MPK6	>sp|Q39026|MPK6_ARATH Mitogen-activated protein kinase 6 OS=Arabidopsis thaliana GN=MPK6 PE=1 SV=1	Color [DarkGray]	1	4			7	5	19.9961	19.4162	19.7351	19.0498	20.9861	20.6707	20.2163	20.3718	19.5453	20.8951	21.4403	21.2795
	Q39027;O23236;Q39021;Q39022	Q39027;O23236;Q39021	Mitogen-activated protein kinase 7;Mitogen-activated protein kinase 14;Mitogen-activated protein kinase 1	MPK7;MPK14;MPK1	>sp|Q39027|MPK7_ARATH Mitogen-activated protein kinase 7 OS=Arabidopsis thaliana GN=MPK7 PE=1 SV=2;>sp|O23236|MPK14_ARATH Mitogen-activated protein kinase 14 OS=Arabidopsis thaliana GN=MPK14 PE=1 SV=1;>sp|Q39021|MPK1_ARATH Mitogen-activated protein kinase	Color [DarkGray]	1	4			4	3	19.0856	17.7865	20.2144	21.0613	19.6106	20.1996	19.9632	17.7107	18.8414	20.291	20.2643	20.2076
	Q39033;F4IX90;Q9LY51-2;Q9LY51	Q39033;F4IX90	Phosphoinositide phospholipase C 2;Phosphoinositide phospholipase C	PLC2	>sp|Q39033|PLCD2_ARATH Phosphoinositide phospholipase C 2 OS=Arabidopsis thaliana GN=PLC2 PE=1 SV=1;>tr|F4IX90|F4IX90_ARATH Phosphoinositide phospholipase C OS=Arabidopsis thaliana GN=PLC2 PE=1 SV=1	Color [DarkGray]	1	4			13	13	23.1227	22.9169	22.8224	23.0877	23.8457	23.5627	23.0296	22.7169	22.2992	22.5652	22.6207	23.0778
	Q39041;Q43348	Q39041	Acid beta-fructofuranosidase 4, vacuolar	BFRUCT4	>sp|Q39041|INVA4_ARATH Acid beta-fructofuranosidase 4, vacuolar OS=Arabidopsis thaliana GN=BFRUCT4 PE=2 SV=2	Color [DarkGray]	1	4			3	3	19.5373	19.6437	19.4511	21.118	21.2906	19.0733	19.831	21.563	21.5585	19.2743	21.6241	21.398
	Q39043;F4K007	Q39043;F4K007	Mediator of RNA polymerase II transcription subunit 37f	MED37F;BIP2	>sp|Q39043|MD37F_ARATH Mediator of RNA polymerase II transcription subunit 37f OS=Arabidopsis thaliana GN=MED37F PE=1 SV=2;>tr|F4K007|F4K007_ARATH Luminal-binding protein 2 OS=Arabidopsis thaliana GN=BIP2 PE=3 SV=1	Color [DarkGray]	1	4			54	5	22.8316	22.7338	22.5467	24.6969	23.9297	23.9587	26.1978	22.4985	23.5371	24.2667	23.115	23.575
	Q39048;Q9SJZ0;REV__Q9LDN0	Q39048	Protein ECERIFERUM 1	CER2	>sp|Q39048|CER2_ARATH Protein ECERIFERUM 1 OS=Arabidopsis thaliana GN=CER2 PE=1 SV=1	Color [DarkGray]	1	4			21	21	25.6963	26.1155	25.6928	25.2847	25.5214	25.6694	25.2226	26.1051	26.1868	26.046	25.5249	25.806
	Q39085	Q39085	Delta(24)-sterol reductase	DIM	>sp|Q39085|DIM_ARATH Delta(24)-sterol reductase OS=Arabidopsis thaliana GN=DIM PE=1 SV=2	Color [DarkGray]	1	4			27	27	25.6518	25.7833	25.2989	26.0913	26.3889	26.337	26.033	25.9131	25.4614	26.5558	25.4175	26.4038
	Q39097	Q39097	Eukaryotic peptide chain release factor subunit 1-1	ERF1-1	>sp|Q39097|ERF1X_ARATH Eukaryotic peptide chain release factor subunit 1-1 OS=Arabidopsis thaliana GN=ERF1-1 PE=1 SV=2	Color [DarkGray]	1	4			5	2	20.851	19.7268	20.1871	19.4262	19.6151	19.5007	19.3053	20.5637	18.8294	18.8999	18.6207	20.6243
	Q39099;Q9XIW1	Q39099	Xyloglucan endotransglucosylase/hydrolase protein 4	XTH4	>sp|Q39099|XTH4_ARATH Xyloglucan endotransglucosylase/hydrolase protein 4 OS=Arabidopsis thaliana GN=XTH4 PE=1 SV=1	Color [DarkGray]	1	4			24	23	27.3448	28.4624	27.6303	26.1996	27.4873	28.5282	26.5599	28.8194	28.5858	26.1218	28.1599	28.5583
	Q39101	Q39101	Ferritin-1, chloroplastic	FER1	>sp|Q39101|FRI1_ARATH Ferritin-1, chloroplastic OS=Arabidopsis thaliana GN=FER1 PE=2 SV=1	Color [DarkGray]	1	4			7	7	24.5245	24.3971	24.0884	23.2006	23.2075	23.1141	23.1027	23.358	23.4825	23.0152	23.7525	24.119
	Q39102	Q39102	ATP-dependent zinc metalloprotease FTSH 1, chloroplastic	FTSH1	>sp|Q39102|FTSH1_ARATH ATP-dependent zinc metalloprotease FTSH 1, chloroplastic OS=Arabidopsis thaliana GN=FTSH1 PE=1 SV=2	Color [DarkGray]	1	4			17	2	19.9728	21.0386	20.2637	19.0621	20.804	20.7501	19.0636	20.3964	20.2396	19.7098	20.4638	19.6827
	Q39119;Q9LJX8;Q9LJX8-2;P49047	Q39119	Vacuolar-processing enzyme gamma-isozyme		>sp|Q39119|VPEG_ARATH Vacuolar-processing enzyme gamma-isozyme OS=Arabidopsis thaliana GN=At4g32940 PE=2 SV=2	Color [DarkGray]	1	4			6	6	19.0714	23.0874	22.6958	23.0437	22.5138	22.6233	19.5863	22.7584	22.6773	19.7461	23.164	23.7459
	Q39141;Q39142	Q39141;Q39142		Lhb1B2;Lhb1B1	>tr|Q39141|Q39141_ARATH At2g34420/T31E10.24 OS=Arabidopsis thaliana GN=Lhb1B2 PE=2 SV=1;>tr|Q39142|Q39142_ARATH Light-harvesting chlorophyll protein complex II subunit B1 OS=Arabidopsis thaliana GN=Lhb1B1 PE=1 SV=1	Color [DarkGray]	1	4			8	1	19.3559	19.7192	20.0324	19.7303	19.7202	20.0434	20.09	20.1622	21.1295	19.7406	20.1238	19.2133
	Q39160	Q39160	Myosin-5	XI-1	>sp|Q39160|MYO5_ARATH Myosin-5 OS=Arabidopsis thaliana GN=XI-1 PE=1 SV=1	Color [DarkGray]	1	4			12	5	18.9219	19.9417	19.7493	21.1409	21.5008	20.9862	19.0411	19.7472	19.4468	21.2361	20.3043	21.9251
	Q39173;Q39172;Q8GWT2;F4KFK3;Q93Z72	Q39173	NADP-dependent alkenal double bond reductase P2	P2	>sp|Q39173|P2_ARATH NADP-dependent alkenal double bond reductase P2 OS=Arabidopsis thaliana GN=P2 PE=2 SV=2	Color [DarkGray]	1	4			7	6	19.9896	22.1625	22.329	20.0669	21.7878	21.3692	19.7416	20.9718	19.5379	20.0003	19.3679	20.3058
	Q39182;REV__A8MRY4;Q41914	Q39182	Defensin-like protein 2	PDF2.2	>sp|Q39182|DEF02_ARATH Defensin-like protein 2 OS=Arabidopsis thaliana GN=PDF2.2 PE=2 SV=1	Color [DarkGray]	1	4			4	4	20.3706	24.3596	21.5779	18.6366	23.9865	24.1629	19.545	21.6693	20.8992	19.1874	20.7809	20.8355
	Q39189	Q39189	DEAD-box ATP-dependent RNA helicase 7	RH7	>sp|Q39189|RH7_ARATH DEAD-box ATP-dependent RNA helicase 7 OS=Arabidopsis thaliana GN=RH7 PE=1 SV=2	Color [DarkGray]	1	4			13	13	19.3183	20.8469	23.0939	22.518	22.0654	21.8508	22.1184	22.2588	19.9814	23.1662	20.9643	20.2308
	Q39196;F4JHB6	Q39196;F4JHB6	Probable aquaporin PIP1-4	PIP1.4;PIP1;4	>sp|Q39196|PIP14_ARATH Probable aquaporin PIP1-4 OS=Arabidopsis thaliana GN=PIP1.4 PE=1 SV=1;>tr|F4JHB6|F4JHB6_ARATH Plasma membrane intrinsic protein 14 OS=Arabidopsis thaliana GN=PIP1;4 PE=3 SV=1	Color [DarkGray]	1	4			7	1	17.0932	22.7892	22.4989	22.7073	23.1552	22.9184	19.3578	23.1801	22.9166	22.3516	23.3402	23.8459
	Q39199;A8MQK1	Q39199;A8MQK1	DNA repair protein recA homolog 1, chloroplastic	RECA;At1g79050	>sp|Q39199|RECAC_ARATH DNA repair protein recA homolog 1, chloroplastic OS=Arabidopsis thaliana GN=RECA PE=2 SV=1;>tr|A8MQK1|A8MQK1_ARATH DNA repair protein recA-like 1 OS=Arabidopsis thaliana GN=At1g79050 PE=4 SV=1	Color [DarkGray]	1	4			8	8	19.6463	19.8495	19.8545	19.7067	21.6521	19.8889	19.6898	20.0036	19.2663	19.1964	21.0401	23.0699
	Q39211;Q39212;A8MR04	Q39211	DNA-directed RNA polymerases II, IV and V subunit 3	NRPB3	>sp|Q39211|NRPB3_ARATH DNA-directed RNA polymerases II, IV and V subunit 3 OS=Arabidopsis thaliana GN=NRPB3 PE=1 SV=1	Color [DarkGray]	1	4			6	6	19.7404	21.8418	21.6656	19.4141	22.7052	22.7356	22.4506	21.545	22.2499	22.3994	22.1643	22.2102
	Q39222;Q9LK99;Q1PEX3;Q9S810	Q39222;Q9LK99;Q1PEX3	Ras-related protein RABA1b;Ras-related protein RABA1g;Ras-related protein RABA1h	RABA1B;RABA1G;RABA1H	>sp|Q39222|RAA1B_ARATH Ras-related protein RABA1b OS=Arabidopsis thaliana GN=RABA1B PE=2 SV=1;>sp|Q9LK99|RAA1G_ARATH Ras-related protein RABA1g OS=Arabidopsis thaliana GN=RABA1G PE=2 SV=1;>sp|Q1PEX3|RAA1H_ARATH Ras-related protein RABA1h OS=Arabidopsis tha	Color [DarkGray]	1	4			8	2	19.922	20.7401	19.6641	19.5691	19.8151	19.5156	19.5487	19.1229	19.1644	19.2635	20.2468	19.2749
	Q39227	Q39227	24-methylenesterol C-methyltransferase 2	SMT2	>sp|Q39227|SMT2_ARATH 24-methylenesterol C-methyltransferase 2 OS=Arabidopsis thaliana GN=SMT2 PE=1 SV=2	Color [DarkGray]	1	4			9	9	20.5849	21.4695	19.9396	19.4375	21.7969	21.7858	19.9784	21.7931	19.8062	19.901	20.6384	19.3201
	Q39241	Q39241	Thioredoxin H5	TRX5	>sp|Q39241|TRXH5_ARATH Thioredoxin H5 OS=Arabidopsis thaliana GN=TRX5 PE=1 SV=1	Color [DarkGray]	1	4			4	4	20.3561	20.5843	19.0961	20.2982	18.9734	19.2076	21.5188	20.2144	20.6309	19.7664	21.0612	19.8137
	Q39242;Q39243	Q39242;Q39243	Thioredoxin reductase 2;Thioredoxin reductase 1	NTR2;NTR1	>sp|Q39242|TRXB2_ARATH Thioredoxin reductase 2 OS=Arabidopsis thaliana GN=NTR2 PE=2 SV=2;>sp|Q39243|TRXB1_ARATH Thioredoxin reductase 1 OS=Arabidopsis thaliana GN=NTR1 PE=1 SV=3	Color [DarkGray]	1	4			6	6	22.6972	22.7636	22.6376	22.6147	22.1539	22.2915	22.6814	22.5732	23.0325	22.1896	22.7468	22.3664
	Q39247-2;Q39247	Q39247-2;Q39247	Serine/threonine protein phosphatase 2A 55 kDa regulatory subunit B beta isoform	PP2AB2	>sp|Q39247-2|2ABB_ARATH Isoform 2 of Serine/threonine protein phosphatase 2A 55 kDa regulatory subunit B beta isoform OS=Arabidopsis thaliana GN=PP2AB2;>sp|Q39247|2ABB_ARATH Serine/threonine protein phosphatase 2A 55 kDa regulatory subunit B beta isoform O	Color [DarkGray]	1	4			13	10	22.8734	22.7845	23.0604	23.8127	23.7562	23.8135	23.5925	23.25	22.9868	23.4751	22.9473	23.5499
	Q39250;A8MR09	Q39250;A8MR09	Actin-depolymerizing factor 1	ADF1	>sp|Q39250|ADF1_ARATH Actin-depolymerizing factor 1 OS=Arabidopsis thaliana GN=ADF1 PE=1 SV=1;>tr|A8MR09|A8MR09_ARATH Actin depolymerizing factor 1 OS=Arabidopsis thaliana GN=ADF1 PE=4 SV=1	Color [DarkGray]	1	4			4	2	20.0208	19.5292	20.4577	19.7977	21.0839	21.6135	19.265	20.6063	20.8452	20.1492	20.3438	19.2448
	Q39251	Q39251	Actin-depolymerizing factor 2	ADF2	>sp|Q39251|ADF2_ARATH Actin-depolymerizing factor 2 OS=Arabidopsis thaliana GN=ADF2 PE=2 SV=1	Color [DarkGray]	1	4			5	3	20.0156	21.0919	20.5794	19.058	22.1229	22.3832	20.4825	22.003	20.3443	23.106	22.2308	18.3162
	Q39255	Q39255	SKP1-like protein 1A	SKP1A	>sp|Q39255|SKP1A_ARATH SKP1-like protein 1A OS=Arabidopsis thaliana GN=SKP1A PE=1 SV=1	Color [DarkGray]	1	4			4	3	20.828	20.478	19.1349	22.2389	19.848	19.662	20.7326	19.4702	20.4876	22.6248	20.4703	19.7933
	Q39258;P0CAN7	Q39258	V-type proton ATPase subunit E1	VHA-E1	>sp|Q39258|VATE1_ARATH V-type proton ATPase subunit E1 OS=Arabidopsis thaliana GN=VHA-E1 PE=1 SV=2	Color [DarkGray]	1	4			15	11	25.0657	24.7673	25.401	24.8357	25.2442	25.214	24.4546	24.8714	25.0159	24.0691	25.3186	24.894
	Q3E7I5;Q9M8J3	Q3E7I5;Q9M8J3	Protein FAR1-RELATED SEQUENCE 12;Protein FAR1-RELATED SEQUENCE 7	FRS12;FRS7	>sp|Q3E7I5|FRS12_ARATH Protein FAR1-RELATED SEQUENCE 12 OS=Arabidopsis thaliana GN=FRS12 PE=2 SV=1;>sp|Q9M8J3|FRS7_ARATH Protein FAR1-RELATED SEQUENCE 7 OS=Arabidopsis thaliana GN=FRS7 PE=2 SV=1	Color [DarkGray]	1	4			4	4	19.6398	21.4333	21.2422	21.9008	21.7635	22.0243	21.6768	21.2101	19.8089	21.1572	20.2915	20.6084
	Q41188;Q41188-2	Q41188;Q41188-2	Cold shock protein 2	CSP2	>sp|Q41188|CSP2_ARATH Cold shock protein 2 OS=Arabidopsis thaliana GN=CSP2 PE=1 SV=1;>sp|Q41188-2|CSP2_ARATH Isoform 2 of Cold shock protein 2 OS=Arabidopsis thaliana GN=CSP2	Color [DarkGray]	1	4			3	2	25.5781	19.8524	24.7098	25.1337	24.5318	24.4546	25.3042	25.6065	26.0676	24.4682	25.4087	25.225
	Q41931;O65378;Q06588	Q41931	1-aminocyclopropane-1-carboxylate oxidase 2	ACO2	>sp|Q41931|ACCO2_ARATH 1-aminocyclopropane-1-carboxylate oxidase 2 OS=Arabidopsis thaliana GN=ACO2 PE=2 SV=2	Color [DarkGray]	1	4			5	5	20.7288	20.1486	19.9811	19.8619	21.9469	22.2731	19.8121	23.1324	23.1501	21.8658	23.194	23.0651
	Q41932	Q41932	Oxygen-evolving enhancer protein 3-2, chloroplastic	PSBQ2	>sp|Q41932|PSBQ2_ARATH Oxygen-evolving enhancer protein 3-2, chloroplastic OS=Arabidopsis thaliana GN=PSBQ2 PE=1 SV=2	Color [DarkGray]	1	4			5	3	19.9011	21.7706	22.3582	22.2315	22.0993	22.0213	23.2304	20.0016	21.7693	22.0398	20.6802	19.7387
	Q42029-2;Q42029;O49344	Q42029-2;Q42029	Oxygen-evolving enhancer protein 2-1, chloroplastic	PSBP1	>sp|Q42029-2|PSBP1_ARATH Isoform 2 of Oxygen-evolving enhancer protein 2-1, chloroplastic OS=Arabidopsis thaliana GN=PSBP1;>sp|Q42029|PSBP1_ARATH Oxygen-evolving enhancer protein 2-1, chloroplastic OS=Arabidopsis thaliana GN=PSBP1 PE=1 SV=2	Color [DarkGray]	1	4			6	6	23.8608	23.3534	19.8114	23.1938	20.7642	20.2738	23.8695	22.9022	20.4226	22.978	23.5924	19.5341
	Q42059;Q8L7I0	Q42059;Q8L7I0	Endoglucanase 6;Endoglucanase 19		>sp|Q42059|GUN6_ARATH Endoglucanase 6 OS=Arabidopsis thaliana GN=At1g64390 PE=2 SV=2;>sp|Q8L7I0|GUN19_ARATH Endoglucanase 19 OS=Arabidopsis thaliana GN=At4g11050 PE=2 SV=1	Color [DarkGray]	1	4			8	8	22.8318	23.2281	21.7516	21.7552	22.8547	23.1276	20.6975	23.1581	22.0168	19.5618	21.4746	23.4095
	Q42064	Q42064	60S ribosomal protein L8-3	RPL8C	>sp|Q42064|RL83_ARATH 60S ribosomal protein L8-3 OS=Arabidopsis thaliana GN=RPL8C PE=1 SV=2	Color [DarkGray]	1	4			14	2	19.7079	20.5321	19.3272	20.0069	22.3555	21.8467	20.1971	22.7362	19.1334	20.2963	20.1052	21.0697
	Q42112;A8MQR4;O04204	Q42112;A8MQR4;O04204	60S acidic ribosomal protein P0-2;60S acidic ribosomal protein P0-1	RPP0B;At3g09200;RPP0A	>sp|Q42112|RLA02_ARATH 60S acidic ribosomal protein P0-2 OS=Arabidopsis thaliana GN=RPP0B PE=1 SV=2;>tr|A8MQR4|A8MQR4_ARATH 60S acidic ribosomal protein P0-2 OS=Arabidopsis thaliana GN=At3g09200 PE=1 SV=1;>sp|O04204|RLA01_ARATH 60S acidic ribosomal protein	Color [DarkGray]	1	4			12	3	24.8585	24.7488	25.5525	26.6934	26.4547	26.8376	25.3722	26.1349	26.9858	26.8441	26.021	26.2823
	Q42134	Q42134	Proteasome subunit alpha type-5-B	PAE2	>sp|Q42134|PSA5B_ARATH Proteasome subunit alpha type-5-B OS=Arabidopsis thaliana GN=PAE2 PE=1 SV=2	Color [DarkGray]	1	4			5	1	18.5358	20.1313	19.3931	19.7322	20.3261	18.9534	19.2957	20.1897	18.6393	20.0087	19.0784	20.1729
	Q42262	Q42262	40S ribosomal protein S3a-2	RPS3AB	>sp|Q42262|RS3A2_ARATH 40S ribosomal protein S3a-2 OS=Arabidopsis thaliana GN=RPS3AB PE=2 SV=3	Color [DarkGray]	1	4			24	11	25.1009	24.8585	25.4346	27.2089	26.8112	26.6359	25.8223	26.0971	25.4896	27.4811	25.7356	26.3304
	Q42290;Q42290-2	Q42290;Q42290-2	Probable mitochondrial-processing peptidase subunit beta		>sp|Q42290|MPPB_ARATH Probable mitochondrial-processing peptidase subunit beta OS=Arabidopsis thaliana GN=At3g02090 PE=2 SV=2;>sp|Q42290-2|MPPB_ARATH Isoform 2 of Probable mitochondrial-processing peptidase subunit beta OS=Arabidopsis thaliana GN=At3g02090	Color [DarkGray]	1	4			15	15	23.7578	24.4043	23.1719	23.6981	24.0926	24.7073	24.1706	23.7131	23.7857	23.4322	23.8555	23.776
	Q42347	Q42347	60S ribosomal protein L24-1	RPL24A	>sp|Q42347|RL241_ARATH 60S ribosomal protein L24-1 OS=Arabidopsis thaliana GN=RPL24A PE=1 SV=2	Color [DarkGray]	1	4	+		8	1	19.1642	19.5834	18.9138	18.4632	20.7159	19.9801	20.7408	19.4349	19.7777	22.4026	20.234	20.2821
	Q42403	Q42403	Thioredoxin H3	TRX3	>sp|Q42403|TRXH3_ARATH Thioredoxin H3 OS=Arabidopsis thaliana GN=TRX3 PE=1 SV=1	Color [DarkGray]	1	4			9	9	25.5496	24.9581	24.8496	25.3135	24.7294	24.6645	25.7247	25.5288	25.3547	25.7105	25.4196	24.8769
	Q42406	Q42406	Peptidyl-prolyl cis-trans isomerase CYP18-4	CYP18-4	>sp|Q42406|CP18D_ARATH Peptidyl-prolyl cis-trans isomerase CYP18-4 OS=Arabidopsis thaliana GN=CYP18-4 PE=1 SV=1	Color [DarkGray]	1	4			10	6	24.3183	24.6211	24.4085	23.6562	24.0444	24.4874	24.1072	24.0014	23.6644	23.4371	24.3403	23.7653
	Q42418	Q42418	Profilin-2	PRO2	>sp|Q42418|PROF2_ARATH Profilin-2 OS=Arabidopsis thaliana GN=PRO2 PE=2 SV=1	Color [DarkGray]	1	4			5	3	19.8511	22.6921	24.1847	19.1029	22.5542	22.6094	19.3973	22.8596	22.5932	22.9588	23.006	23.1717
	Q42449	Q42449	Profilin-1	PRO1	>sp|Q42449|PROF1_ARATH Profilin-1 OS=Arabidopsis thaliana GN=PRO1 PE=1 SV=1	Color [DarkGray]	1	4			5	3	20.4721	22.3131	23.4313	19.3719	22.0964	22.3037	19.1564	22.9617	22.4699	20.4661	22.8922	22.0335
	Q42472;Q56W28;Q9LSH2;Q42521;Q9ZPS3;Q9ZPS4;F4J6E0	Q42472;Q56W28	Glutamate decarboxylase 2;Glutamate decarboxylase	GAD2	>sp|Q42472|DCE2_ARATH Glutamate decarboxylase 2 OS=Arabidopsis thaliana GN=GAD2 PE=1 SV=1;>tr|Q56W28|Q56W28_ARATH Glutamate decarboxylase OS=Arabidopsis thaliana GN=GAD2 PE=2 SV=1	Color [DarkGray]	1	4			22	22	26.124	26.2974	25.8405	26.3355	26.1678	26.2349	25.78	25.6624	26.0005	25.8467	25.8939	26.0086
	Q42479;Q9C6P3	Q42479	Calcium-dependent protein kinase 3	CPK3	>sp|Q42479|CDPK3_ARATH Calcium-dependent protein kinase 3 OS=Arabidopsis thaliana GN=CPK3 PE=1 SV=1	Color [DarkGray]	1	4			11	11	20.7171	22.8886	22.8039	22.1991	22.6984	23.4122	22.4655	22.2254	19.5775	22.7211	19.4036	22.9246
	Q42522	Q42522	Glutamate-1-semialdehyde 2,1-aminomutase 2, chloroplastic	GSA2	>sp|Q42522|GSA2_ARATH Glutamate-1-semialdehyde 2,1-aminomutase 2, chloroplastic OS=Arabidopsis thaliana GN=GSA2 PE=2 SV=2	Color [DarkGray]	1	4			7	1	20.0542	18.6499	19.6086	20.2999	19.7983	19.8603	19.5926	19.4863	19.857	20.4409	19.7268	21.0287
	Q42525;Q9FZG4	Q42525	Hexokinase-1	HXK1	>sp|Q42525|HXK1_ARATH Hexokinase-1 OS=Arabidopsis thaliana GN=HXK1 PE=1 SV=2	Color [DarkGray]	1	4			17	11	25.2974	25.0036	24.5842	25.1665	25.5306	25.4142	25.0595	25.3132	25.4918	25.1707	25.4583	26.153
	Q42545	Q42545	Cell division protein FtsZ homolog 1, chloroplastic	FTSZ1	>sp|Q42545|FTSZ1_ARATH Cell division protein FtsZ homolog 1, chloroplastic OS=Arabidopsis thaliana GN=FTSZ1 PE=1 SV=2	Color [DarkGray]	1	4			5	5	20.7989	21.2947	19.0548	19.5791	19.9345	21.604	19.2482	21.5568	21.6427	19.5415	20.1763	21.9074
	Q42547;B9DG18;Q2V4M4;F4HUL6	Q42547;B9DG18;Q2V4M4;F4HUL6	Catalase-3	CAT3	>sp|Q42547|CATA3_ARATH Catalase-3 OS=Arabidopsis thaliana GN=CAT3 PE=1 SV=3;>tr|B9DG18|B9DG18_ARATH AT1G20620 protein OS=Arabidopsis thaliana GN=CAT3 PE=1 SV=1;>tr|Q2V4M4|Q2V4M4_ARATH Catalase 3 OS=Arabidopsis thaliana GN=CAT3 PE=1 SV=3;>tr|F4HUL6|F4HUL6_A	Color [DarkGray]	1	4			33	25	31.0609	30.8571	31.6793	30.3858	31.3693	30.7865	29.5702	30.0089	29.8099	30.7124	31.4091	29.5282
	Q42553	Q42553	Isopentenyl-diphosphate Delta-isomerase II, chloroplastic	IPP2	>sp|Q42553|IDI2_ARATH Isopentenyl-diphosphate Delta-isomerase II, chloroplastic OS=Arabidopsis thaliana GN=IPP2 PE=2 SV=1	Color [DarkGray]	1	4			10	5	19.8185	29.4806	28.5365	19.5431	28.0096	28.1674	20.6272	27.7737	20.2769	19.3418	28.2066	19.3041
	Q42560;B3H5Y0	Q42560;B3H5Y0	Aconitate hydratase 1	ACO1	>sp|Q42560|ACO1_ARATH Aconitate hydratase 1 OS=Arabidopsis thaliana GN=ACO1 PE=1 SV=2;>tr|B3H5Y0|B3H5Y0_ARATH Aconitate hydratase OS=Arabidopsis thaliana GN=ACO1 PE=3 SV=1	Color [DarkGray]	1	4			12	4	20.9827	19.3001	19.8755	20.3979	20.2899	20.6336	19.6546	20.7637	20.5578	21.4839	18.822	19.4249
	Q42577	Q42577	NADH dehydrogenase [ubiquinone] iron-sulfur protein 7, mitochondrial		>sp|Q42577|NDUS7_ARATH NADH dehydrogenase [ubiquinone] iron-sulfur protein 7, mitochondrial OS=Arabidopsis thaliana GN=At5g11770 PE=2 SV=1	Color [DarkGray]	1	4			5	5	22.8307	22.5625	22.2188	22.2624	21.1045	23.0085	22.3388	22.7244	22.4682	22.2792	22.6399	22.5223
	Q42581-2;Q42581;F4IJW3	Q42581-2;Q42581;F4IJW3	Ribose-phosphate pyrophosphokinase 1, chloroplastic	PRS1;At2g35390	>sp|Q42581-2|KPRS1_ARATH Isoform 2 of Ribose-phosphate pyrophosphokinase 1, chloroplastic OS=Arabidopsis thaliana GN=PRS1;>sp|Q42581|KPRS1_ARATH Ribose-phosphate pyrophosphokinase 1, chloroplastic OS=Arabidopsis thaliana GN=PRS1 PE=2 SV=2;>tr|F4IJW3|F4IJW3	Color [DarkGray]	1	4			8	1	19.9949	19.9391	18.7192	19.551	20.5128	21.115	18.9309	21.0959	20.525	18.9997	20.0939	19.2762
	Q42586;Q9LPX2	Q42586	Uridine 5-monophosphate synthase;Orotate phosphoribosyltransferase;Orotidine 5-phosphate decarboxylase	PYRE-F	>sp|Q42586|UMPS_ARATH Uridine 5-monophosphate synthase OS=Arabidopsis thaliana GN=PYRE-F PE=2 SV=2	Color [DarkGray]	1	4			16	16	25.293	25.0342	25.1947	25.4583	25.3	25.0543	25.4504	24.8364	24.5877	25.2788	24.8129	25.1235
	Q42589	Q42589	Non-specific lipid-transfer protein 1	LTP1	>sp|Q42589|NLTP1_ARATH Non-specific lipid-transfer protein 1 OS=Arabidopsis thaliana GN=LTP1 PE=2 SV=1	Color [DarkGray]	1	4			4	4	20.657	23.772	24.9388	21.9412	24.1125	21.1596	22.3962	22.1841	21.8651	21.1031	21.8515	21.9911
	Q42599;Q9FX83;F4I5B1	Q42599;Q9FX83	NADH dehydrogenase [ubiquinone] iron-sulfur protein 8-A, mitochondrial;NADH dehydrogenase [ubiquinone] iron-sulfur protein 8-B, mitochondrial		>sp|Q42599|NDS8A_ARATH NADH dehydrogenase [ubiquinone] iron-sulfur protein 8-A, mitochondrial OS=Arabidopsis thaliana GN=At1g79010 PE=2 SV=1;>sp|Q9FX83|NDS8B_ARATH NADH dehydrogenase [ubiquinone] iron-sulfur protein 8-B, mitochondrial OS=Arabidopsis thalia	Color [DarkGray]	1	4			3	3	19.2339	19.5216	19.7028	20.0567	19.47	20.1942	18.8382	19.7485	19.7385	19.964	20.4264	19.6882
	Q42601	Q42601	Carbamoyl-phosphate synthase large chain, chloroplastic	CARB	>sp|Q42601|CARB_ARATH Carbamoyl-phosphate synthase large chain, chloroplastic OS=Arabidopsis thaliana GN=CARB PE=1 SV=1	Color [DarkGray]	1	4			23	23	23.8207	24.2407	24.5629	25.0385	24.6947	24.4078	24.9788	24.0848	23.9339	24.6518	23.9831	23.9
	Q42605;Q8LDN8	Q42605;Q8LDN8	Bifunctional UDP-glucose 4-epimerase and UDP-xylose 4-epimerase 1;Bifunctional UDP-glucose 4-epimerase and UDP-xylose 4-epimerase 3	UGE1;UGE3	>sp|Q42605|UGE1_ARATH Bifunctional UDP-glucose 4-epimerase and UDP-xylose 4-epimerase 1 OS=Arabidopsis thaliana GN=UGE1 PE=1 SV=2;>sp|Q8LDN8|UGE3_ARATH Bifunctional UDP-glucose 4-epimerase and UDP-xylose 4-epimerase 3 OS=Arabidopsis thaliana GN=UGE3 PE=1 S	Color [DarkGray]	1	4			4	2	21.5489	21.9841	21.1799	20.8147	21.316	21.147	20.4243	20.2778	18.2311	20.8691	20.6668	20.0667
	Q43127	Q43127	Glutamine synthetase, chloroplastic/mitochondrial	GLN2	>sp|Q43127|GLNA2_ARATH Glutamine synthetase, chloroplastic/mitochondrial OS=Arabidopsis thaliana GN=GLN2 PE=1 SV=1	Color [DarkGray]	1	4			15	13	25.6931	25.4814	26.1376	25.6205	25.6287	25.2341	25.7715	24.9563	25.6907	25.4329	25.8188	25.0024
	Q43291;Q9FDZ9	Q43291;Q9FDZ9	60S ribosomal protein L21-1;60S ribosomal protein L21-2	RPL21A;RPL21E	>sp|Q43291|RL211_ARATH 60S ribosomal protein L21-1 OS=Arabidopsis thaliana GN=RPL21A PE=2 SV=2;>sp|Q9FDZ9|RL212_ARATH 60S ribosomal protein L21-2 OS=Arabidopsis thaliana GN=RPL21E PE=2 SV=1	Color [DarkGray]	1	4			13	13	24.2675	23.9574	24.1512	26.6847	25.8716	25.0105	25.1248	25.6881	23.4952	26.4117	24.2948	24.9203
	Q8LFH7;Q8LEM8;Q43292;REV__Q9FKL6	Q8LFH7;Q8LEM8;Q43292	60S ribosomal protein L37-1;60S ribosomal protein L37-3;60S ribosomal protein L37-2	RPL37A;RPL37C;RPL37B	>sp|Q8LFH7|RL371_ARATH 60S ribosomal protein L37-1 OS=Arabidopsis thaliana GN=RPL37A PE=3 SV=1;>sp|Q8LEM8|RL373_ARATH 60S ribosomal protein L37-3 OS=Arabidopsis thaliana GN=RPL37C PE=3 SV=1;>sp|Q43292|RL372_ARATH 60S ribosomal protein L37-2 OS=Arabidopsis	Color [DarkGray]	1	4			3	3	19.5845	19.5021	19.6933	22.3628	21.1669	19.6085	20.6785	22.0249	20.2949	21.2629	20.1139	19.9106
	Q43307	Q43307	Glycerol-3-phosphate acyltransferase, chloroplastic	ATS1	>sp|Q43307|PLSB_ARATH Glycerol-3-phosphate acyltransferase, chloroplastic OS=Arabidopsis thaliana GN=ATS1 PE=2 SV=2	Color [DarkGray]	1	4			4	4	19.15	20.9303	21.6633	19.5471	21.6248	21.1108	19.7164	22.1602	22.0689	19.6169	22.3758	21.4993
	Q43314	Q43314	Glutamate dehydrogenase 1	GDH1	>sp|Q43314|DHE1_ARATH Glutamate dehydrogenase 1 OS=Arabidopsis thaliana GN=GDH1 PE=2 SV=1	Color [DarkGray]	1	4			14	10	24.437	24.1023	25.1883	23.7003	23.876	23.8686	23.7424	23.6952	24.0162	23.4054	24.1783	23.3612
	Q43316	Q43316	Porphobilinogen deaminase, chloroplastic	HEMC	>sp|Q43316|HEM3_ARATH Porphobilinogen deaminase, chloroplastic OS=Arabidopsis thaliana GN=HEMC PE=1 SV=1	Color [DarkGray]	1	4			13	13	22.6706	23.1835	23.9578	22.5255	23.4558	23.225	23.8816	23.7144	23.7943	22.9042	24.481	22.3331
	Q43727	Q43727	Glucose-6-phosphate 1-dehydrogenase 1, chloroplastic	APG1	>sp|Q43727|G6PD1_ARATH Glucose-6-phosphate 1-dehydrogenase 1, chloroplastic OS=Arabidopsis thaliana GN=APG1 PE=2 SV=2	Color [DarkGray]	1	4			11	7	19.4812	21.4627	22.1862	22.7504	22.8475	22.083	22.746	22.2185	22.1524	22.9732	22.5731	22.0644
	Q43870-2;Q43870	Q43870-2;Q43870	ATP sulfurylase 2	APS2	>sp|Q43870-2|APS2_ARATH Isoform 2 of ATP sulfurylase 2 OS=Arabidopsis thaliana GN=APS2;>sp|Q43870|APS2_ARATH ATP sulfurylase 2 OS=Arabidopsis thaliana GN=APS2 PE=1 SV=1	Color [DarkGray]	1	4			7	4	20.2495	19.8557	19.5984	19.5975	19.4438	20.2736	19.8957	19.6389	19.0311	20.7776	20.5225	19.3472
	Q4KSH9	Q4KSH9	Alpha-barbatene synthase	BS	>sp|Q4KSH9|BARS_ARATH Alpha-barbatene synthase OS=Arabidopsis thaliana GN=BS PE=1 SV=2	Color [DarkGray]	1	4			5	5	19.6538	19.7283	19.7857	20.1436	21.2238	21.1263	20.1436	21.0611	19.8524	19.1821	21.3683	22.588
	Q4V3C9;Q9SYZ0	Q4V3C9;Q9SYZ0	3-ketoacyl-CoA synthase 8;3-ketoacyl-CoA synthase 16	KCS8;KCS16	>sp|Q4V3C9|KCS8_ARATH 3-ketoacyl-CoA synthase 8 OS=Arabidopsis thaliana GN=KCS8 PE=2 SV=1;>sp|Q9SYZ0|KCS16_ARATH 3-ketoacyl-CoA synthase 16 OS=Arabidopsis thaliana GN=KCS16 PE=2 SV=1	Color [DarkGray]	1	4			3	2	19.6228	19.5861	19.5145	19.8962	20.4542	19.8128	19.1951	19.7737	20.4409	20.644	19.326	20.5415
	Q500U8	Q500U8	Tetraketide alpha-pyrone reductase 1	TKPR1	>sp|Q500U8|TKPR1_ARATH Tetraketide alpha-pyrone reductase 1 OS=Arabidopsis thaliana GN=TKPR1 PE=1 SV=1	Color [DarkGray]	1	4			4	4	20.4776	18.2104	20.4553	21.9734	19.2308	20.3658	19.3664	20.7058	19.9633	22.5715	20.4735	20.8348
	Q501F7;O49290	Q501F7		At1g21440	>tr|Q501F7|Q501F7_ARATH At1g21440 OS=Arabidopsis thaliana GN=At1g21440 PE=2 SV=1	Color [DarkGray]	1	4			5	5	20.2378	19.9977	20.4164	19.4366	19.96	19.797	21.0295	20.9546	21.1746	19.9439	20.6563	20.5515
	Q56WD9	Q56WD9	3-ketoacyl-CoA thiolase 2, peroxisomal	PED1	>sp|Q56WD9|THIK2_ARATH 3-ketoacyl-CoA thiolase 2, peroxisomal OS=Arabidopsis thaliana GN=PED1 PE=1 SV=2	Color [DarkGray]	1	4			15	12	24.6742	25.1908	24.893	24.6538	25.1079	25.1255	24.6923	25.0474	25.3578	25.1738	25.5215	25.2493
	Q56WF8	Q56WF8	Serine carboxypeptidase-like 48	SCPL48	>sp|Q56WF8|SCP48_ARATH Serine carboxypeptidase-like 48 OS=Arabidopsis thaliana GN=SCPL48 PE=2 SV=2	Color [DarkGray]	1	4			6	6	22.7391	20.1559	22.1136	22.2074	21.8065	21.9727	21.9027	22.2105	22.6965	21.9701	21.9311	22.2276
	Q56WK6;Q56ZI2	Q56WK6	Patellin-1	PATL1	>sp|Q56WK6|PATL1_ARATH Patellin-1 OS=Arabidopsis thaliana GN=PATL1 PE=1 SV=2	Color [DarkGray]	1	4			12	12	19.6462	19.4474	19.2148	22.2585	21.974	21.7933	19.6827	21.766	20.2579	20.0693	21.6119	20.1733
	Q56WN1;Q9FMD9	Q56WN1;Q9FMD9	Glutamine synthetase cytosolic isozyme 1-1;Glutamine synthetase cytosolic isozyme 1-4	GLN1-1;GLN1-4	>sp|Q56WN1|GLN11_ARATH Glutamine synthetase cytosolic isozyme 1-1 OS=Arabidopsis thaliana GN=GLN1-1 PE=1 SV=2;>sp|Q9FMD9|GLN14_ARATH Glutamine synthetase cytosolic isozyme 1-4 OS=Arabidopsis thaliana GN=GLN1-4 PE=1 SV=1	Color [DarkGray]	1	4			6	3	20.0826	19.3602	20.4326	20.8555	18.7091	20.2315	21.0831	20.6066	20.0665	21.5802	20.4963	18.6743
	Q9LFN6;Q56XG6;F4JWF7;F4JWF6;F4JWF3;Q56XG6-3;Q56XG6-2;Q9FH19	Q9LFN6;Q56XG6;F4JWF7;F4JWF6;F4JWF3	DEAD-box ATP-dependent RNA helicase 56;DEAD-box ATP-dependent RNA helicase 15	RH56;RH15;At5g11200;At5g11170	>sp|Q9LFN6|RH56_ARATH DEAD-box ATP-dependent RNA helicase 56 OS=Arabidopsis thaliana GN=RH56 PE=1 SV=2;>sp|Q56XG6|RH15_ARATH DEAD-box ATP-dependent RNA helicase 15 OS=Arabidopsis thaliana GN=RH15 PE=1 SV=3;>tr|F4JWF7|F4JWF7_ARATH DEAD-box ATP-dependent RNA	Color [DarkGray]	1	4			30	30	26.7035	26.7852	26.9168	26.4668	26.9003	26.6502	26.7416	26.6999	26.72	26.8864	26.8356	26.3905
	Q56YA5	Q56YA5	Serine--glyoxylate aminotransferase	AGT1	>sp|Q56YA5|SGAT_ARATH Serine--glyoxylate aminotransferase OS=Arabidopsis thaliana GN=AGT1 PE=1 SV=2	Color [DarkGray]	1	4			26	26	29.3945	29.4839	29.9747	28.6113	29.3484	28.8757	28.9378	29.3575	28.8932	28.7236	29.6936	28.7004
	Q56YN8	Q56YN8	Structural maintenance of chromosomes protein 3	SMC3	>sp|Q56YN8|SMC3_ARATH Structural maintenance of chromosomes protein 3 OS=Arabidopsis thaliana GN=SMC3 PE=2 SV=1	Color [DarkGray]	1	4			7	7	19.9411	19.7232	19.1489	20.3835	20.8217	20.9403	20.8989	19.6336	18.9497	19.9192	19.4381	20.2035
	Q9ASR0;Q56YW9	Q9ASR0;Q56YW9	Tubulin beta-3 chain;Tubulin beta-2 chain	TUBB3;TUBB2	>sp|Q9ASR0|TBB3_ARATH Tubulin beta-3 chain OS=Arabidopsis thaliana GN=TUBB3 PE=2 SV=2;>sp|Q56YW9|TBB2_ARATH Tubulin beta-2 chain OS=Arabidopsis thaliana GN=TUBB2 PE=2 SV=2	Color [DarkGray]	1	4			30	5	28.8127	28.8182	28.9142	30.1671	29.9235	29.8221	29.5499	29.2835	29.5622	30.1696	29.7204	30.0496
	Q56Z59	Q56Z59	Patellin-3	PATL3	>sp|Q56Z59|PATL3_ARATH Patellin-3 OS=Arabidopsis thaliana GN=PATL3 PE=1 SV=2	Color [DarkGray]	1	4			3	3	19.902	19.5707	20.6046	19.9379	20.2285	19.9125	19.9404	20.0464	19.235	20.5852	20.6411	20.0456
	Q570B4;Q9SUY9	Q570B4	3-ketoacyl-CoA synthase 10	FDH	>sp|Q570B4|KCS10_ARATH 3-ketoacyl-CoA synthase 10 OS=Arabidopsis thaliana GN=FDH PE=1 SV=2	Color [DarkGray]	1	4			19	18	23.9949	23.9782	23.9261	24.9806	24.8238	24.7254	24.5695	24.6346	24.2213	25.2136	24.2214	24.6855
	Q570C8-2;Q570C8	Q570C8-2;Q570C8	3-ketoacyl-CoA thiolase 5, peroxisomal	KAT5	>sp|Q570C8-2|THIK5_ARATH Isoform 2 of 3-ketoacyl-CoA thiolase 5, peroxisomal OS=Arabidopsis thaliana GN=KAT5;>sp|Q570C8|THIK5_ARATH 3-ketoacyl-CoA thiolase 5, peroxisomal OS=Arabidopsis thaliana GN=KAT5 PE=2 SV=2	Color [DarkGray]	1	4			19	16	24.2209	24.9145	24.7705	25.0227	24.6966	24.8634	24.932	25.3898	25.6101	25.7586	25.2372	25.2663
	Q5D869;REV__Q1G401;Q6DBD5;F4KD45	Q5D869	DNA-directed RNA polymerase V subunit 1	NRPE1	>sp|Q5D869|NRPE1_ARATH DNA-directed RNA polymerase V subunit 1 OS=Arabidopsis thaliana GN=NRPE1 PE=1 SV=1	Color [DarkGray]	1	4			3	3	19.098	19.4078	20.1127	19.0639	19.6171	19.8323	19.9983	20.3393	18.6089	19.3959	20.3245	19.1719
	Q5E924	Q5E924	Glyceraldehyde-3-phosphate dehydrogenase GAPCP2, chloroplastic	GAPCP2	>sp|Q5E924|G3PP2_ARATH Glyceraldehyde-3-phosphate dehydrogenase GAPCP2, chloroplastic OS=Arabidopsis thaliana GN=GAPCP2 PE=2 SV=1	Color [DarkGray]	1	4	+		10	1	19.6177	19.1742	18.8769	19.02	20.2404	19.0913	20.2539	20.1722	19.4075	20.0874	19.4259	20.4989
	Q5EAH9	Q5EAH9		At3g55760	>tr|Q5EAH9|Q5EAH9_ARATH At3g55760 OS=Arabidopsis thaliana GN=At3g55760 PE=2 SV=1	Color [DarkGray]	1	4			17	17	24.2058	24.5404	24.6703	23.663	23.6493	23.5416	24.201	24.3104	24.4747	24.0239	23.5538	24.0483
	Q5GM68	Q5GM68	Phosphoenolpyruvate carboxylase 2	PPC2	>sp|Q5GM68|CAPP2_ARATH Phosphoenolpyruvate carboxylase 2 OS=Arabidopsis thaliana GN=PPC2 PE=1 SV=2	Color [DarkGray]	1	4			31	18	23.9557	24.0616	24.5185	23.5849	23.8399	24.0199	23.7347	23.7432	23.8095	23.6935	23.2946	23.7787
	Q5M729	Q5M729	Dihydrolipoyllysine-residue acetyltransferase component 3 of pyruvate dehydrogenase complex, mitochondrial		>sp|Q5M729|ODP23_ARATH Dihydrolipoyllysine-residue acetyltransferase component 3 of pyruvate dehydrogenase complex, mitochondrial OS=Arabidopsis thaliana GN=At1g54220 PE=2 SV=1	Color [DarkGray]	1	4			11	6	19.425	22.6972	22.8561	18.6687	22.8942	22.893	22.8986	20.8999	20.1505	20.2763	20.4253	19.8511
	Q8VZQ4;Q5QIT3;Q5QIT3-2;Q9SLI8;Q84JI6-2;Q84JI6;Q9XGR4	Q8VZQ4;Q5QIT3;Q5QIT3-2	Probable serine/threonine protein phosphatase 2A regulatory subunit Bgamma;Serine/threonine protein phosphatase 2A regulatory subunit Bbeta	BGAMMA;BBETA	>sp|Q8VZQ4|2AB2C_ARATH Probable serine/threonine protein phosphatase 2A regulatory subunit Bgamma OS=Arabidopsis thaliana GN=BGAMMA PE=2 SV=1;>sp|Q5QIT3|2AB2B_ARATH Serine/threonine protein phosphatase 2A regulatory subunit Bbeta OS=Arabidopsis thali	Color [DarkGray]	1	4			13	13	20.0659	22.2753	23.4535	22.5884	23.676	23.327	22.181	22.966	23.0978	22.3979	23.6696	25.0025
	Q5S2C4-2;Q5S2C4	Q5S2C4-2;Q5S2C4	Protein NAP1	NAP1	>sp|Q5S2C4-2|NCKP1_ARATH Isoform 2 of Protein NAP1 OS=Arabidopsis thaliana GN=NAP1;>sp|Q5S2C4|NCKP1_ARATH Protein NAP1 OS=Arabidopsis thaliana GN=NAP1 PE=1 SV=2	Color [DarkGray]	1	4			6	6	20.7032	20.24	19.0007	21.1701	19.9676	20.4635	20.7877	21.0252	20.7869	19.8687	20.1885	19.1349
	Q5W7F2;Q9FIT8	Q5W7F2	ADP-ribosylation factor GTPase-activating protein AGD3	AGD3	>sp|Q5W7F2|AGD3_ARATH ADP-ribosylation factor GTPase-activating protein AGD3 OS=Arabidopsis thaliana GN=AGD3 PE=1 SV=1	Color [DarkGray]	1	4			8	8	19.2891	20.4759	21.2306	19.292	21.882	21.943	18.4078	21.7608	20.7448	19.9538	19.4615	19.7437
	Q5XF03	Q5XF03	Probable glycerol-3-phosphate acyltransferase 8	GPAT8	>sp|Q5XF03|GPAT8_ARATH Probable glycerol-3-phosphate acyltransferase 8 OS=Arabidopsis thaliana GN=GPAT8 PE=2 SV=1	Color [DarkGray]	1	4			14	4	19.5733	19.9951	20.4619	19.5755	21.921	19.3136	19.7425	19.7242	19.8096	20.4455	19.7208	18.7593
	Q5XF33	Q5XF33	Magnesium-chelatase subunit ChlI-2, chloroplastic	CHLI2	>sp|Q5XF33|CHLI2_ARATH Magnesium-chelatase subunit ChlI-2, chloroplastic OS=Arabidopsis thaliana GN=CHLI2 PE=1 SV=1	Color [DarkGray]	1	4			9	2	19.9463	19.1454	19.1106	19.1518	20.4355	19.401	19.4224	20.2788	19.4524	20.1212	20.8006	20.1574
	Q66GI5;Q93ZK1	Q66GI5		At1g12570	>tr|Q66GI5|Q66GI5_ARATH At1g12570 OS=Arabidopsis thaliana GN=At1g12570 PE=2 SV=1	Color [DarkGray]	1	4			5	5	20.5827	22.8851	22.9797	22.1241	22.6857	22.5323	22.3777	22.7828	23.0635	22.2662	22.697	22.0356
	Q66GM8-2;Q66GM8	Q66GM8-2;Q66GM8		At5g26670	>sp|Q66GM8-2|PAE10_ARATH Isoform 2 of Pectin acetylesterase 10 OS=Arabidopsis thaliana GN=PAE10;>sp|Q66GM8|PAE10_ARATH Pectin acetylesterase 10 OS=Arabidopsis thaliana GN=PAE10 PE=2 SV=1	Color [DarkGray]	1	4			5	2	19.6212	19.8795	20.065	19.7805	21.2454	21.1461	20.0817	21.2971	19.8622	19.8656	19.0433	19.4354
	Q66GR6-2;Q66GR6	Q66GR6-2;Q66GR6	Single-stranded DNA-binding protein WHY3, chloroplastic	WHY3	>sp|Q66GR6-2|WHY3_ARATH Isoform 2 of Single-stranded DNA-binding protein WHY3, chloroplastic OS=Arabidopsis thaliana GN=WHY3;>sp|Q66GR6|WHY3_ARATH Single-stranded DNA-binding protein WHY3, chloroplastic OS=Arabidopsis thaliana GN=WHY3 PE=1 SV=1	Color [DarkGray]	1	4			6	4	19.87	20.4086	20.0613	22.6103	20.7516	19.8902	24.178	19.8923	19.725	19.9392	20.4334	20.7701
	Q67XD9;Q67XD9-2;Q9C560;F4I2X9	Q67XD9;Q67XD9-2	Alkaline/neutral invertase CINV2	CINV2	>sp|Q67XD9|CINV2_ARATH Alkaline/neutral invertase CINV2 OS=Arabidopsis thaliana GN=CINV2 PE=1 SV=1;>sp|Q67XD9-2|CINV2_ARATH Isoform 2 of Alkaline/neutral invertase CINV2 OS=Arabidopsis thaliana GN=CINV2	Color [DarkGray]	1	4			15	4	20.7814	20.8356	21.3236	20.2024	19.598	19.8325	20.6231	18.8047	19.9099	20.6172	20.2411	20.013
	Q680A5	Q680A5	Ribose-phosphate pyrophosphokinase 4	PRS4	>sp|Q680A5|KPRS4_ARATH Ribose-phosphate pyrophosphokinase 4 OS=Arabidopsis thaliana GN=PRS4 PE=1 SV=2	Color [DarkGray]	1	4			14	14	24.9064	24.8118	24.8903	24.117	24.4037	24.4017	24.2809	24.3367	24.7117	23.5666	24.5938	24.1746
	Q680C0-2;Q680C0;Q9FYC2	Q680C0-2;Q680C0	GDSL esterase/lipase At4g10955		>sp|Q680C0-2|GDL62_ARATH Isoform 2 of GDSL esterase/lipase At4g10955 OS=Arabidopsis thaliana GN=At4g10955;>sp|Q680C0|GDL62_ARATH GDSL esterase/lipase At4g10955 OS=Arabidopsis thaliana GN=At4g10955 PE=2 SV=1	Color [DarkGray]	1	4			4	4	20.4871	19.3783	19.7215	19.9918	20.8035	20.3193	19.5209	19.1167	19.6184	21.1212	20.3869	20.7322
	Q680P8;Q9SKU6-2;Q9SKU6	Q680P8	40S ribosomal protein S29	RPS29A	>sp|Q680P8|RS29_ARATH 40S ribosomal protein S29 OS=Arabidopsis thaliana GN=RPS29A PE=3 SV=2	Color [DarkGray]	1	4			4	4	22.1988	22.8339	23.5962	22.7778	23.462	22.9318	21.707	22.556	22.0454	23.2891	22.2983	22.7204
	Q681K2	Q681K2			>tr|Q681K2|Q681K2_ARATH Embryo-specific protein 3, (ATS3) OS=Arabidopsis thaliana GN=At2g41470 PE=2 SV=1	Color [DarkGray]	1	4			7	7	24.4945	24.2371	23.8599	23.3893	24.256	23.886	23.2067	23.9933	23.5348	22.9747	23.1195	23.7897
	Q682Q9;Q9C6T1	Q682Q9;Q9C6T1		At1g31910;F5M6.9	>tr|Q682Q9|Q682Q9_ARATH GHMP kinase family protein OS=Arabidopsis thaliana GN=At1g31910 PE=1 SV=1;>tr|Q9C6T1|Q9C6T1_ARATH GHMP kinase family protein OS=Arabidopsis thaliana GN=F5M6.9 PE=1 SV=1	Color [DarkGray]	1	4			6	6	19.28	21.9532	22.268	22.0731	22.7412	22.5593	19.0239	21.599	21.8564	22.2746	21.6949	21.8366
	Q683F9;Q94CC6;A4VCL8	Q683F9;Q94CC6;A4VCL8		At4g36195;At4g36190	>tr|Q683F9|Q683F9_ARATH Prolyl carboxypeptidase like protein OS=Arabidopsis thaliana GN=At4g36195 PE=2 SV=1;>tr|Q94CC6|Q94CC6_ARATH Prolyl carboxypeptidase like protein OS=Arabidopsis thaliana GN=At4g36195 PE=2 SV=1;>tr|A4VCL8|A4VCL8_ARATH At4g36190 OS=Ara	Color [DarkGray]	1	4			3	3	19.992	20.3348	21.0053	18.551	20.4135	20.1572	20.4166	20.7997	19.3843	20.5646	19.9377	19.8739
	Q6EVK6-2;Q6EVK6	Q6EVK6-2;Q6EVK6	ATP-dependent helicase BRM	BRM	>sp|Q6EVK6-2|BRM_ARATH Isoform 2 of ATP-dependent helicase BRM OS=Arabidopsis thaliana GN=BRM;>sp|Q6EVK6|BRM_ARATH ATP-dependent helicase BRM OS=Arabidopsis thaliana GN=BRM PE=1 SV=1	Color [DarkGray]	1	4			5	5	20.5314	19.6596	20.3312	19.334	20.6635	20.6859	19.6167	20.1456	20.0043	20.1622	19.3087	18.9031
	Q6GKU7;Q9SLC7;F4J3H8;Q0WQA5	Q6GKU7		At1g64880	>tr|Q6GKU7|Q6GKU7_ARATH At1g64880 OS=Arabidopsis thaliana GN=At1g64880 PE=2 SV=1	Color [DarkGray]	1	4			19	19	19.6658	20.798	21.0603	25.3069	23.6631	25.0104	21.3963	21.1953	20.7798	24.8631	21.0067	21.1442
	Q6IDB8	Q6IDB8		At5g26800	>tr|Q6IDB8|Q6IDB8_ARATH At5g26800 OS=Arabidopsis thaliana GN=At5g26800 PE=2 SV=1	Color [DarkGray]	1	4			3	2	20.2199	20.5055	19.8261	19.7442	20.1427	21.9761	19.4398	19.8784	20.0872	19.6439	20.8745	20.0791
	Q6NMQ7;A8MR46	Q6NMQ7;A8MR46	Gibberellin-regulated protein 6;Gibberellin-regulated protein 13	GASA6;GASA13	>sp|Q6NMQ7|GASA6_ARATH Gibberellin-regulated protein 6 OS=Arabidopsis thaliana GN=GASA6 PE=3 SV=1;>sp|A8MR46|GASAD_ARATH Gibberellin-regulated protein 13 OS=Arabidopsis thaliana GN=GASA13 PE=3 SV=1	Color [DarkGray]	1	4			4	4	23.8825	19.3604	19.8544	21.5951	19.3087	20.6431	21.3102	19.7355	18.5173	20.4806	19.4786	19.723
	Q6NPM5	Q6NPM5		At5g62200	>tr|Q6NPM5|Q6NPM5_ARATH At5g62200 OS=Arabidopsis thaliana GN=At5g62200 PE=2 SV=1	Color [DarkGray]	1	4			3	3	20.6446	20.0427	22.0547	20.5272	21.897	21.6574	19.7496	21.9762	21.8283	19.4443	21.4875	22.2825
	Q6Q1P4;F4JE02	Q6Q1P4;F4JE02	Structural maintenance of chromosomes protein 1;Structural maintenance of chromosomes protein	SMC1;TTN8	>sp|Q6Q1P4|SMC1_ARATH Structural maintenance of chromosomes protein 1 OS=Arabidopsis thaliana GN=SMC1 PE=2 SV=2;>tr|F4JE02|F4JE02_ARATH Structural maintenance of chromosomes protein OS=Arabidopsis thaliana GN=TTN8 PE=3 SV=1	Color [DarkGray]	1	4			3	3	18.9498	20.284	20.4989	19.5335	19.6537	19.7803	19.6323	19.6154	21.2067	18.949	20.7054	20.7417
	Q6STH5	Q6STH5	Fe-S cluster assembly factor HCF101, chloroplastic	HCF101	>sp|Q6STH5|HF101_ARATH Fe-S cluster assembly factor HCF101, chloroplastic OS=Arabidopsis thaliana GN=HCF101 PE=1 SV=1	Color [DarkGray]	1	4			7	7	21.8666	20.7017	20.2042	22.2874	22.0123	21.917	23.0152	20.1225	20.6979	22.3222	19.6399	19.8515
	Q6WWW4;B3H700	Q6WWW4;B3H700	E3 ubiquitin-protein ligase UPL3	UPL3;KAK	>sp|Q6WWW4|UPL3_ARATH E3 ubiquitin-protein ligase UPL3 OS=Arabidopsis thaliana GN=UPL3 PE=1 SV=1;>tr|B3H700|B3H700_ARATH HECT ubiquitin protein ligase family protein OS=Arabidopsis thaliana GN=KAK PE=1 SV=1	Color [DarkGray]	1	4			12	12	19.4318	20.3613	19.8239	22.7598	19.5293	20.1148	19.732	20.6662	19.407	22.3574	20.0616	20.8838
	Q6XJG8	Q6XJG8	26S proteasome non-ATPase regulatory subunit 2 homolog B	RPN1B	>sp|Q6XJG8|PSD2B_ARATH 26S proteasome non-ATPase regulatory subunit 2 homolog B OS=Arabidopsis thaliana GN=RPN1B PE=1 SV=1	Color [DarkGray]	1	4			21	8	19.6907	22.6987	23.07	22.5965	22.9749	22.7328	22.3526	22.3053	22.5465	23.4316	21.8367	22.688
	Q6ZY51;B3H4K8	Q6ZY51;B3H4K8	Phosphoglucan, water dikinase, chloroplastic	GWD3;ATGWD3	>sp|Q6ZY51|PWD_ARATH Phosphoglucan, water dikinase, chloroplastic OS=Arabidopsis thaliana GN=GWD3 PE=1 SV=1;>tr|B3H4K8|B3H4K8_ARATH Phosphoglucan, water dikinase OS=Arabidopsis thaliana GN=ATGWD3 PE=4 SV=1	Color [DarkGray]	1	4			28	28	24.8111	25.0412	24.7502	24.5224	24.734	24.7077	24.5737	24.0173	24.071	24.0745	23.9136	24.1794
	Q70E96	Q70E96	Aldehyde dehydrogenase family 3 member F1	ALDH3F1	>sp|Q70E96|AL3F1_ARATH Aldehyde dehydrogenase family 3 member F1 OS=Arabidopsis thaliana GN=ALDH3F1 PE=2 SV=2	Color [DarkGray]	1	4			20	20	24.7031	24.9925	24.9546	25.5304	25.6812	25.7197	25.6394	25.4519	25.4424	25.4843	24.7011	24.7112
	Q75W54	Q75W54	Mannosylglycoprotein endo-beta-mannosidase;Mannosylglycoprotein endo-beta-mannosidase 31 kDa subunit;Mannosylglycoprotein endo-beta-mannosidase 28 kDa subunit;Mannosylglycoprotein endo-beta-mannosidase 42 kDa subunit	EBM	>sp|Q75W54|EBM_ARATH Mannosylglycoprotein endo-beta-mannosidase OS=Arabidopsis thaliana GN=EBM PE=1 SV=3	Color [DarkGray]	1	4			9	9	19.8759	22.2211	22.8185	20.3806	22.1512	21.9603	19.4015	22.5298	22.226	18.8017	22.4681	22.076
	Q7DLR9	Q7DLR9	Proteasome subunit beta type-4	PBG1	>sp|Q7DLR9|PSB4_ARATH Proteasome subunit beta type-4 OS=Arabidopsis thaliana GN=PBG1 PE=1 SV=2	Color [DarkGray]	1	4			4	4	20.2096	19.1391	22.4227	22.7408	22.8353	22.7712	22.3234	19.6574	20.1963	22.492	19.9213	20.0765
	Q7XJE6	Q7XJE6	Metacaspase-1	AMC1	>sp|Q7XJE6|MCA1_ARATH Metacaspase-1 OS=Arabidopsis thaliana GN=AMC1 PE=1 SV=1	Color [DarkGray]	1	4			4	4	22.1543	23.9165	21.494	20.5124	21.5055	22.3557	19.8992	19.8092	21.7774	20.389	21.9055	22.0851
	Q7XZU0;F4J9G0;F4J9G1;REV__Q56Z59;Q9FG25	Q7XZU0;F4J9G0;F4J9G1	Probable phosphoinositide phosphatase SAC9	SAC9	>sp|Q7XZU0|SAC9_ARATH Probable phosphoinositide phosphatase SAC9 OS=Arabidopsis thaliana GN=SAC9 PE=1 SV=1;>tr|F4J9G0|F4J9G0_ARATH Phosphoinositide phosphatase SAC9 OS=Arabidopsis thaliana GN=SAC9 PE=1 SV=1;>tr|F4J9G1|F4J9G1_ARATH Phosphoinositide phosphat	Color [DarkGray]	1	4			26	26	19.6376	22.1828	22.5603	24.2282	24.1565	23.59	21.4676	22.3681	19.1525	22.8864	19.4454	20.1203
	Q84JA6;Q8L778;Q94JQ6;Q9SJ22;Q8LPK5;O48947	Q84JA6;Q8L778;Q94JQ6;Q9SJ22;Q8LPK5;O48947	Cellulose synthase A catalytic subunit 4 [UDP-forming];Cellulose synthase A catalytic subunit 5 [UDP-forming];Cellulose synthase A catalytic subunit 6 [UDP-forming];Probable cellulose synthase A catalytic subunit 9 [UDP-forming];Cellulose synthase A catalytic subunit 8 [UDP-forming];Cellulose synthase A catalytic subunit 2 [UDP-forming]	CESA4;CESA5;CESA6;CESA9;CESA8;CESA2	>sp|Q84JA6|CESA4_ARATH Cellulose synthase A catalytic subunit 4 [UDP-forming] OS=Arabidopsis thaliana GN=CESA4 PE=1 SV=1;>sp|Q8L778|CESA5_ARATH Cellulose synthase A catalytic subunit 5 [UDP-forming] OS=Arabidopsis thaliana GN=CESA5 PE=1 SV=2;>sp|Q94JQ6|CES	Color [DarkGray]	1	4			5	0	19.3195	19.3663	19.6825	19.8904	20.4219	19.6195	19.635	19.6602	18.8987	19.0744	19.5938	19.6915
	Q84JU6	Q84JU6	E3 ubiquitin-protein ligase HOS1	HOS1	>sp|Q84JU6|HOS1_ARATH E3 ubiquitin-protein ligase HOS1 OS=Arabidopsis thaliana GN=HOS1 PE=1 SV=1	Color [DarkGray]	1	4			4	4	19.724	19.8709	18.8809	20.9064	19.0513	20.1369	20.267	19.8828	19.7918	21.7909	19.2227	20.1039
	Q84K16	Q84K16	AP-1 complex subunit gamma-1	GAMMA-ADR	>sp|Q84K16|AP1G1_ARATH AP-1 complex subunit gamma-1 OS=Arabidopsis thaliana GN=GAMMA-ADR PE=1 SV=1	Color [DarkGray]	1	4			8	6	19.2624	18.6154	20.1629	22.4982	20.1481	20.7471	19.2881	20.0401	19.9584	22.53	19.7915	20.4443
	Q84K35	Q84K35		At1g50510	>tr|Q84K35|Q84K35_ARATH Indigoidine synthase A-like protein OS=Arabidopsis thaliana GN=At1g50510 PE=1 SV=1	Color [DarkGray]	1	4			4	4	19.4242	19.3081	18.5916	20.1724	19.8268	21.0863	20.3957	21.1698	21.443	19.987	21.5981	20.7423
	Q84LM4	Q84LM4		aare	>tr|Q84LM4|Q84LM4_ARATH Acylamino acid-releasing enzyme OS=Arabidopsis thaliana GN=aare PE=2 SV=1	Color [DarkGray]	1	4			3	3	19.0311	20.2441	20.055	19.929	19.556	20.2484	19.4811	19.8713	20.0288	20.4244	19.7911	19.7217
	Q84M92;Q9C9B2	Q84M92	Actin-related protein 4	ARP4	>sp|Q84M92|ARP4_ARATH Actin-related protein 4 OS=Arabidopsis thaliana GN=ARP4 PE=1 SV=1	Color [DarkGray]	1	4			20	19	24.098	24.1485	24.4673	24.5454	24.2439	24.3089	24.2301	23.9853	24.0879	24.4764	24.3225	24.204
[truncated: 1,166 more rows]

## Sheet: ALP1-GFP alp1 vs GFP
Significant	Protein IDs	Majority protein IDs	Protein names	Gene names	Fasta headers	Symbol color	Symbol type	Symbol size	Only identified by site	Reverse	Peptides	Unique peptides	LFQ intensity A1	LFQ intensity A2	LFQ intensity A3	LFQ intensity B1	LFQ intensity B2	LFQ intensity B3	LFQ intensity C1	LFQ intensity C2	LFQ intensity C3	LFQ intensity D1	LFQ intensity D2	LFQ intensity D3
[truncated: 2,278 more rows]

[truncated: 1 more sheets: ALP1-GFP in ALP2+ vs alp2-1]
